# Supplementary material for: Expansion within the CYP71D subfamily drives the heterocyclization of tanshinones synthesis in Salvia miltiorrhiza
Source: Nat Commun. 2021 Jan 29;12:685. doi: 10.1038/s41467-021-20959-1 (PMC7846762; doi:10.1038/s41467-021-20959-1)
Supplement: Supplementary file 5 — Supplementary Data 1-4 [file 41467_2021_20959_MOESM5_ESM.xlsx]

## Sheet: Supplementary Data 1
Supplementary Data 1 Expanded gene family in Danshen.
Group	gene_id	nr	kegg	pathway
Plant_13112	SMILT002057.1	AGN04216.1`cytochrome P450`Salvia miltiorrhiza	-	-
Plant_13112	SMILT002058.1	ACR57218.1`cytochrome P450`Salvia miltiorrhiza	-	-
Plant_13112	SMILT023247.1	AGN04216.1`cytochrome P450`Salvia miltiorrhiza	-	-
Plant_13112	SMILT023248.1	AGN04216.1`cytochrome P450`Salvia miltiorrhiza	-	-
Plant_13112	SMILT023251.1	AGN04218.1`cytochrome P450`Salvia miltiorrhiza	-	-
Plant_13112	SMILT023253.1	AGN04218.1`cytochrome P450`Salvia miltiorrhiza	-	-
Plant_13112	SMILT023254.1	AGN04218.1`cytochrome P450`Salvia miltiorrhiza	-	-
Plant_805	SMILT004547.1	XP_007214004.2`cytochrome P450 71D9`Prunus persica	-	-
Plant_805	SMILT005837.1	AGN04220.1`cytochrome P450`Salvia miltiorrhiza	-	-
Plant_805	SMILT005841.1	AGN04220.1`cytochrome P450`Salvia miltiorrhiza	-	-
Plant_805	SMILT009118.1	AJD25161.1`cytochrome P450 CYP71BE37`Salvia miltiorrhiza	-	-
Plant_805	SMILT009121.1	AGN04220.1`cytochrome P450`Salvia miltiorrhiza	-	-
Plant_805	SMILT009153.1	AGN04220.1`cytochrome P450`Salvia miltiorrhiza	-	-
Plant_219	SMILT031027.1	KZM89115.1`hypothetical protein DCAR_026190`Daucus carota subsp. sativus	-	-
Plant_219	SMILT031677.1	XP_011071981.1`cytochrome P450 71A8-like`Sesamum indicum	-	-
Plant_219	SMILT031678.1	QBS13810.1`9,13-epoxy-labd-14-ene hydroxylase`Marrubium vulgare	K07408`CYP1A1	Tryptophan metabolism`ko00380; Steroid hormone biosynthesis`ko00140; Chemical carcinogenesis`ko05204; Ovarian steroidogenesis`ko04913; Retinol metabolism`ko00830; Metabolism of xenobiotics by cytochrome P450`ko00980
Plant_219	SMILT031680.1	QBS13810.1`9,13-epoxy-labd-14-ene hydroxylase`Marrubium vulgare	K07408`CYP1A1	Retinol metabolism`ko00830; Steroid hormone biosynthesis`ko00140; Ovarian steroidogenesis`ko04913; Tryptophan metabolism`ko00380; Chemical carcinogenesis`ko05204; Metabolism of xenobiotics by cytochrome P450`ko00980
Plant_219	SMILT031681.1	XP_011071981.1`cytochrome P450 71A8-like`Sesamum indicum	K07408`CYP1A1	Chemical carcinogenesis`ko05204; Steroid hormone biosynthesis`ko00140; Tryptophan metabolism`ko00380; Metabolism of xenobiotics by cytochrome P450`ko00980; Ovarian steroidogenesis`ko04913; Retinol metabolism`ko00830
Plant_219	SMILT010950.1	AJD25158.1`cytochrome P450 CYP71AU51`Salvia miltiorrhiza	K07408`CYP1A1	Tryptophan metabolism`ko00380; Chemical carcinogenesis`ko05204; Metabolism of xenobiotics by cytochrome P450`ko00980; Retinol metabolism`ko00830; Steroid hormone biosynthesis`ko00140; Ovarian steroidogenesis`ko04913
Plant_219	SMILT017936.1	XP_011071981.1`cytochrome P450 71A8-like`Sesamum indicum	-	-
Plant_667	SMILT011770.1	AJD25238.1`cytochrome P450 CYP706G11`Salvia miltiorrhiza	-	-
Plant_667	SMILT011772.1	AJD25238.1`cytochrome P450 CYP706G11`Salvia miltiorrhiza	-	-
Plant_667	SMILT020780.1	AJD25238.1`cytochrome P450 CYP706G11`Salvia miltiorrhiza	-	-
Plant_667	SMILT022311.1	AJD25238.1`cytochrome P450 CYP706G11`Salvia miltiorrhiza	-	-
Plant_33	SMILT013309.1	XP_019462883.1`PREDICTED: uncharacterized protein LOC109361801`Lupinus angustifolius	K13457`RPM1, RPS3	Plant-pathogen interaction`ko04626
Plant_33	SMILT000512.1	XP_019435023.1`PREDICTED: uncharacterized protein LOC109341541`Lupinus angustifolius	-	-
Plant_33	SMILT017998.1	XP_029129942.1`uncharacterized protein LOC114916720`Cajanus cajan	-	-
Plant_33	SMILT020856.1	PON81528.1`Zinc knuckle CX2CX4HX4C, partial`Trema orientale	-	-
Plant_33	SMILT024434.1	PNX79890.1`putative NBS resistance protein`Trifolium pratense	-	-
Plant_33	SMILT000011.1	ANI70178.1`auxin response factor ARF6`Salvia miltiorrhiza	-	-
Plant_33	SMILT000342.1	ANI70178.1`auxin response factor ARF6`Salvia miltiorrhiza	-	-
Plant_33	SMILT001171.1	GAU18640.1`hypothetical protein TSUD_124730`Trifolium subterraneum	-	-
Plant_33	SMILT001387.1	ANI70178.1`auxin response factor ARF6`Salvia miltiorrhiza	-	-
Plant_33	SMILT003472.1	ANI70178.1`auxin response factor ARF6`Salvia miltiorrhiza	-	-
Plant_33	SMILT003756.1	ANI70178.1`auxin response factor ARF6`Salvia miltiorrhiza	-	-
Plant_33	SMILT004467.1	ANI70178.1`auxin response factor ARF6`Salvia miltiorrhiza	-	-
Plant_33	SMILT004526.1	ANI70178.1`auxin response factor ARF6`Salvia miltiorrhiza	-	-
Plant_33	SMILT004921.1	ANI70178.1`auxin response factor ARF6`Salvia miltiorrhiza	-	-
Plant_33	SMILT005101.1	KYP33836.1`hypothetical protein KK1_045281`Cajanus cajan	K13457`RPM1, RPS3	Plant-pathogen interaction`ko04626
Plant_33	SMILT007171.1	ANI70178.1`auxin response factor ARF6`Salvia miltiorrhiza	-	-
Plant_33	SMILT007717.1	ANI70178.1`auxin response factor ARF6`Salvia miltiorrhiza	-	-
Plant_33	SMILT007897.1	ANI70178.1`auxin response factor ARF6`Salvia miltiorrhiza	-	-
Plant_33	SMILT008053.1	ANI70178.1`auxin response factor ARF6`Salvia miltiorrhiza	-	-
Plant_33	SMILT008390.1	ANI70178.1`auxin response factor ARF6`Salvia miltiorrhiza	-	-
Plant_33	SMILT008789.1	ANI70178.1`auxin response factor ARF6`Salvia miltiorrhiza	-	-
Plant_33	SMILT009426.1	ANI70178.1`auxin response factor ARF6`Salvia miltiorrhiza	K03676`grxC, GLRX, GLRX2	-
Plant_33	SMILT009716.1	ANI70178.1`auxin response factor ARF6`Salvia miltiorrhiza	-	-
Plant_33	SMILT009988.1	ANI70178.1`auxin response factor ARF6`Salvia miltiorrhiza	-	-
Plant_33	SMILT009989.1	ANI70178.1`auxin response factor ARF6`Salvia miltiorrhiza	-	-
Plant_33	SMILT011266.1	GAU18640.1`hypothetical protein TSUD_124730`Trifolium subterraneum	-	-
Plant_33	SMILT011308.1	ANI70178.1`auxin response factor ARF6`Salvia miltiorrhiza	-	-
Plant_33	SMILT011548.1	ANI70178.1`auxin response factor ARF6`Salvia miltiorrhiza	-	-
Plant_33	SMILT011635.1	ANI70178.1`auxin response factor ARF6`Salvia miltiorrhiza	-	-
Plant_33	SMILT011841.1	ANI70178.1`auxin response factor ARF6`Salvia miltiorrhiza	-	-
Plant_33	SMILT011846.1	ANI70178.1`auxin response factor ARF6`Salvia miltiorrhiza	-	-
Plant_33	SMILT011936.1	ANI70178.1`auxin response factor ARF6`Salvia miltiorrhiza	-	-
Plant_33	SMILT012451.1	ANI70178.1`auxin response factor ARF6`Salvia miltiorrhiza	-	-
Plant_33	SMILT012520.1	ANI70178.1`auxin response factor ARF6`Salvia miltiorrhiza	-	-
Plant_33	SMILT012579.1	ANI70178.1`auxin response factor ARF6`Salvia miltiorrhiza	-	-
Plant_33	SMILT012754.1	ANI70178.1`auxin response factor ARF6`Salvia miltiorrhiza	-	-
Plant_33	SMILT012791.1	ANI70178.1`auxin response factor ARF6`Salvia miltiorrhiza	-	-
Plant_33	SMILT013470.1	ANI70178.1`auxin response factor ARF6`Salvia miltiorrhiza	-	-
Plant_33	SMILT014329.1	ANI70178.1`auxin response factor ARF6`Salvia miltiorrhiza	-	-
Plant_33	SMILT014449.1	ANI70178.1`auxin response factor ARF6`Salvia miltiorrhiza	-	-
Plant_33	SMILT014552.1	ANI70178.1`auxin response factor ARF6`Salvia miltiorrhiza	-	-
Plant_33	SMILT015227.1	ANI70178.1`auxin response factor ARF6`Salvia miltiorrhiza	-	-
Plant_33	SMILT015431.1	ANI70178.1`auxin response factor ARF6`Salvia miltiorrhiza	-	-
Plant_33	SMILT015904.1	ANI70178.1`auxin response factor ARF6`Salvia miltiorrhiza	-	-
Plant_33	SMILT016203.1	ANI70178.1`auxin response factor ARF6`Salvia miltiorrhiza	-	-
Plant_33	SMILT016408.1	ANI70178.1`auxin response factor ARF6`Salvia miltiorrhiza	-	-
Plant_33	SMILT016749.1	ANI70178.1`auxin response factor ARF6`Salvia miltiorrhiza	-	-
Plant_33	SMILT017842.1	ANI70178.1`auxin response factor ARF6`Salvia miltiorrhiza	-	-
Plant_33	SMILT017918.1	ANI70178.1`auxin response factor ARF6`Salvia miltiorrhiza	-	-
Plant_33	SMILT017940.1	ANI70178.1`auxin response factor ARF6`Salvia miltiorrhiza	-	-
Plant_33	SMILT018050.1	ANI70178.1`auxin response factor ARF6`Salvia miltiorrhiza	-	-
Plant_33	SMILT018075.1	ANI70178.1`auxin response factor ARF6`Salvia miltiorrhiza	-	-
Plant_33	SMILT018082.1	ANI70178.1`auxin response factor ARF6`Salvia miltiorrhiza	-	-
Plant_33	SMILT018211.1	ANI70178.1`auxin response factor ARF6`Salvia miltiorrhiza	-	-
Plant_33	SMILT018478.1	ANI70178.1`auxin response factor ARF6`Salvia miltiorrhiza	-	-
Plant_33	SMILT018549.1	ANI70178.1`auxin response factor ARF6`Salvia miltiorrhiza	-	-
Plant_33	SMILT018702.1	ANI70178.1`auxin response factor ARF6`Salvia miltiorrhiza	-	-
Plant_33	SMILT019496.1	ANI70178.1`auxin response factor ARF6`Salvia miltiorrhiza	-	-
Plant_33	SMILT019937.1	ANI70178.1`auxin response factor ARF6`Salvia miltiorrhiza	-	-
Plant_33	SMILT020168.1	ANI70178.1`auxin response factor ARF6`Salvia miltiorrhiza	-	-
Plant_33	SMILT020440.1	ANI70178.1`auxin response factor ARF6`Salvia miltiorrhiza	-	-
Plant_33	SMILT021097.1	ANI70178.1`auxin response factor ARF6`Salvia miltiorrhiza	-	-
Plant_33	SMILT022790.1	ANI70178.1`auxin response factor ARF6`Salvia miltiorrhiza	-	-
Plant_33	SMILT022978.1	ANI70178.1`auxin response factor ARF6`Salvia miltiorrhiza	-	-
Plant_33	SMILT023206.1	ANI70178.1`auxin response factor ARF6`Salvia miltiorrhiza	-	-
Plant_33	SMILT023780.1	ANI70178.1`auxin response factor ARF6`Salvia miltiorrhiza	-	-
Plant_33	SMILT024614.1	ANI70178.1`auxin response factor ARF6`Salvia miltiorrhiza	-	-
Plant_33	SMILT026203.1	ANI70178.1`auxin response factor ARF6`Salvia miltiorrhiza	-	-
Plant_33	SMILT026228.1	ANI70178.1`auxin response factor ARF6`Salvia miltiorrhiza	-	-
Plant_33	SMILT026302.1	ANI70178.1`auxin response factor ARF6`Salvia miltiorrhiza	-	-
Plant_33	SMILT026942.1	ANI70178.1`auxin response factor ARF6`Salvia miltiorrhiza	-	-
Plant_33	SMILT027038.1	ANI70178.1`auxin response factor ARF6`Salvia miltiorrhiza	-	-
Plant_33	SMILT028149.1	ANI70178.1`auxin response factor ARF6`Salvia miltiorrhiza	-	-
Plant_33	SMILT028450.1	ANI70178.1`auxin response factor ARF6`Salvia miltiorrhiza	-	-
Plant_33	SMILT028894.1	ANI70178.1`auxin response factor ARF6`Salvia miltiorrhiza	-	-
Plant_33	SMILT029453.1	GAU18640.1`hypothetical protein TSUD_124730`Trifolium subterraneum	K13457`RPM1, RPS3	Plant-pathogen interaction`ko04626
Plant_33	SMILT029696.1	ANI70178.1`auxin response factor ARF6`Salvia miltiorrhiza	-	-
Plant_33	SMILT029740.1	ANI70178.1`auxin response factor ARF6`Salvia miltiorrhiza	-	-
Plant_33	SMILT030016.1	ANI70178.1`auxin response factor ARF6`Salvia miltiorrhiza	-	-
Plant_33	SMILT030762.1	ANI70178.1`auxin response factor ARF6`Salvia miltiorrhiza	-	-
Plant_33	SMILT030919.1	ANI70178.1`auxin response factor ARF6`Salvia miltiorrhiza	-	-
Plant_33	SMILT031278.1	ANI70178.1`auxin response factor ARF6`Salvia miltiorrhiza	-	-
Plant_33	SMILT031860.1	ANI70178.1`auxin response factor ARF6`Salvia miltiorrhiza	-	-
Plant_33	SMILT032379.1	ANI70178.1`auxin response factor ARF6`Salvia miltiorrhiza	-	-
Plant_33	SMILT032451.1	ANI70178.1`auxin response factor ARF6`Salvia miltiorrhiza	-	-
Plant_33	SMILT010970.1	-	-	-
Plant_33	SMILT022419.1	XP_028946395.1`uncharacterized protein LOC114820161`Malus domestica	K13457`RPM1, RPS3	Plant-pathogen interaction`ko04626
Plant_33	SMILT000710.1	ANI70178.1`auxin response factor ARF6`Salvia miltiorrhiza	-	-
Plant_33	SMILT004353.1	ANI70178.1`auxin response factor ARF6`Salvia miltiorrhiza	-	-
Plant_33	SMILT006187.1	ANI70178.1`auxin response factor ARF6`Salvia miltiorrhiza	-	-
Plant_33	SMILT006193.1	ANI70178.1`auxin response factor ARF6`Salvia miltiorrhiza	-	-
Plant_33	SMILT008838.1	ANI70178.1`auxin response factor ARF6`Salvia miltiorrhiza	-	-
Plant_33	SMILT020359.1	ANI70178.1`auxin response factor ARF6`Salvia miltiorrhiza	-	-
Plant_33	SMILT026637.1	ANI70178.1`auxin response factor ARF6`Salvia miltiorrhiza	-	-
Plant_33	SMILT028893.1	ANI70178.1`auxin response factor ARF6`Salvia miltiorrhiza	-	-
Plant_33	SMILT029991.1	ANI70178.1`auxin response factor ARF6`Salvia miltiorrhiza	-	-
Plant_33	SMILT031686.1	ANI70178.1`auxin response factor ARF6`Salvia miltiorrhiza	-	-
Plant_33	SMILT004955.1	TEY33804.1`hypothetical protein Saspl_040817`Salvia splendens	-	-
Plant_33	SMILT025454.1	ANI70178.1`auxin response factor ARF6`Salvia miltiorrhiza	-	-
Plant_33	SMILT029405.1	ANI70178.1`auxin response factor ARF6`Salvia miltiorrhiza	-	-
Plant_33	SMILT032453.1	XP_019418588.1`PREDICTED: uncharacterized protein LOC109329375`Lupinus angustifolius	-	-
Plant_33	SMILT019567.1	PIA40480.1`hypothetical protein AQUCO_02500291v1`Aquilegia coerulea	-	-
Plant_33	SMILT020213.1	-	-	-
Plant_33	SMILT020371.1	PON81528.1`Zinc knuckle CX2CX4HX4C, partial`Trema orientale	-	-
Plant_33	SMILT020919.1	XP_019451778.1`PREDICTED: uncharacterized protein LOC109353873`Lupinus angustifolius	-	-
Plant_33	SMILT021319.1	XP_019451778.1`PREDICTED: uncharacterized protein LOC109353873`Lupinus angustifolius	-	-
Plant_33	SMILT023053.1	XP_019447270.1`PREDICTED: uncharacterized protein LOC109350495`Lupinus angustifolius	-	-
Plant_33	SMILT003517.1	ANI70178.1`auxin response factor ARF6`Salvia miltiorrhiza	K15414`C1QBP	Herpes simplex virus 1 infection`ko05168
Plant_33	SMILT004298.1	ANI70178.1`auxin response factor ARF6`Salvia miltiorrhiza	-	-
Plant_33	SMILT008845.1	ANI70178.1`auxin response factor ARF6`Salvia miltiorrhiza	-	-
Plant_33	SMILT012326.1	ANI70178.1`auxin response factor ARF6`Salvia miltiorrhiza	-	-
Plant_33	SMILT017154.1	ANI70178.1`auxin response factor ARF6`Salvia miltiorrhiza	-	-
Plant_33	SMILT033490.1	ANI70178.1`auxin response factor ARF6`Salvia miltiorrhiza	-	-
Plant_33	SMILT033565.1	ANI70178.1`auxin response factor ARF6`Salvia miltiorrhiza	-	-
Plant_33	SMILT010925.1	-	-	-
Plant_33	SMILT032520.1	-	-	-
Plant_33	SMILT001319.1	-	-	-
Plant_33	SMILT015045.1	-	-	-
Plant_33	SMILT019060.1	-	-	-
Plant_33	SMILT018922.1	-	-	-
Plant_33	SMILT005736.1	XP_019447356.1`PREDICTED: uncharacterized protein LOC109350589`Lupinus angustifolius	-	-
Plant_33	SMILT028974.1	-	-	-
Plant_33	SMILT030223.1	XP_019447356.1`PREDICTED: uncharacterized protein LOC109350589`Lupinus angustifolius	-	-
Plant_33	SMILT007882.1	-	-	-
Plant_33	SMILT028019.1	ANI70178.1`auxin response factor ARF6`Salvia miltiorrhiza	-	-
Plant_33	SMILT007895.1	ANI70178.1`auxin response factor ARF6`Salvia miltiorrhiza	-	-
Plant_33	SMILT003945.1	TEY72416.1`transcription initiation factor TFIID subunit 4`Salvia splendens	K03129`TAF4	Basal transcription factors`ko03022; Huntington disease`ko05016; Herpes simplex virus 1 infection`ko05168
Plant_33	SMILT011520.1	-	-	-
Plant_33	SMILT012815.1	-	-	-
Plant_33	SMILT026699.1	-	-	-
Plant_33	SMILT004026.1	-	-	-
Plant_33	SMILT004619.1	-	-	-
Plant_33	SMILT010052.1	-	-	-
Plant_33	SMILT012514.1	-	-	-
Plant_33	SMILT026640.1	-	-	-
Plant_33	SMILT027860.1	-	-	-
Plant_33	SMILT008732.1	-	-	-
Plant_33	SMILT017707.1	-	-	-
Plant_33	SMILT018548.1	YP_009675531.1`hypothetical protein (mitochondrion)`Sophora flavescens	-	-
Plant_33	SMILT019979.1	YP_009675531.1`hypothetical protein (mitochondrion)`Sophora flavescens	-	-
Plant_33	SMILT007466.1	-	-	-
Plant_33	SMILT008141.1	AKA27924.1`WRKY protein`Salvia miltiorrhiza	-	-
Plant_33	SMILT008235.1	-	-	-
Plant_33	SMILT008709.1	-	-	-
Plant_33	SMILT013217.1	-	-	-
Plant_33	SMILT009015.1	-	-	-
Plant_33	SMILT009763.1	-	-	-
Plant_33	SMILT020358.1	-	-	-
Plant_33	SMILT015804.1	-	-	-
Plant_33	SMILT032376.1	-	-	-
Plant_33	SMILT017345.1	-	-	-
Plant_33	SMILT019879.1	-	-	-
Plant_33	SMILT026857.1	-	-	-
Plant_33	SMILT020386.1	YP_009675531.1`hypothetical protein (mitochondrion)`Sophora flavescens	-	-
Plant_42	SMILT015906.1	-	-	-
Plant_42	SMILT020832.1	-	-	-
Plant_42	SMILT029063.1	-	-	-
Plant_42	SMILT032754.1	-	-	-
Plant_42	SMILT033361.1	-	-	-
Plant_42	SMILT000372.1	-	-	-
Plant_42	SMILT001214.1	-	-	-
Plant_42	SMILT002916.1	-	-	-
Plant_42	SMILT004809.1	-	-	-
Plant_42	SMILT009023.1	-	-	-
Plant_42	SMILT009766.1	-	-	-
Plant_42	SMILT013950.1	-	-	-
Plant_42	SMILT016476.1	XP_022853499.1`uncharacterized protein LOC111374969`Olea europaea var. sylvestris	-	-
Plant_42	SMILT016810.1	XP_019194739.1`PREDICTED: uncharacterized protein LOC109188549`Ipomoea nil	-	-
Plant_42	SMILT018219.1	TEY24892.1`hypothetical protein Saspl_045363`Salvia splendens	-	-
Plant_42	SMILT020949.1	-	-	-
Plant_42	SMILT022366.1	XP_019194739.1`PREDICTED: uncharacterized protein LOC109188549`Ipomoea nil	-	-
Plant_42	SMILT026483.1	-	-	-
Plant_42	SMILT031627.1	XP_021715803.1`uncharacterized protein LOC110683718 isoform X1`Chenopodium quinoa	-	-
Plant_42	SMILT033625.1	-	-	-
Plant_42	SMILT000773.1	TEY30055.1`hypothetical protein Saspl_037951`Salvia splendens	-	-
Plant_42	SMILT006648.1	-	-	-
Plant_42	SMILT007054.1	-	-	-
Plant_42	SMILT008910.1	-	-	-
Plant_42	SMILT009424.1	-	-	-
Plant_42	SMILT010287.1	-	-	-
Plant_42	SMILT010800.1	-	-	-
Plant_42	SMILT011096.1	RAL47887.1`hypothetical protein DM860_011472`Cuscuta australis	-	-
Plant_42	SMILT012877.1	-	-	-
Plant_42	SMILT013991.1	RAL47887.1`hypothetical protein DM860_011472`Cuscuta australis	-	-
Plant_42	SMILT014819.1	-	-	-
Plant_42	SMILT024637.1	-	-	-
Plant_42	SMILT026234.1	XP_019176284.1`PREDICTED: uncharacterized protein LOC109171666`Ipomoea nil	-	-
Plant_42	SMILT027259.1	TEY88943.1`hypothetical protein Saspl_013120`Salvia splendens	-	-
Plant_42	SMILT028168.1	-	-	-
Plant_42	SMILT028261.1	RAL47887.1`hypothetical protein DM860_011472`Cuscuta australis	-	-
Plant_42	SMILT028309.1	XP_021721306.1`uncharacterized protein LOC110688857`Chenopodium quinoa	-	-
Plant_42	SMILT028614.1	-	-	-
Plant_42	SMILT029654.1	-	-	-
Plant_42	SMILT030032.1	RAL42566.1`hypothetical protein DM860_011184`Cuscuta australis	-	-
Plant_42	SMILT031139.1	-	-	-
Plant_42	SMILT032062.1	-	-	-
Plant_42	SMILT033092.1	XP_021721306.1`uncharacterized protein LOC110688857`Chenopodium quinoa	-	-
Plant_42	SMILT033176.1	-	-	-
Plant_42	SMILT001552.1	-	-	-
Plant_42	SMILT001861.1	-	-	-
Plant_42	SMILT002425.1	-	-	-
Plant_42	SMILT002834.1	TEY11899.1`H/ACA ribonucleoprotein complex non-core subunit NAF1`Salvia splendens	-	-
Plant_42	SMILT008251.1	-	-	-
Plant_42	SMILT011381.1	-	-	-
Plant_42	SMILT011854.1	-	-	-
Plant_42	SMILT012902.1	-	-	-
Plant_42	SMILT026000.1	PNX97438.1`cysteine-rich receptor-like protein kinase`Trifolium pratense	-	-
Plant_42	SMILT027027.1	-	-	-
Plant_42	SMILT027427.1	-	-	-
Plant_42	SMILT028117.1	-	-	-
Plant_42	SMILT001858.1	-	-	-
Plant_42	SMILT003859.1	-	-	-
Plant_42	SMILT013499.1	-	-	-
Plant_42	SMILT020719.1	RAL47887.1`hypothetical protein DM860_011472`Cuscuta australis	-	-
Plant_42	SMILT021256.1	-	-	-
Plant_42	SMILT011049.1	-	-	-
Plant_42	SMILT008911.1	XP_019158565.1`PREDICTED: uncharacterized protein LOC109155335`Ipomoea nil	-	-
Plant_42	SMILT002107.1	-	-	-
Plant_42	SMILT002313.1	XP_019166741.1`PREDICTED: uncharacterized protein LOC109162486`Ipomoea nil	-	-
Plant_42	SMILT004871.1	RAL47742.1`hypothetical protein DM860_012367`Cuscuta australis	-	-
Plant_42	SMILT005151.1	-	-	-
Plant_42	SMILT006647.1	RAL47887.1`hypothetical protein DM860_011472`Cuscuta australis	-	-
Plant_42	SMILT015916.1	-	-	-
Plant_42	SMILT028612.1	-	-	-
Plant_42	SMILT028875.1	RAL47887.1`hypothetical protein DM860_011472`Cuscuta australis	-	-
Plant_42	SMILT029232.1	-	-	-
Plant_42	SMILT032403.1	XP_021721306.1`uncharacterized protein LOC110688857`Chenopodium quinoa	-	-
Plant_42	SMILT033580.1	XP_019176284.1`PREDICTED: uncharacterized protein LOC109171666`Ipomoea nil	-	-
Plant_42	SMILT023601.1	PWA71491.1`hypothetical protein CTI12_AA278430`Artemisia annua	-	-
Plant_42	SMILT028274.1	-	-	-
Plant_42	SMILT030425.1	PWA74635.1`RecF/RecN/SMC`Artemisia annua	-	-
Plant_42	SMILT004849.1	RAL47742.1`hypothetical protein DM860_012367`Cuscuta australis	-	-
Plant_42	SMILT007367.1	-	-	-
Plant_42	SMILT011187.1	-	-	-
Plant_42	SMILT011288.1	XP_019173299.1`PREDICTED: uncharacterized protein LOC109168900`Ipomoea nil	-	-
Plant_42	SMILT011708.1	RAL47887.1`hypothetical protein DM860_011472`Cuscuta australis	-	-
Plant_42	SMILT013191.1	-	-	-
Plant_42	SMILT013383.1	-	-	-
Plant_42	SMILT014613.1	-	-	-
Plant_42	SMILT015801.1	XP_019158593.1`PREDICTED: uncharacterized protein LOC109155364`Ipomoea nil	-	-
Plant_42	SMILT016451.1	RAL47887.1`hypothetical protein DM860_011472`Cuscuta australis	-	-
Plant_42	SMILT024714.1	-	-	-
Plant_42	SMILT026451.1	RAL42566.1`hypothetical protein DM860_011184`Cuscuta australis	-	-
Plant_42	SMILT028275.1	-	-	-
Plant_42	SMILT029791.1	-	-	-
Plant_42	SMILT003432.1	XP_017222524.1`PREDICTED: uncharacterized protein LOC108199282 isoform X2`Daucus carota subsp. sativus	-	-
Plant_42	SMILT015915.1	-	-	-
Plant_42	SMILT027875.1	-	-	-
Plant_42	SMILT003433.1	TEY30055.1`hypothetical protein Saspl_037951`Salvia splendens	-	-
Plant_42	SMILT020419.1	RAL47887.1`hypothetical protein DM860_011472`Cuscuta australis	-	-
Plant_42	SMILT032173.1	XP_021721306.1`uncharacterized protein LOC110688857`Chenopodium quinoa	-	-
Plant_42	SMILT032613.1	-	-	-
Plant_42	SMILT017930.1	-	-	-
Plant_42	SMILT023926.1	PLY88805.1`hypothetical protein LSAT_4X60840`Lactuca sativa	-	-
Plant_42	SMILT026216.1	-	-	-
Plant_42	SMILT029628.1	-	-	-
Plant_42	SMILT030514.1	-	-	-
Plant_42	SMILT004453.1	-	-	-
Plant_42	SMILT032888.1	XP_019179565.1`PREDICTED: uncharacterized protein LOC109174777`Ipomoea nil	-	-
Plant_42	SMILT007202.1	-	-	-
Plant_42	SMILT011631.1	-	-	-
Plant_42	SMILT023370.1	-	-	-
Plant_42	SMILT023577.1	-	-	-
Plant_42	SMILT023852.1	-	-	-
Plant_42	SMILT031041.1	RAL47887.1`hypothetical protein DM860_011472`Cuscuta australis	-	-
Plant_42	SMILT033265.1	-	-	-
Plant_42	SMILT005782.1	-	-	-
Plant_42	SMILT026455.1	RAL47887.1`hypothetical protein DM860_011472`Cuscuta australis	-	-
Plant_42	SMILT011508.1	TEY30127.1`hypothetical protein Saspl_050276`Salvia splendens	-	-
Plant_42	SMILT016452.1	RAL47887.1`hypothetical protein DM860_011472`Cuscuta australis	-	-
Plant_42	SMILT006102.1	RAL42566.1`hypothetical protein DM860_011184`Cuscuta australis	-	-
Plant_42	SMILT007275.1	-	-	-
Plant_42	SMILT014805.1	RLM70190.1`hypothetical protein C2845_PM17G07350`Panicum miliaceum	-	-
Plant_42	SMILT023433.1	PWA87360.1`hypothetical protein CTI12_AA128140`Artemisia annua	-	-
Plant_42	SMILT011285.1	-	-	-
Plant_42	SMILT010655.1	TEY21465.1`hypothetical protein Saspl_043912`Salvia splendens	-	-
Plant_42	SMILT027524.1	-	-	-
Plant_42	SMILT028310.1	RAL49103.1`hypothetical protein DM860_015094`Cuscuta australis	-	-
Plant_42	SMILT029243.1	-	-	-
Plant_42	SMILT020834.1	-	-	-
Plant_42	SMILT028169.1	TEY32226.1`hypothetical protein Saspl_032778`Salvia splendens	-	-
Plant_42	SMILT023371.1	-	-	-
Plant_42	SMILT014233.1	-	-	-
Plant_42	SMILT015552.1	-	-	-
Plant_42	SMILT025282.1	-	-	-
Plant_42	SMILT025351.1	-	-	-
Plant_42	SMILT013654.1	-	-	-
Plant_42	SMILT032859.1	-	-	-
Plant_42	SMILT033152.1	-	-	-
Plant_42	SMILT027525.1	XP_019158044.1`PREDICTED: uncharacterized protein LOC109154771`Ipomoea nil	-	-
Plant_42	SMILT022849.1	-	-	-
Plant_56	SMILT018012.1	XP_030497795.1`uncharacterized protein LOC115713451`Cannabis sativa	-	-
Plant_56	SMILT000274.1	-	-	-
Plant_56	SMILT002369.1	-	-	-
Plant_56	SMILT006235.1	-	-	-
Plant_56	SMILT009546.1	-	-	-
Plant_56	SMILT009710.1	-	-	-
Plant_56	SMILT010838.1	XP_017246945.1`PREDICTED: uncharacterized protein LOC108218490`Daucus carota subsp. sativus	-	-
Plant_56	SMILT010911.1	-	-	-
Plant_56	SMILT013705.1	-	-	-
Plant_56	SMILT015692.1	-	-	-
Plant_56	SMILT016480.1	AAT58827.1`hypothetical protein`Oryza sativa Japonica Group	-	-
Plant_56	SMILT018077.1	EAY97788.1`hypothetical protein OsI_19708`Oryza sativa Indica Group	-	-
Plant_56	SMILT018710.1	-	-	-
Plant_56	SMILT019562.1	-	-	-
Plant_56	SMILT021031.1	OQU88656.1`hypothetical protein SORBI_3002G069300`Sorghum bicolor	-	-
Plant_56	SMILT021822.1	XP_017217027.1`PREDICTED: glutathione S-transferase T3-like`Daucus carota subsp. sativus	-	-
Plant_56	SMILT022888.1	OQU88656.1`hypothetical protein SORBI_3002G069300`Sorghum bicolor	-	-
Plant_56	SMILT024776.1	-	-	-
Plant_56	SMILT026810.1	-	-	-
Plant_56	SMILT027325.1	-	-	-
Plant_56	SMILT027429.1	-	-	-
Plant_56	SMILT028047.1	EAY83444.1`hypothetical protein OsI_38656`Oryza sativa Indica Group	-	-
Plant_56	SMILT029707.1	-	-	-
Plant_56	SMILT030434.1	-	-	-
Plant_56	SMILT030890.1	-	-	-
Plant_56	SMILT031902.1	-	-	-
Plant_56	SMILT032915.1	-	-	-
Plant_56	SMILT000357.1	-	-	-
Plant_56	SMILT000727.1	TVU23832.1`hypothetical protein EJB05_26215`Eragrostis curvula	-	-
Plant_56	SMILT000867.1	-	-	-
Plant_56	SMILT002926.1	-	-	-
Plant_56	SMILT002956.1	XP_012574763.1`glutathione S-transferase T3-like`Cicer arietinum	-	-
Plant_56	SMILT003335.1	-	-	-
Plant_56	SMILT003879.1	-	-	-
Plant_56	SMILT004897.1	-	-	-
Plant_56	SMILT004953.1	-	-	-
Plant_56	SMILT006177.1	-	-	-
Plant_56	SMILT006676.1	XP_012574763.1`glutathione S-transferase T3-like`Cicer arietinum	-	-
Plant_56	SMILT008288.1	TEY72865.1`hypothetical protein Saspl_002321`Salvia splendens	-	-
Plant_56	SMILT008977.1	-	-	-
Plant_56	SMILT009355.1	-	-	-
Plant_56	SMILT010155.1	-	-	-
Plant_56	SMILT010646.1	-	-	-
Plant_56	SMILT010946.1	-	-	-
Plant_56	SMILT012069.1	-	-	-
Plant_56	SMILT012578.1	-	-	-
Plant_56	SMILT013187.1	-	-	-
Plant_56	SMILT015865.1	-	-	-
Plant_56	SMILT015869.1	-	-	-
Plant_56	SMILT016778.1	-	-	-
Plant_56	SMILT017579.1	-	-	-
Plant_56	SMILT020488.1	-	-	-
Plant_56	SMILT020868.1	-	-	-
Plant_56	SMILT022942.1	-	-	-
Plant_56	SMILT023183.1	-	-	-
Plant_56	SMILT023535.1	OQU88656.1`hypothetical protein SORBI_3002G069300`Sorghum bicolor	-	-
Plant_56	SMILT024857.1	-	-	-
Plant_56	SMILT025268.1	-	-	-
Plant_56	SMILT025302.1	-	-	-
Plant_56	SMILT026130.1	-	-	-
Plant_56	SMILT026421.1	-	-	-
Plant_56	SMILT027527.1	-	-	-
Plant_56	SMILT027856.1	-	-	-
Plant_56	SMILT028152.1	-	-	-
Plant_56	SMILT028242.1	-	-	-
Plant_56	SMILT028645.1	-	-	-
Plant_56	SMILT029132.1	-	-	-
Plant_56	SMILT029173.1	XP_017246945.1`PREDICTED: uncharacterized protein LOC108218490`Daucus carota subsp. sativus	-	-
Plant_56	SMILT030430.1	XP_017217027.1`PREDICTED: glutathione S-transferase T3-like`Daucus carota subsp. sativus	-	-
Plant_56	SMILT030854.1	-	-	-
Plant_56	SMILT032240.1	-	-	-
Plant_56	SMILT032448.1	-	-	-
Plant_56	SMILT003244.1	-	-	-
Plant_56	SMILT003883.1	-	-	-
Plant_56	SMILT004077.1	-	-	-
Plant_56	SMILT005687.1	-	-	-
Plant_56	SMILT006377.1	-	-	-
Plant_56	SMILT012573.1	-	-	-
Plant_56	SMILT018850.1	-	-	-
Plant_56	SMILT022789.1	-	-	-
Plant_56	SMILT025651.1	-	-	-
Plant_56	SMILT025870.1	-	-	-
Plant_56	SMILT026858.1	-	-	-
Plant_56	SMILT028240.1	-	-	-
Plant_56	SMILT028827.1	-	-	-
Plant_56	SMILT028892.1	-	-	-
Plant_56	SMILT029043.1	-	-	-
Plant_56	SMILT030224.1	-	-	-
Plant_56	SMILT031622.1	-	-	-
Plant_56	SMILT031649.1	-	-	-
Plant_56	SMILT008641.1	-	-	-
Plant_56	SMILT008743.1	-	-	-
Plant_56	SMILT008978.1	AAT58827.1`hypothetical protein`Oryza sativa Japonica Group	-	-
Plant_56	SMILT009545.1	-	-	-
Plant_56	SMILT013357.1	-	-	-
Plant_56	SMILT016779.1	AAT58827.1`hypothetical protein`Oryza sativa Japonica Group	-	-
Plant_56	SMILT018247.1	-	-	-
Plant_56	SMILT019941.1	-	-	-
Plant_56	SMILT024729.1	-	-	-
Plant_56	SMILT025301.1	-	-	-
Plant_56	SMILT026793.1	TVU48852.1`hypothetical protein EJB05_00133, partial`Eragrostis curvula	-	-
Plant_56	SMILT031719.1	-	-	-
Plant_56	SMILT008440.1	-	-	-
Plant_56	SMILT024466.1	-	-	-
Plant_56	SMILT002978.1	-	-	-
Plant_56	SMILT004474.1	-	-	-
Plant_56	SMILT008286.1	OQU88656.1`hypothetical protein SORBI_3002G069300`Sorghum bicolor	-	-
Plant_56	SMILT009200.1	-	-	-
Plant_56	SMILT009233.1	-	-	-
Plant_56	SMILT025921.1	-	-	-
Plant_56	SMILT021268.1	-	-	-
Plant_56	SMILT031621.1	-	-	-
Plant_56	SMILT026761.1	-	-	-
Plant_56	SMILT028746.1	-	-	-
Plant_56	SMILT029815.1	-	-	-
Plant_56	SMILT026721.1	TEY20070.1`E3 ubiquitin-protein ligase RHA2`Salvia splendens	K16282`RHA2	-
Plant_56	SMILT024210.1	-	-	-
Plant_56	SMILT029677.1	-	-	-
Plant_59	SMILT004096.1	TEY85651.1`hypothetical protein Saspl_022316`Salvia splendens	-	-
Plant_59	SMILT007176.1	TEY80034.1`hypothetical protein Saspl_025949`Salvia splendens	-	-
Plant_59	SMILT014963.1	TEY54446.1`hypothetical protein Saspl_025398`Salvia splendens	-	-
Plant_59	SMILT021474.1	TEY85690.1`hypothetical protein Saspl_022355`Salvia splendens	-	-
Plant_59	SMILT000536.1	TEY85651.1`hypothetical protein Saspl_022316`Salvia splendens	-	-
Plant_59	SMILT001246.1	-	-	-
Plant_59	SMILT001247.1	-	-	-
Plant_59	SMILT001777.1	TEY45584.1`hypothetical protein Saspl_031725`Salvia splendens	-	-
Plant_59	SMILT001869.1	TEY45584.1`hypothetical protein Saspl_031725`Salvia splendens	-	-
Plant_59	SMILT001871.1	TEY45584.1`hypothetical protein Saspl_031725`Salvia splendens	-	-
Plant_59	SMILT002282.1	TEY47015.1`hypothetical protein Saspl_025038`Salvia splendens	-	-
Plant_59	SMILT002394.1	-	-	-
Plant_59	SMILT002405.1	TEY30335.1`hypothetical protein Saspl_039216`Salvia splendens	-	-
Plant_59	SMILT004069.1	-	-	-
Plant_59	SMILT004889.1	TEY85690.1`hypothetical protein Saspl_022355`Salvia splendens	-	-
Plant_59	SMILT005661.1	TEY85651.1`hypothetical protein Saspl_022316`Salvia splendens	-	-
Plant_59	SMILT006527.1	TEY93275.1`hypothetical protein Saspl_028416`Salvia splendens	-	-
Plant_59	SMILT007190.1	TEY24872.1`hypothetical protein Saspl_045342`Salvia splendens	-	-
Plant_59	SMILT007441.1	TEY45584.1`hypothetical protein Saspl_031725`Salvia splendens	-	-
Plant_59	SMILT007442.1	TEY54446.1`hypothetical protein Saspl_025398`Salvia splendens	-	-
Plant_59	SMILT008808.1	TEY45584.1`hypothetical protein Saspl_031725`Salvia splendens	-	-
Plant_59	SMILT008879.1	-	-	-
Plant_59	SMILT012142.1	TEY19628.1`hypothetical protein Saspl_051585`Salvia splendens	-	-
Plant_59	SMILT013652.1	TEY93275.1`hypothetical protein Saspl_028416`Salvia splendens	-	-
Plant_59	SMILT014790.1	TEY80034.1`hypothetical protein Saspl_025949`Salvia splendens	-	-
Plant_59	SMILT015518.1	TEY85690.1`hypothetical protein Saspl_022355`Salvia splendens	-	-
Plant_59	SMILT016433.1	TEY54446.1`hypothetical protein Saspl_025398`Salvia splendens	-	-
Plant_59	SMILT016606.1	-	-	-
Plant_59	SMILT017596.1	TEY91273.1`hypothetical protein Saspl_013210`Salvia splendens	-	-
Plant_59	SMILT018457.1	TEY54446.1`hypothetical protein Saspl_025398`Salvia splendens	-	-
Plant_59	SMILT018491.1	TEY30335.1`hypothetical protein Saspl_039216`Salvia splendens	-	-
Plant_59	SMILT019028.1	TEY30335.1`hypothetical protein Saspl_039216`Salvia splendens	-	-
Plant_59	SMILT020189.1	TEY45584.1`hypothetical protein Saspl_031725`Salvia splendens	-	-
Plant_59	SMILT021710.1	-	-	-
Plant_59	SMILT022198.1	TEY45584.1`hypothetical protein Saspl_031725`Salvia splendens	-	-
Plant_59	SMILT023745.1	-	-	-
Plant_59	SMILT025403.1	TEY91747.1`hypothetical protein Saspl_013689`Salvia splendens	-	-
Plant_59	SMILT025481.1	TEY85651.1`hypothetical protein Saspl_022316`Salvia splendens	-	-
Plant_59	SMILT025735.1	TEY85651.1`hypothetical protein Saspl_022316`Salvia splendens	-	-
Plant_59	SMILT027998.1	-	-	-
Plant_59	SMILT028790.1	TEY45584.1`hypothetical protein Saspl_031725`Salvia splendens	-	-
Plant_59	SMILT030153.1	TEY45584.1`hypothetical protein Saspl_031725`Salvia splendens	-	-
Plant_59	SMILT031048.1	TEY45584.1`hypothetical protein Saspl_031725`Salvia splendens	-	-
Plant_59	SMILT031436.1	-	-	-
Plant_59	SMILT031487.1	TEY45584.1`hypothetical protein Saspl_031725`Salvia splendens	-	-
Plant_59	SMILT032602.1	-	-	-
Plant_59	SMILT000914.1	TEY30335.1`hypothetical protein Saspl_039216`Salvia splendens	-	-
Plant_59	SMILT003711.1	TEY29896.1`hypothetical protein Saspl_042983`Salvia splendens	-	-
Plant_59	SMILT005693.1	TEY93275.1`hypothetical protein Saspl_028416`Salvia splendens	-	-
Plant_59	SMILT006074.1	TEY93275.1`hypothetical protein Saspl_028416`Salvia splendens	-	-
Plant_59	SMILT007946.1	TEY33962.1`hypothetical protein Saspl_038667`Salvia splendens	-	-
Plant_59	SMILT009960.1	TEY93275.1`hypothetical protein Saspl_028416`Salvia splendens	-	-
Plant_59	SMILT011992.1	TEY30335.1`hypothetical protein Saspl_039216`Salvia splendens	-	-
Plant_59	SMILT012538.1	TEY45584.1`hypothetical protein Saspl_031725`Salvia splendens	-	-
Plant_59	SMILT014349.1	TEY47015.1`hypothetical protein Saspl_025038`Salvia splendens	-	-
Plant_59	SMILT015083.1	TEY30335.1`hypothetical protein Saspl_039216`Salvia splendens	-	-
Plant_59	SMILT015574.1	TEY45584.1`hypothetical protein Saspl_031725`Salvia splendens	K06662`HRAD17, RAD24	Meiosis - yeast`ko04113; Cell cycle - yeast`ko04111
Plant_59	SMILT015751.1	TEY51090.1`hypothetical protein Saspl_027514`Salvia splendens	-	-
Plant_59	SMILT015998.1	TEY47015.1`hypothetical protein Saspl_025038`Salvia splendens	-	-
Plant_59	SMILT020812.1	TEY32088.1`hypothetical protein Saspl_042776`Salvia splendens	-	-
Plant_59	SMILT021141.1	TEY57170.1`hypothetical protein Saspl_031481`Salvia splendens	-	-
Plant_59	SMILT021214.1	TEY77190.1`hypothetical protein Saspl_008892`Salvia splendens	-	-
Plant_59	SMILT025771.1	TEY46996.1`hypothetical protein Saspl_025018`Salvia splendens	-	-
Plant_59	SMILT028920.1	TEY80662.1`hypothetical protein Saspl_033546`Salvia splendens	-	-
Plant_59	SMILT030968.1	TEY80113.1`hypothetical protein Saspl_026028`Salvia splendens	-	-
Plant_59	SMILT031855.1	TEY77190.1`hypothetical protein Saspl_008892`Salvia splendens	-	-
Plant_59	SMILT032126.1	-	-	-
Plant_59	SMILT008381.1	-	-	-
Plant_59	SMILT019598.1	-	-	-
Plant_59	SMILT024325.1	TEY30335.1`hypothetical protein Saspl_039216`Salvia splendens	-	-
Plant_59	SMILT032592.1	-	-	-
Plant_59	SMILT001248.1	-	-	-
Plant_59	SMILT001776.1	TEY82261.1`hypothetical protein Saspl_024314`Salvia splendens	-	-
Plant_59	SMILT002406.1	-	-	-
Plant_59	SMILT003196.1	-	-	-
Plant_59	SMILT004097.1	-	-	-
Plant_59	SMILT004991.1	-	-	-
Plant_59	SMILT005662.1	TEY22267.1`hypothetical protein Saspl_044298`Salvia splendens	-	-
Plant_59	SMILT007938.1	TEY25470.1`mitochondrial import inner membrane translocase subunit TIM8`Salvia splendens	-	-
Plant_59	SMILT014962.1	-	-	-
Plant_59	SMILT018490.1	-	-	-
Plant_59	SMILT020188.1	TEY22267.1`hypothetical protein Saspl_044298`Salvia splendens	-	-
Plant_59	SMILT025734.1	TEY22267.1`hypothetical protein Saspl_044298`Salvia splendens	-	-
Plant_59	SMILT028789.1	-	-	-
Plant_59	SMILT031020.1	-	-	-
Plant_59	SMILT031049.1	TEY22267.1`hypothetical protein Saspl_044298`Salvia splendens	-	-
Plant_59	SMILT032601.1	-	-	-
Plant_59	SMILT012552.1	TEY85690.1`hypothetical protein Saspl_022355`Salvia splendens	-	-
Plant_59	SMILT015029.1	-	-	-
Plant_59	SMILT017118.1	TEY30335.1`hypothetical protein Saspl_039216`Salvia splendens	-	-
Plant_59	SMILT028499.1	TEY52132.1`hypothetical protein Saspl_029917`Salvia splendens	-	-
Plant_59	SMILT031725.1	TEY29896.1`hypothetical protein Saspl_042983`Salvia splendens	-	-
Plant_59	SMILT004826.1	-	-	-
Plant_59	SMILT008933.1	-	-	-
Plant_59	SMILT033378.1	TEY85690.1`hypothetical protein Saspl_022355`Salvia splendens	-	-
Plant_59	SMILT023580.1	TEY90180.1`hypothetical protein Saspl_014631`Salvia splendens	-	-
Plant_59	SMILT028089.1	TEY33962.1`hypothetical protein Saspl_038667`Salvia splendens	-	-
Plant_59	SMILT033210.1	TEY33962.1`hypothetical protein Saspl_038667`Salvia splendens	-	-
Plant_59	SMILT004444.1	-	-	-
Plant_59	SMILT006455.1	TEY93275.1`hypothetical protein Saspl_028416`Salvia splendens	-	-
Plant_59	SMILT002975.1	TEY77190.1`hypothetical protein Saspl_008892`Salvia splendens	-	-
Plant_59	SMILT012054.1	-	-	-
Plant_59	SMILT027883.1	-	-	-
Plant_59	SMILT033603.1	-	-	-
Plant_59	SMILT010651.1	-	-	-
Plant_59	SMILT012324.1	-	-	-
Plant_59	SMILT019599.1	TEY86264.1`hypothetical protein Saspl_018729`Salvia splendens	-	-
Plant_59	SMILT004361.1	-	-	-
Plant_59	SMILT016199.1	-	-	-
Plant_59	SMILT021323.1	-	-	-
Plant_59	SMILT006272.1	-	-	-
Plant_59	SMILT007242.1	-	-	-
Plant_59	SMILT025545.1	TEY91273.1`hypothetical protein Saspl_013210`Salvia splendens	-	-
Plant_59	SMILT015930.1	TEY19628.1`hypothetical protein Saspl_051585`Salvia splendens	-	-
Plant_59	SMILT008439.1	-	-	-
Plant_59	SMILT012245.1	-	-	-
Plant_75	SMILT001390.1	-	-	-
Plant_75	SMILT020369.1	-	-	-
Plant_75	SMILT028721.1	-	-	-
Plant_75	SMILT000419.1	-	-	-
Plant_75	SMILT000426.1	-	-	-
Plant_75	SMILT000478.1	-	-	-
Plant_75	SMILT000997.1	-	-	-
Plant_75	SMILT001797.1	-	-	-
Plant_75	SMILT002410.1	-	-	-
Plant_75	SMILT003152.1	PNX79890.1`putative NBS resistance protein`Trifolium pratense	-	-
Plant_75	SMILT003328.1	-	-	-
Plant_75	SMILT003419.1	-	-	-
Plant_75	SMILT003456.1	-	-	-
Plant_75	SMILT003501.1	-	-	-
Plant_75	SMILT003551.1	-	-	-
Plant_75	SMILT004306.1	-	-	-
Plant_75	SMILT004525.1	-	-	-
Plant_75	SMILT004539.1	-	-	-
Plant_75	SMILT005648.1	-	-	-
Plant_75	SMILT006354.1	-	-	-
Plant_75	SMILT006445.1	-	-	-
Plant_75	SMILT007422.1	-	-	-
Plant_75	SMILT008066.1	-	-	-
Plant_75	SMILT008745.1	-	-	-
Plant_75	SMILT009167.1	-	-	-
Plant_75	SMILT009697.1	-	-	-
Plant_75	SMILT009721.1	-	-	-
Plant_75	SMILT010094.1	-	-	-
Plant_75	SMILT010519.1	-	-	-
Plant_75	SMILT011309.1	-	-	-
Plant_75	SMILT012139.1	-	-	-
Plant_75	SMILT012574.1	-	-	-
Plant_75	SMILT013650.1	-	-	-
Plant_75	SMILT013731.1	-	-	-
Plant_75	SMILT013945.1	-	-	-
Plant_75	SMILT014061.1	-	-	-
Plant_75	SMILT014358.1	-	-	-
Plant_75	SMILT016180.1	-	-	-
Plant_75	SMILT016642.1	-	-	-
Plant_75	SMILT017222.1	-	-	-
Plant_75	SMILT018117.1	-	-	-
Plant_75	SMILT018187.1	-	-	-
Plant_75	SMILT019260.1	-	-	-
Plant_75	SMILT020135.1	-	-	-
Plant_75	SMILT020966.1	-	-	-
Plant_75	SMILT020994.1	-	-	-
Plant_75	SMILT021776.1	-	-	-
Plant_75	SMILT021952.1	-	-	-
Plant_75	SMILT022823.1	-	-	-
Plant_75	SMILT024481.1	-	-	-
Plant_75	SMILT024627.1	-	-	-
Plant_75	SMILT024785.1	-	-	-
Plant_75	SMILT024824.1	XP_019177120.1`PREDICTED: uncharacterized protein LOC109172424`Ipomoea nil	-	-
Plant_75	SMILT024879.1	-	-	-
Plant_75	SMILT025254.1	-	-	-
Plant_75	SMILT025286.1	-	-	-
Plant_75	SMILT025346.1	-	-	-
Plant_75	SMILT025662.1	-	-	-
Plant_75	SMILT026413.1	-	-	-
Plant_75	SMILT026613.1	-	-	-
Plant_75	SMILT026808.1	-	-	-
Plant_75	SMILT026861.1	-	-	-
Plant_75	SMILT028638.1	-	-	-
Plant_75	SMILT029019.1	-	-	-
Plant_75	SMILT029816.1	-	-	-
Plant_75	SMILT030436.1	-	-	-
Plant_75	SMILT030607.1	-	-	-
Plant_75	SMILT031614.1	-	-	-
Plant_75	SMILT032094.1	-	-	-
Plant_75	SMILT032471.1	-	-	-
Plant_75	SMILT033273.1	-	-	-
Plant_75	SMILT007005.1	-	-	-
Plant_75	SMILT007218.1	-	-	-
Plant_75	SMILT010343.1	-	-	-
Plant_75	SMILT013448.1	-	-	-
Plant_75	SMILT014031.1	-	-	-
Plant_75	SMILT014401.1	-	-	-
Plant_75	SMILT017224.1	-	-	-
Plant_75	SMILT018207.1	-	-	-
Plant_75	SMILT021231.1	-	-	-
Plant_75	SMILT024865.1	-	-	-
Plant_75	SMILT026446.1	-	-	-
Plant_75	SMILT030253.1	-	-	-
Plant_75	SMILT033144.1	-	-	-
Plant_75	SMILT020768.1	-	-	-
Plant_75	SMILT001688.1	-	-	-
Plant_75	SMILT022083.1	-	-	-
Plant_75	SMILT004864.1	-	-	-
Plant_75	SMILT010430.1	-	-	-
Plant_75	SMILT018434.1	-	-	-
Plant_75	SMILT001429.1	-	-	-
Plant_75	SMILT019058.1	-	-	-
Plant_75	SMILT028750.1	-	-	-
Plant_75	SMILT005024.1	-	-	-
Plant_75	SMILT005187.1	-	-	-
Plant_75	SMILT005465.1	-	-	-
Plant_75	SMILT028742.1	-	-	-
Plant_75	SMILT026211.1	-	-	-
Plant_75	SMILT027746.1	-	-	-
Plant_75	SMILT022862.1	-	-	-
Plant_88	SMILT000241.1	-	-	-
Plant_88	SMILT005989.1	AGW27201.1`cinnamate 4-hydroxylase 2`Salvia miltiorrhiza	-	-
Plant_88	SMILT010272.1	-	-	-
Plant_88	SMILT011286.1	AGW27201.1`cinnamate 4-hydroxylase 2`Salvia miltiorrhiza	-	-
Plant_88	SMILT011788.1	AGW27201.1`cinnamate 4-hydroxylase 2`Salvia miltiorrhiza	-	-
Plant_88	SMILT019062.1	AGW27201.1`cinnamate 4-hydroxylase 2`Salvia miltiorrhiza	-	-
Plant_88	SMILT023282.1	AGW27201.1`cinnamate 4-hydroxylase 2`Salvia miltiorrhiza	-	-
Plant_88	SMILT024177.1	AGW27201.1`cinnamate 4-hydroxylase 2`Salvia miltiorrhiza	-	-
Plant_88	SMILT024644.1	AGW27201.1`cinnamate 4-hydroxylase 2`Salvia miltiorrhiza	-	-
Plant_88	SMILT025946.1	AGW27201.1`cinnamate 4-hydroxylase 2`Salvia miltiorrhiza	-	-
Plant_88	SMILT026928.1	AGW27201.1`cinnamate 4-hydroxylase 2`Salvia miltiorrhiza	-	-
Plant_88	SMILT029224.1	-	-	-
Plant_88	SMILT030065.1	AGW27201.1`cinnamate 4-hydroxylase 2`Salvia miltiorrhiza	-	-
Plant_88	SMILT031015.1	AGW27201.1`cinnamate 4-hydroxylase 2`Salvia miltiorrhiza	-	-
Plant_88	SMILT032343.1	AGW27201.1`cinnamate 4-hydroxylase 2`Salvia miltiorrhiza	-	-
Plant_88	SMILT000292.1	-	-	-
Plant_88	SMILT001991.1	TEY35583.1`hypothetical protein Saspl_030418`Salvia splendens	-	-
Plant_88	SMILT006179.1	-	-	-
Plant_88	SMILT008308.1	-	-	-
Plant_88	SMILT011433.1	-	-	-
Plant_88	SMILT013504.1	AGW27201.1`cinnamate 4-hydroxylase 2`Salvia miltiorrhiza	-	-
Plant_88	SMILT017262.1	-	-	-
Plant_88	SMILT019158.1	-	-	-
Plant_88	SMILT020597.1	-	-	-
Plant_88	SMILT020953.1	-	-	-
Plant_88	SMILT022251.1	-	-	-
Plant_88	SMILT029478.1	-	-	-
Plant_88	SMILT000447.1	-	-	-
Plant_88	SMILT029942.1	AGW27201.1`cinnamate 4-hydroxylase 2`Salvia miltiorrhiza	-	-
Plant_88	SMILT000550.1	-	-	-
Plant_88	SMILT001312.1	-	-	-
Plant_88	SMILT001771.1	-	-	-
Plant_88	SMILT005775.1	PIN02747.1`hypothetical protein CDL12_24734`Handroanthus impetiginosus	-	-
Plant_88	SMILT008318.1	-	-	-
Plant_88	SMILT014035.1	-	-	-
Plant_88	SMILT018016.1	-	-	-
Plant_88	SMILT018189.1	AGW27201.1`cinnamate 4-hydroxylase 2`Salvia miltiorrhiza	-	-
Plant_88	SMILT020647.1	AGW27201.1`cinnamate 4-hydroxylase 2`Salvia miltiorrhiza	-	-
Plant_88	SMILT023590.1	-	-	-
Plant_88	SMILT027045.1	-	-	-
Plant_88	SMILT031604.1	-	-	-
Plant_88	SMILT000803.1	-	-	-
Plant_88	SMILT017356.1	-	-	-
Plant_88	SMILT033084.1	AGW27201.1`cinnamate 4-hydroxylase 2`Salvia miltiorrhiza	-	-
Plant_88	SMILT033452.1	AGW27201.1`cinnamate 4-hydroxylase 2`Salvia miltiorrhiza	-	-
Plant_88	SMILT004542.1	-	-	-
Plant_88	SMILT006223.1	AGW27201.1`cinnamate 4-hydroxylase 2`Salvia miltiorrhiza	-	-
Plant_88	SMILT011549.1	AGW27201.1`cinnamate 4-hydroxylase 2`Salvia miltiorrhiza	-	-
Plant_88	SMILT011949.1	AGW27201.1`cinnamate 4-hydroxylase 2`Salvia miltiorrhiza	-	-
Plant_88	SMILT018186.1	-	-	-
Plant_88	SMILT025637.1	-	-	-
Plant_88	SMILT027061.1	AGW27201.1`cinnamate 4-hydroxylase 2`Salvia miltiorrhiza	-	-
Plant_88	SMILT028453.1	-	-	-
Plant_88	SMILT028786.1	AGW27201.1`cinnamate 4-hydroxylase 2`Salvia miltiorrhiza	-	-
Plant_88	SMILT032407.1	AGW27201.1`cinnamate 4-hydroxylase 2`Salvia miltiorrhiza	-	-
Plant_88	SMILT001761.1	AGW27201.1`cinnamate 4-hydroxylase 2`Salvia miltiorrhiza	-	-
Plant_88	SMILT001762.1	-	-	-
Plant_88	SMILT024863.1	XP_027082016.1`uncharacterized protein LOC113704357`Coffea arabica	-	-
Plant_88	SMILT028009.1	-	-	-
Plant_88	SMILT029575.1	-	-	-
Plant_88	SMILT004449.1	-	-	-
Plant_88	SMILT008050.1	AGW27201.1`cinnamate 4-hydroxylase 2`Salvia miltiorrhiza	-	-
Plant_88	SMILT019094.1	AGW27201.1`cinnamate 4-hydroxylase 2`Salvia miltiorrhiza	-	-
Plant_88	SMILT019871.1	-	-	-
Plant_88	SMILT002774.1	-	-	-
Plant_88	SMILT005780.1	-	-	-
Plant_88	SMILT020199.1	-	-	-
Plant_88	SMILT028022.1	-	-	-
Plant_88	SMILT003737.1	-	-	-
Plant_88	SMILT015830.1	-	-	-
Plant_88	SMILT020318.1	-	-	-
Plant_88	SMILT031717.1	-	-	-
Plant_88	SMILT012108.1	AGW27201.1`cinnamate 4-hydroxylase 2`Salvia miltiorrhiza	-	-
Plant_88	SMILT013595.1	-	-	-
Plant_88	SMILT015361.1	-	-	-
Plant_88	SMILT018015.1	-	-	-
Plant_88	SMILT008059.1	AGW27201.1`cinnamate 4-hydroxylase 2`Salvia miltiorrhiza	-	-
Plant_88	SMILT012227.1	-	-	-
Plant_88	SMILT013301.1	AGW27201.1`cinnamate 4-hydroxylase 2`Salvia miltiorrhiza	-	-
Plant_88	SMILT014362.1	AGW27201.1`cinnamate 4-hydroxylase 2`Salvia miltiorrhiza	-	-
Plant_88	SMILT018879.1	AGW27201.1`cinnamate 4-hydroxylase 2`Salvia miltiorrhiza	-	-
Plant_88	SMILT027993.1	AGW27201.1`cinnamate 4-hydroxylase 2`Salvia miltiorrhiza	-	-
Plant_88	SMILT028272.1	AGW27201.1`cinnamate 4-hydroxylase 2`Salvia miltiorrhiza	-	-
Plant_88	SMILT032423.1	AGW27201.1`cinnamate 4-hydroxylase 2`Salvia miltiorrhiza	-	-
Plant_88	SMILT006020.1	AGW27201.1`cinnamate 4-hydroxylase 2`Salvia miltiorrhiza	-	-
Plant_88	SMILT018072.1	AGW27201.1`cinnamate 4-hydroxylase 2`Salvia miltiorrhiza	-	-
Plant_88	SMILT028304.1	AGW27201.1`cinnamate 4-hydroxylase 2`Salvia miltiorrhiza	-	-
Plant_88	SMILT021408.1	-	-	-
Plant_88	SMILT010817.1	-	-	-
Plant_88	SMILT014033.1	-	-	-
Plant_88	SMILT026297.1	-	-	-
Plant_88	SMILT029148.1	-	-	-
Plant_97	SMILT004941.1	TEY16332.1`hypothetical protein Saspl_052388`Salvia splendens	-	-
Plant_97	SMILT000787.1	TEY85407.1`hypothetical protein Saspl_022071`Salvia splendens	-	-
Plant_97	SMILT003010.1	-	-	-
Plant_97	SMILT003289.1	KZV55351.1`hypothetical protein F511_24668`Dorcoceras hygrometricum	-	-
Plant_97	SMILT003424.1	TEY85407.1`hypothetical protein Saspl_022071`Salvia splendens	-	-
Plant_97	SMILT004517.1	-	-	-
Plant_97	SMILT005093.1	-	-	-
Plant_97	SMILT005163.1	-	-	-
Plant_97	SMILT008311.1	TEY85407.1`hypothetical protein Saspl_022071`Salvia splendens	-	-
Plant_97	SMILT010924.1	-	-	-
Plant_97	SMILT011517.1	-	-	-
Plant_97	SMILT012454.1	-	-	-
Plant_97	SMILT012921.1	TEY85407.1`hypothetical protein Saspl_022071`Salvia splendens	-	-
Plant_97	SMILT013195.1	-	-	-
Plant_97	SMILT013313.1	XP_019150504.1`PREDICTED: uncharacterized protein LOC109147304`Ipomoea nil	-	-
Plant_97	SMILT013688.1	TEY85407.1`hypothetical protein Saspl_022071`Salvia splendens	-	-
Plant_97	SMILT015651.1	TEY85407.1`hypothetical protein Saspl_022071`Salvia splendens	-	-
Plant_97	SMILT015827.1	-	-	-
Plant_97	SMILT016393.1	-	-	-
Plant_97	SMILT017028.1	TEY85407.1`hypothetical protein Saspl_022071`Salvia splendens	-	-
Plant_97	SMILT017271.1	TEY85407.1`hypothetical protein Saspl_022071`Salvia splendens	-	-
Plant_97	SMILT018071.1	-	-	-
Plant_97	SMILT018513.1	-	-	-
Plant_97	SMILT018598.1	TEY85407.1`hypothetical protein Saspl_022071`Salvia splendens	-	-
Plant_97	SMILT019108.1	-	-	-
Plant_97	SMILT019393.1	-	-	-
Plant_97	SMILT021593.1	TEY85407.1`hypothetical protein Saspl_022071`Salvia splendens	-	-
Plant_97	SMILT023349.1	XP_019150504.1`PREDICTED: uncharacterized protein LOC109147304`Ipomoea nil	-	-
Plant_97	SMILT023409.1	TEY85407.1`hypothetical protein Saspl_022071`Salvia splendens	-	-
Plant_97	SMILT024187.1	TEY85407.1`hypothetical protein Saspl_022071`Salvia splendens	-	-
Plant_97	SMILT024508.1	-	-	-
Plant_97	SMILT024752.1	-	-	-
Plant_97	SMILT024825.1	-	-	-
Plant_97	SMILT024915.1	-	-	-
Plant_97	SMILT026597.1	TEY85407.1`hypothetical protein Saspl_022071`Salvia splendens	-	-
Plant_97	SMILT026610.1	TEY85407.1`hypothetical protein Saspl_022071`Salvia splendens	-	-
Plant_97	SMILT026703.1	-	-	-
Plant_97	SMILT026790.1	TEY85407.1`hypothetical protein Saspl_022071`Salvia splendens	-	-
Plant_97	SMILT027692.1	TEY85407.1`hypothetical protein Saspl_022071`Salvia splendens	-	-
Plant_97	SMILT031246.1	TEY85407.1`hypothetical protein Saspl_022071`Salvia splendens	-	-
Plant_97	SMILT032480.1	-	-	-
Plant_97	SMILT002809.1	-	-	-
Plant_97	SMILT004464.1	-	-	-
Plant_97	SMILT006008.1	-	-	-
Plant_97	SMILT007224.1	-	-	-
Plant_97	SMILT007575.1	TEY85407.1`hypothetical protein Saspl_022071`Salvia splendens	-	-
Plant_97	SMILT010668.1	-	-	-
Plant_97	SMILT012549.1	TEY85407.1`hypothetical protein Saspl_022071`Salvia splendens	-	-
Plant_97	SMILT013449.1	TEY85407.1`hypothetical protein Saspl_022071`Salvia splendens	-	-
Plant_97	SMILT013659.1	-	-	-
Plant_97	SMILT015058.1	-	-	-
Plant_97	SMILT020378.1	TEY74467.1`hypothetical protein Saspl_037603`Salvia splendens	-	-
Plant_97	SMILT020843.1	-	-	-
Plant_97	SMILT022084.1	-	-	-
Plant_97	SMILT023410.1	-	-	-
Plant_97	SMILT024391.1	-	-	-
Plant_97	SMILT025427.1	-	-	-
Plant_97	SMILT027096.1	-	-	-
Plant_97	SMILT030408.1	KZV55351.1`hypothetical protein F511_24668`Dorcoceras hygrometricum	-	-
Plant_97	SMILT033520.1	TEY85407.1`hypothetical protein Saspl_022071`Salvia splendens	-	-
Plant_97	SMILT002986.1	-	-	-
Plant_97	SMILT004860.1	-	-	-
Plant_97	SMILT010662.1	XP_019150504.1`PREDICTED: uncharacterized protein LOC109147304`Ipomoea nil	-	-
Plant_97	SMILT018439.1	XP_019153442.1`PREDICTED: uncharacterized protein LOC109149905`Ipomoea nil	-	-
Plant_97	SMILT023390.1	XP_017215507.1`PREDICTED: uncharacterized protein LOC108193397`Daucus carota subsp. sativus	-	-
Plant_97	SMILT023829.1	TEY85407.1`hypothetical protein Saspl_022071`Salvia splendens	-	-
Plant_97	SMILT033078.1	-	-	-
Plant_97	SMILT021508.1	TEY43799.1`hypothetical protein Saspl_031321`Salvia splendens	-	-
Plant_97	SMILT021592.1	-	-	-
Plant_97	SMILT003969.1	-	-	-
Plant_97	SMILT027315.1	-	-	-
Plant_97	SMILT020119.1	-	-	-
Plant_97	SMILT020372.1	-	-	-
Plant_97	SMILT005332.1	TEY36069.1`hypothetical protein Saspl_038192`Salvia splendens	-	-
Plant_97	SMILT005347.1	-	-	-
Plant_97	SMILT022931.1	-	-	-
Plant_97	SMILT023389.1	-	-	-
Plant_97	SMILT031268.1	-	-	-
Plant_97	SMILT013312.1	-	-	-
Plant_97	SMILT006417.1	-	-	-
Plant_97	SMILT017027.1	PIN26891.1`hypothetical protein CDL12_00347`Handroanthus impetiginosus	-	-
Plant_97	SMILT017040.1	BAB64937.1`TdcA1-ORF1-ORF2, partial`Daucus carota	-	-
Plant_97	SMILT011494.1	-	-	-
Plant_97	SMILT028416.1	-	-	-
Plant_97	SMILT026951.1	-	-	-
Plant_111	SMILT002487.1	-	-	-
Plant_111	SMILT019268.1	-	-	-
Plant_111	SMILT023003.1	-	-	-
Plant_111	SMILT029002.1	-	-	-
Plant_111	SMILT032599.1	-	-	-
Plant_111	SMILT001337.1	-	-	-
Plant_111	SMILT001348.1	-	-	-
Plant_111	SMILT001352.1	-	-	-
Plant_111	SMILT001649.1	-	-	-
Plant_111	SMILT001654.1	-	-	-
Plant_111	SMILT004703.1	-	-	-
Plant_111	SMILT007961.1	-	-	-
Plant_111	SMILT010099.1	-	-	-
Plant_111	SMILT011725.1	-	-	-
Plant_111	SMILT012789.1	-	-	-
Plant_111	SMILT013308.1	-	-	-
Plant_111	SMILT013585.1	-	-	-
Plant_111	SMILT015577.1	-	-	-
Plant_111	SMILT016191.1	-	-	-
Plant_111	SMILT017291.1	-	-	-
Plant_111	SMILT017963.1	-	-	-
Plant_111	SMILT018502.1	-	-	-
Plant_111	SMILT021638.1	-	-	-
Plant_111	SMILT021803.1	-	-	-
Plant_111	SMILT022484.1	-	-	-
Plant_111	SMILT022699.1	-	-	-
Plant_111	SMILT026107.1	-	-	-
Plant_111	SMILT026471.1	-	-	-
Plant_111	SMILT026645.1	-	-	-
Plant_111	SMILT029022.1	-	-	-
Plant_111	SMILT030020.1	-	-	-
Plant_111	SMILT031016.1	XP_018467406.1`PREDICTED: uncharacterized protein LOC108839063`Raphanus sativus	-	-
Plant_111	SMILT032893.1	-	-	-
Plant_111	SMILT032535.1	-	-	-
Plant_111	SMILT028999.1	-	-	-
Plant_111	SMILT003535.1	-	-	-
Plant_111	SMILT004311.1	XP_027122511.1`uncharacterized protein At4g04775-like`Coffea arabica	-	-
Plant_111	SMILT007238.1	-	-	-
Plant_111	SMILT007862.1	-	-	-
Plant_111	SMILT009444.1	-	-	-
Plant_111	SMILT010278.1	-	-	-
Plant_111	SMILT012366.1	-	-	-
Plant_111	SMILT013655.1	-	-	-
Plant_111	SMILT014084.1	-	-	-
Plant_111	SMILT015109.1	-	-	-
Plant_111	SMILT015472.1	-	-	-
Plant_111	SMILT020439.1	-	-	-
Plant_111	SMILT024433.1	OIS95656.1`hypothetical protein A4A49_05128`Nicotiana attenuata	-	-
Plant_111	SMILT026430.1	-	-	-
Plant_111	SMILT031803.1	PLY62234.1`hypothetical protein LSAT_5X71080`Lactuca sativa	-	-
Plant_111	SMILT032548.1	-	-	-
Plant_111	SMILT033346.1	-	-	-
Plant_111	SMILT033675.1	PLY62234.1`hypothetical protein LSAT_5X71080`Lactuca sativa	-	-
Plant_111	SMILT011592.1	-	-	-
Plant_111	SMILT024089.1	-	-	-
Plant_111	SMILT007869.1	-	-	-
Plant_111	SMILT013520.1	-	-	-
Plant_111	SMILT016190.1	PON98500.1`hypothetical protein TorRG33x02_057340`Trema orientale	-	-
Plant_111	SMILT018205.1	-	-	-
Plant_111	SMILT029554.1	-	-	-
Plant_111	SMILT015230.1	-	-	-
Plant_118	SMILT012314.1	TEY29999.1`hypothetical protein Saspl_037895`Salvia splendens	-	-
Plant_118	SMILT012315.1	TEY75231.1`hypothetical protein Saspl_013739`Salvia splendens	-	-
Plant_118	SMILT012318.1	TEY75231.1`hypothetical protein Saspl_013739`Salvia splendens	-	-
Plant_118	SMILT024814.1	TEY75231.1`hypothetical protein Saspl_013739`Salvia splendens	-	-
Plant_118	SMILT024815.1	TEY75231.1`hypothetical protein Saspl_013739`Salvia splendens	-	-
Plant_118	SMILT024816.1	TEY75231.1`hypothetical protein Saspl_013739`Salvia splendens	-	-
Plant_118	SMILT024817.1	TEY75231.1`hypothetical protein Saspl_013739`Salvia splendens	-	-
Plant_118	SMILT024820.1	TEY75231.1`hypothetical protein Saspl_013739`Salvia splendens	-	-
Plant_118	SMILT024821.1	TEY75231.1`hypothetical protein Saspl_013739`Salvia splendens	-	-
Plant_118	SMILT024822.1	TEY75231.1`hypothetical protein Saspl_013739`Salvia splendens	-	-
Plant_118	SMILT012316.1	TEY29999.1`hypothetical protein Saspl_037895`Salvia splendens	-	-
Plant_118	SMILT018952.1	XP_011069596.1`uncharacterized protein LOC105155420`Sesamum indicum	-	-
Plant_118	SMILT002523.1	XP_011092942.2`uncharacterized protein LOC105173004`Sesamum indicum	-	-
Plant_130	SMILT031061.1	TEY65058.1`hypothetical protein Saspl_018118`Salvia splendens	-	-
Plant_130	SMILT030414.1	TEY54532.1`hypothetical protein Saspl_025485`Salvia splendens	-	-
Plant_130	SMILT030710.1	TEY54532.1`hypothetical protein Saspl_025485`Salvia splendens	-	-
Plant_130	SMILT031091.1	TEY54532.1`hypothetical protein Saspl_025485`Salvia splendens	-	-
Plant_130	SMILT022827.1	TEY54532.1`hypothetical protein Saspl_025485`Salvia splendens	-	-
Plant_130	SMILT011423.1	TEY54532.1`hypothetical protein Saspl_025485`Salvia splendens	-	-
Plant_130	SMILT022700.1	TEY54604.1`hypothetical protein Saspl_025557`Salvia splendens	-	-
Plant_130	SMILT000202.1	-	-	-
Plant_130	SMILT001665.1	-	-	-
Plant_130	SMILT002283.1	-	-	-
Plant_130	SMILT009237.1	-	-	-
Plant_130	SMILT011611.1	-	-	-
Plant_130	SMILT015285.1	-	-	-
Plant_130	SMILT018249.1	-	-	-
Plant_130	SMILT023617.1	-	-	-
Plant_130	SMILT026937.1	-	-	-
Plant_130	SMILT028066.1	-	-	-
Plant_130	SMILT028285.1	TEY54532.1`hypothetical protein Saspl_025485`Salvia splendens	-	-
Plant_130	SMILT029789.1	-	-	-
Plant_130	SMILT031684.1	-	-	-
Plant_130	SMILT001305.1	TEY54532.1`hypothetical protein Saspl_025485`Salvia splendens	-	-
Plant_130	SMILT005788.1	-	K04536`GNB1	Taste transduction`ko04742; Olfactory transduction`ko04740; Chemokine signaling pathway`ko04062; Circadian entrainment`ko04713; MAPK signaling pathway - yeast`ko04011; Pathways in cancer`ko05200; Serotonergic synapse`ko04726; Cholinergic synapse`ko04725; Dopaminergic synapse`ko04728; PI3K-Akt signaling pathway`ko04151; Glutamatergic synapse`ko04724; Phototransduction`ko04744; Alcoholism`ko05034; …
Plant_130	SMILT010115.1	TEY54532.1`hypothetical protein Saspl_025485`Salvia splendens	-	-
Plant_130	SMILT013881.1	-	-	-
Plant_130	SMILT014245.1	TEY54532.1`hypothetical protein Saspl_025485`Salvia splendens	K03043`rpoB	RNA polymerase`ko03020; Purine metabolism`ko00230; Pyrimidine metabolism`ko00240
Plant_130	SMILT017282.1	TEY54532.1`hypothetical protein Saspl_025485`Salvia splendens	-	-
Plant_130	SMILT023187.1	TEY54532.1`hypothetical protein Saspl_025485`Salvia splendens	-	-
Plant_130	SMILT024913.1	TEY54532.1`hypothetical protein Saspl_025485`Salvia splendens	-	-
Plant_130	SMILT029401.1	TEY54532.1`hypothetical protein Saspl_025485`Salvia splendens	-	-
Plant_130	SMILT031060.1	TEY54532.1`hypothetical protein Saspl_025485`Salvia splendens	-	-
Plant_130	SMILT008442.1	TEY54532.1`hypothetical protein Saspl_025485`Salvia splendens	-	-
Plant_130	SMILT016401.1	-	-	-
Plant_130	SMILT002021.1	TEY54532.1`hypothetical protein Saspl_025485`Salvia splendens	-	-
Plant_130	SMILT004046.1	TEY54532.1`hypothetical protein Saspl_025485`Salvia splendens	-	-
Plant_130	SMILT005713.1	TEY54532.1`hypothetical protein Saspl_025485`Salvia splendens	-	-
Plant_130	SMILT013290.1	TEY54532.1`hypothetical protein Saspl_025485`Salvia splendens	-	-
Plant_130	SMILT015841.1	TEY54532.1`hypothetical protein Saspl_025485`Salvia splendens	-	-
Plant_130	SMILT022692.1	TEY54532.1`hypothetical protein Saspl_025485`Salvia splendens	-	-
Plant_130	SMILT023465.1	TEY54532.1`hypothetical protein Saspl_025485`Salvia splendens	-	-
Plant_130	SMILT003369.1	TEY54532.1`hypothetical protein Saspl_025485`Salvia splendens	-	-
Plant_130	SMILT008056.1	TEY54532.1`hypothetical protein Saspl_025485`Salvia splendens	-	-
Plant_130	SMILT007058.1	TEY54532.1`hypothetical protein Saspl_025485`Salvia splendens	-	-
Plant_130	SMILT010347.1	TEY54532.1`hypothetical protein Saspl_025485`Salvia splendens	-	-
Plant_130	SMILT011280.1	-	-	-
Plant_130	SMILT015860.1	TEY84906.1`hypothetical protein Saspl_006571`Salvia splendens	-	-
Plant_130	SMILT028266.1	TEY84906.1`hypothetical protein Saspl_006571`Salvia splendens	-	-
Plant_130	SMILT014768.1	TEY54532.1`hypothetical protein Saspl_025485`Salvia splendens	-	-
Plant_130	SMILT010108.1	-	-	-
Plant_130	SMILT015719.1	-	-	-
Plant_130	SMILT022690.1	TEY54604.1`hypothetical protein Saspl_025557`Salvia splendens	-	-
Plant_130	SMILT019927.1	-	-	-
Plant_130	SMILT026193.1	-	-	-
Plant_151	SMILT000198.1	-	-	-
Plant_151	SMILT000199.1	-	-	-
Plant_151	SMILT003740.1	-	-	-
Plant_151	SMILT010422.1	-	-	-
Plant_151	SMILT011514.1	-	-	-
Plant_151	SMILT012952.1	-	-	-
Plant_151	SMILT013933.1	-	-	-
Plant_151	SMILT015419.1	-	-	-
Plant_151	SMILT027510.1	-	-	-
Plant_151	SMILT028948.1	RCV18892.1`hypothetical protein SETIT_3G339500v2`Setaria italica	-	-
Plant_151	SMILT031135.1	-	-	-
Plant_151	SMILT014595.1	-	-	-
Plant_151	SMILT029638.1	-	-	-
Plant_151	SMILT000315.1	-	-	-
Plant_151	SMILT005220.1	-	-	-
Plant_151	SMILT021674.1	-	-	-
Plant_151	SMILT008956.1	-	-	-
Plant_151	SMILT016967.1	-	-	-
Plant_151	SMILT032327.1	XP_015689730.1`PREDICTED: glutathione S-transferase T3-like`Oryza brachyantha	-	-
Plant_151	SMILT002644.1	-	-	-
Plant_151	SMILT007050.1	-	-	-
Plant_151	SMILT015816.1	-	-	-
Plant_151	SMILT018855.1	-	-	-
Plant_151	SMILT022743.1	-	-	-
Plant_151	SMILT024212.1	-	-	-
Plant_151	SMILT031271.1	-	-	-
Plant_151	SMILT000729.1	-	-	-
Plant_151	SMILT004020.1	-	-	-
Plant_151	SMILT004064.1	-	-	-
Plant_151	SMILT009356.1	-	-	-
Plant_151	SMILT014011.1	-	-	-
Plant_151	SMILT017997.1	-	-	-
Plant_151	SMILT023194.1	-	-	-
Plant_151	SMILT032547.1	-	-	-
Plant_151	SMILT017283.1	-	-	-
Plant_151	SMILT001406.1	-	-	-
Plant_151	SMILT003312.1	-	-	-
Plant_151	SMILT007683.1	-	-	-
Plant_151	SMILT008428.1	-	-	-
Plant_151	SMILT015520.1	-	-	-
Plant_151	SMILT018156.1	-	-	-
Plant_151	SMILT019741.1	-	-	-
Plant_151	SMILT023386.1	-	-	-
Plant_151	SMILT028902.1	-	-	-
Plant_151	SMILT006585.1	-	-	-
Plant_151	SMILT017675.1	-	-	-
Plant_151	SMILT028520.1	-	-	-
Plant_151	SMILT013561.1	-	-	-
Plant_151	SMILT015242.1	-	-	-
Plant_151	SMILT017996.1	-	-	-
Plant_151	SMILT019216.1	-	-	-
Plant_151	SMILT006192.1	-	-	-
Plant_151	SMILT009322.1	-	-	-
Plant_151	SMILT022501.1	-	-	-
Plant_151	SMILT022551.1	-	-	-
Plant_151	SMILT023228.1	-	-	-
Plant_151	SMILT024869.1	-	-	-
Plant_151	SMILT023123.1	-	-	-
Plant_151	SMILT025831.1	-	-	-
Plant_152	SMILT000703.1	XP_011078339.1`probable sugar phosphate/phosphate translocator At4g32390`Sesamum indicum	-	-
Plant_152	SMILT001238.1	TEY86320.1`hypothetical protein Saspl_018786`Salvia splendens	-	-
Plant_152	SMILT001417.1	XP_011078339.1`probable sugar phosphate/phosphate translocator At4g32390`Sesamum indicum	-	-
Plant_152	SMILT001997.1	XP_011078339.1`probable sugar phosphate/phosphate translocator At4g32390`Sesamum indicum	-	-
Plant_152	SMILT003268.1	TEY86320.1`hypothetical protein Saspl_018786`Salvia splendens	-	-
Plant_152	SMILT004390.1	TEY86320.1`hypothetical protein Saspl_018786`Salvia splendens	-	-
Plant_152	SMILT004718.1	TEY86320.1`hypothetical protein Saspl_018786`Salvia splendens	-	-
Plant_152	SMILT006181.1	TEY86320.1`hypothetical protein Saspl_018786`Salvia splendens	-	-
Plant_152	SMILT007245.1	TEY86320.1`hypothetical protein Saspl_018786`Salvia splendens	-	-
Plant_152	SMILT007285.1	XP_011078339.1`probable sugar phosphate/phosphate translocator At4g32390`Sesamum indicum	-	-
Plant_152	SMILT007860.1	XP_011078339.1`probable sugar phosphate/phosphate translocator At4g32390`Sesamum indicum	-	-
Plant_152	SMILT008626.1	TEY86320.1`hypothetical protein Saspl_018786`Salvia splendens	-	-
Plant_152	SMILT008646.1	XP_011078339.1`probable sugar phosphate/phosphate translocator At4g32390`Sesamum indicum	-	-
Plant_152	SMILT008719.1	XP_011078339.1`probable sugar phosphate/phosphate translocator At4g32390`Sesamum indicum	-	-
Plant_152	SMILT008793.1	XP_011078339.1`probable sugar phosphate/phosphate translocator At4g32390`Sesamum indicum	-	-
Plant_152	SMILT008882.1	XP_011078339.1`probable sugar phosphate/phosphate translocator At4g32390`Sesamum indicum	-	-
Plant_152	SMILT009863.1	XP_011078339.1`probable sugar phosphate/phosphate translocator At4g32390`Sesamum indicum	-	-
Plant_152	SMILT010286.1	XP_011078339.1`probable sugar phosphate/phosphate translocator At4g32390`Sesamum indicum	-	-
Plant_152	SMILT010581.1	XP_011093559.1`probable sugar phosphate/phosphate translocator At4g32390`Sesamum indicum	-	-
Plant_152	SMILT010794.1	TEY86320.1`hypothetical protein Saspl_018786`Salvia splendens	-	-
Plant_152	SMILT010960.1	XP_011078339.1`probable sugar phosphate/phosphate translocator At4g32390`Sesamum indicum	-	-
Plant_152	SMILT011315.1	XP_011093559.1`probable sugar phosphate/phosphate translocator At4g32390`Sesamum indicum	-	-
Plant_152	SMILT011956.1	XP_011078339.1`probable sugar phosphate/phosphate translocator At4g32390`Sesamum indicum	-	-
Plant_152	SMILT012295.1	XP_011078339.1`probable sugar phosphate/phosphate translocator At4g32390`Sesamum indicum	-	-
Plant_152	SMILT012358.1	XP_011078339.1`probable sugar phosphate/phosphate translocator At4g32390`Sesamum indicum	-	-
Plant_152	SMILT012408.1	XP_011078339.1`probable sugar phosphate/phosphate translocator At4g32390`Sesamum indicum	-	-
Plant_152	SMILT013212.1	XP_011078339.1`probable sugar phosphate/phosphate translocator At4g32390`Sesamum indicum	-	-
Plant_152	SMILT013316.1	TEY86320.1`hypothetical protein Saspl_018786`Salvia splendens	-	-
Plant_152	SMILT013752.1	XP_011078339.1`probable sugar phosphate/phosphate translocator At4g32390`Sesamum indicum	-	-
Plant_152	SMILT013783.1	XP_011078339.1`probable sugar phosphate/phosphate translocator At4g32390`Sesamum indicum	-	-
Plant_152	SMILT014288.1	XP_011078339.1`probable sugar phosphate/phosphate translocator At4g32390`Sesamum indicum	-	-
Plant_152	SMILT014441.1	XP_011078339.1`probable sugar phosphate/phosphate translocator At4g32390`Sesamum indicum	-	-
Plant_152	SMILT014442.1	XP_011078339.1`probable sugar phosphate/phosphate translocator At4g32390`Sesamum indicum	-	-
Plant_152	SMILT014759.1	TEY86320.1`hypothetical protein Saspl_018786`Salvia splendens	-	-
Plant_152	SMILT015695.1	XP_011078339.1`probable sugar phosphate/phosphate translocator At4g32390`Sesamum indicum	-	-
Plant_152	SMILT016240.1	TEY86320.1`hypothetical protein Saspl_018786`Salvia splendens	-	-
Plant_152	SMILT016348.1	XP_011078339.1`probable sugar phosphate/phosphate translocator At4g32390`Sesamum indicum	-	-
Plant_152	SMILT016427.1	XP_011078339.1`probable sugar phosphate/phosphate translocator At4g32390`Sesamum indicum	-	-
Plant_152	SMILT016926.1	XP_011078339.1`probable sugar phosphate/phosphate translocator At4g32390`Sesamum indicum	-	-
Plant_152	SMILT018861.1	XP_011078339.1`probable sugar phosphate/phosphate translocator At4g32390`Sesamum indicum	-	-
Plant_152	SMILT019486.1	XP_011078339.1`probable sugar phosphate/phosphate translocator At4g32390`Sesamum indicum	-	-
Plant_152	SMILT019914.1	XP_011078339.1`probable sugar phosphate/phosphate translocator At4g32390`Sesamum indicum	-	-
Plant_152	SMILT019995.1	TEY86320.1`hypothetical protein Saspl_018786`Salvia splendens	-	-
Plant_152	SMILT020348.1	TEY86320.1`hypothetical protein Saspl_018786`Salvia splendens	-	-
Plant_152	SMILT022111.1	XP_011078339.1`probable sugar phosphate/phosphate translocator At4g32390`Sesamum indicum	-	-
Plant_152	SMILT022890.1	XP_011078339.1`probable sugar phosphate/phosphate translocator At4g32390`Sesamum indicum	-	-
Plant_152	SMILT024784.1	XP_011078339.1`probable sugar phosphate/phosphate translocator At4g32390`Sesamum indicum	-	-
Plant_152	SMILT024864.1	XP_011078339.1`probable sugar phosphate/phosphate translocator At4g32390`Sesamum indicum	-	-
Plant_152	SMILT025478.1	XP_011078339.1`probable sugar phosphate/phosphate translocator At4g32390`Sesamum indicum	-	-
Plant_152	SMILT025569.1	TEY86320.1`hypothetical protein Saspl_018786`Salvia splendens	-	-
Plant_152	SMILT029610.1	XP_011078339.1`probable sugar phosphate/phosphate translocator At4g32390`Sesamum indicum	-	-
Plant_152	SMILT031325.1	XP_011078339.1`probable sugar phosphate/phosphate translocator At4g32390`Sesamum indicum	-	-
Plant_152	SMILT031374.1	XP_011078339.1`probable sugar phosphate/phosphate translocator At4g32390`Sesamum indicum	-	-
Plant_152	SMILT031553.1	XP_011078339.1`probable sugar phosphate/phosphate translocator At4g32390`Sesamum indicum	-	-
Plant_152	SMILT032751.1	XP_011078339.1`probable sugar phosphate/phosphate translocator At4g32390`Sesamum indicum	-	-
Plant_152	SMILT033081.1	TEY86320.1`hypothetical protein Saspl_018786`Salvia splendens	-	-
Plant_152	SMILT033191.1	XP_011078339.1`probable sugar phosphate/phosphate translocator At4g32390`Sesamum indicum	-	-
Plant_152	SMILT033318.1	TEY86320.1`hypothetical protein Saspl_018786`Salvia splendens	-	-
Plant_152	SMILT014334.1	TEY86320.1`hypothetical protein Saspl_018786`Salvia splendens	-	-
Plant_154	SMILT001431.1	XP_004292403.1`PREDICTED: uncharacterized protein At2g29880-like`Fragaria vesca subsp. vesca	-	-
Plant_154	SMILT007287.1	XP_004292403.1`PREDICTED: uncharacterized protein At2g29880-like`Fragaria vesca subsp. vesca	-	-
Plant_154	SMILT011598.1	XP_004292403.1`PREDICTED: uncharacterized protein At2g29880-like`Fragaria vesca subsp. vesca	-	-
Plant_154	SMILT012088.1	XP_004292403.1`PREDICTED: uncharacterized protein At2g29880-like`Fragaria vesca subsp. vesca	-	-
Plant_154	SMILT012373.1	XP_004292403.1`PREDICTED: uncharacterized protein At2g29880-like`Fragaria vesca subsp. vesca	-	-
Plant_154	SMILT015301.1	XP_004292403.1`PREDICTED: uncharacterized protein At2g29880-like`Fragaria vesca subsp. vesca	-	-
Plant_154	SMILT017360.1	XP_004292403.1`PREDICTED: uncharacterized protein At2g29880-like`Fragaria vesca subsp. vesca	-	-
Plant_154	SMILT017898.1	XP_004292403.1`PREDICTED: uncharacterized protein At2g29880-like`Fragaria vesca subsp. vesca	-	-
Plant_154	SMILT018459.1	XP_004292403.1`PREDICTED: uncharacterized protein At2g29880-like`Fragaria vesca subsp. vesca	-	-
Plant_154	SMILT018854.1	XP_004292403.1`PREDICTED: uncharacterized protein At2g29880-like`Fragaria vesca subsp. vesca	-	-
Plant_154	SMILT018984.1	XP_004292403.1`PREDICTED: uncharacterized protein At2g29880-like`Fragaria vesca subsp. vesca	-	-
Plant_154	SMILT019574.1	XP_004292403.1`PREDICTED: uncharacterized protein At2g29880-like`Fragaria vesca subsp. vesca	-	-
Plant_154	SMILT020441.1	XP_017251846.1`PREDICTED: uncharacterized protein At2g29880-like`Daucus carota subsp. sativus	-	-
Plant_154	SMILT020766.1	XP_004292403.1`PREDICTED: uncharacterized protein At2g29880-like`Fragaria vesca subsp. vesca	-	-
Plant_154	SMILT024837.1	XP_004292403.1`PREDICTED: uncharacterized protein At2g29880-like`Fragaria vesca subsp. vesca	-	-
Plant_154	SMILT025272.1	PRQ29949.1`putative Myb/SANT-like domain-containing protein`Rosa chinensis	-	-
Plant_154	SMILT026230.1	XP_004292403.1`PREDICTED: uncharacterized protein At2g29880-like`Fragaria vesca subsp. vesca	-	-
Plant_154	SMILT026768.1	XP_004292403.1`PREDICTED: uncharacterized protein At2g29880-like`Fragaria vesca subsp. vesca	-	-
Plant_154	SMILT027073.1	XP_004292403.1`PREDICTED: uncharacterized protein At2g29880-like`Fragaria vesca subsp. vesca	-	-
Plant_154	SMILT030491.1	XP_004292403.1`PREDICTED: uncharacterized protein At2g29880-like`Fragaria vesca subsp. vesca	-	-
Plant_154	SMILT032236.1	XP_004292403.1`PREDICTED: uncharacterized protein At2g29880-like`Fragaria vesca subsp. vesca	-	-
Plant_154	SMILT032620.1	XP_004292403.1`PREDICTED: uncharacterized protein At2g29880-like`Fragaria vesca subsp. vesca	-	-
Plant_154	SMILT033634.1	XP_004292403.1`PREDICTED: uncharacterized protein At2g29880-like`Fragaria vesca subsp. vesca	-	-
Plant_154	SMILT027877.1	XP_004292403.1`PREDICTED: uncharacterized protein At2g29880-like`Fragaria vesca subsp. vesca	-	-
Plant_154	SMILT012577.1	XP_004292403.1`PREDICTED: uncharacterized protein At2g29880-like`Fragaria vesca subsp. vesca	-	-
Plant_154	SMILT020955.1	XP_004292403.1`PREDICTED: uncharacterized protein At2g29880-like`Fragaria vesca subsp. vesca	-	-
Plant_154	SMILT023202.1	XP_004292403.1`PREDICTED: uncharacterized protein At2g29880-like`Fragaria vesca subsp. vesca	-	-
Plant_154	SMILT032368.1	XP_004292403.1`PREDICTED: uncharacterized protein At2g29880-like`Fragaria vesca subsp. vesca	-	-
Plant_154	SMILT000255.1	XP_004292403.1`PREDICTED: uncharacterized protein At2g29880-like`Fragaria vesca subsp. vesca	-	-
Plant_154	SMILT008293.1	XP_004292403.1`PREDICTED: uncharacterized protein At2g29880-like`Fragaria vesca subsp. vesca	-	-
Plant_154	SMILT014013.1	XP_004292403.1`PREDICTED: uncharacterized protein At2g29880-like`Fragaria vesca subsp. vesca	K12869`CRN, CRNKL1, CLF1, SYF3	Spliceosome`ko03040
Plant_154	SMILT020484.1	XP_004292403.1`PREDICTED: uncharacterized protein At2g29880-like`Fragaria vesca subsp. vesca	-	-
Plant_154	SMILT021791.1	XP_004292403.1`PREDICTED: uncharacterized protein At2g29880-like`Fragaria vesca subsp. vesca	-	-
Plant_154	SMILT025970.1	XP_004292403.1`PREDICTED: uncharacterized protein At2g29880-like`Fragaria vesca subsp. vesca	-	-
Plant_154	SMILT029640.1	XP_004292403.1`PREDICTED: uncharacterized protein At2g29880-like`Fragaria vesca subsp. vesca	-	-
Plant_154	SMILT030495.1	XP_004292403.1`PREDICTED: uncharacterized protein At2g29880-like`Fragaria vesca subsp. vesca	-	-
Plant_154	SMILT032133.1	XP_004292403.1`PREDICTED: uncharacterized protein At2g29880-like`Fragaria vesca subsp. vesca	-	-
Plant_154	SMILT032233.1	XP_004292403.1`PREDICTED: uncharacterized protein At2g29880-like`Fragaria vesca subsp. vesca	-	-
Plant_154	SMILT005499.1	XP_017233234.1`PREDICTED: uncharacterized protein At2g29880-like`Daucus carota subsp. sativus	-	-
Plant_154	SMILT027098.1	XP_024174724.1`uncharacterized protein At2g29880-like`Rosa chinensis	-	-
Plant_154	SMILT030034.1	XP_017251837.1`PREDICTED: uncharacterized protein LOC108222422`Daucus carota subsp. sativus	-	-
Plant_172	SMILT018705.1	-	-	-
Plant_172	SMILT020931.1	-	-	-
Plant_172	SMILT021824.1	-	-	-
Plant_172	SMILT000455.1	-	-	-
Plant_172	SMILT002380.1	-	-	-
Plant_172	SMILT004100.1	-	-	-
Plant_172	SMILT004537.1	-	-	-
Plant_172	SMILT005122.1	TEY54532.1`hypothetical protein Saspl_025485`Salvia splendens	-	-
Plant_172	SMILT006424.1	-	-	-
Plant_172	SMILT006850.1	-	-	-
Plant_172	SMILT007139.1	-	-	-
Plant_172	SMILT007556.1	-	-	-
Plant_172	SMILT009318.1	-	-	-
Plant_172	SMILT010214.1	-	-	-
Plant_172	SMILT011872.1	-	-	-
Plant_172	SMILT012198.1	TEY54532.1`hypothetical protein Saspl_025485`Salvia splendens	-	-
Plant_172	SMILT014416.1	-	-	-
Plant_172	SMILT015066.1	-	-	-
Plant_172	SMILT015278.1	-	-	-
Plant_172	SMILT015515.1	-	-	-
Plant_172	SMILT016011.1	-	-	-
Plant_172	SMILT016307.1	-	-	-
Plant_172	SMILT017708.1	-	-	-
Plant_172	SMILT018042.1	-	-	-
Plant_172	SMILT019902.1	-	-	-
Plant_172	SMILT020339.1	-	-	-
Plant_172	SMILT022453.1	-	-	-
Plant_172	SMILT022488.1	-	-	-
Plant_172	SMILT023171.1	-	-	-
Plant_172	SMILT024182.1	-	-	-
Plant_172	SMILT024444.1	-	-	-
Plant_172	SMILT024475.1	-	-	-
Plant_172	SMILT024476.1	-	-	-
Plant_172	SMILT024562.1	-	-	-
Plant_172	SMILT026653.1	-	-	-
Plant_172	SMILT026836.1	-	-	-
Plant_172	SMILT027187.1	-	-	-
Plant_172	SMILT027320.1	-	-	-
Plant_172	SMILT028045.1	-	-	-
Plant_172	SMILT028307.1	-	-	-
Plant_172	SMILT030394.1	-	-	-
Plant_172	SMILT030426.1	-	-	-
Plant_172	SMILT030498.1	-	-	-
Plant_172	SMILT030663.1	-	-	-
Plant_172	SMILT031336.1	-	-	-
Plant_172	SMILT031873.1	-	-	-
Plant_172	SMILT032750.1	-	-	-
Plant_172	SMILT033131.1	-	-	-
Plant_172	SMILT033261.1	-	-	-
Plant_172	SMILT007443.1	-	-	-
Plant_172	SMILT004738.1	-	-	-
Plant_172	SMILT012793.1	TEY54532.1`hypothetical protein Saspl_025485`Salvia splendens	-	-
Plant_172	SMILT023797.1	-	-	-
Plant_172	SMILT030858.1	-	-	-
Plant_193	SMILT019697.1	XP_019153442.1`PREDICTED: uncharacterized protein LOC109149905`Ipomoea nil	-	-
Plant_193	SMILT001469.1	XP_021607666.1`uncharacterized protein LOC110611583`Manihot esculenta	-	-
Plant_193	SMILT002401.1	XP_023732366.1`uncharacterized protein LOC111880194`Lactuca sativa	-	-
Plant_193	SMILT002729.1	XP_019153442.1`PREDICTED: uncharacterized protein LOC109149905`Ipomoea nil	-	-
Plant_193	SMILT002837.1	-	-	-
Plant_193	SMILT004143.1	XP_011089428.1`COP9 signalosome complex subunit 7 isoform X2`Sesamum indicum	K12180`COPS7, CSN7	-
Plant_193	SMILT005175.1	-	-	-
Plant_193	SMILT006657.1	TEY85407.1`hypothetical protein Saspl_022071`Salvia splendens	-	-
Plant_193	SMILT008446.1	XP_019153442.1`PREDICTED: uncharacterized protein LOC109149905`Ipomoea nil	K00858`ppnK, NADK	Nicotinate and nicotinamide metabolism`ko00760
Plant_193	SMILT013580.1	TEY75267.1`hypothetical protein Saspl_013775`Salvia splendens	-	-
Plant_193	SMILT016981.1	-	-	-
Plant_193	SMILT018486.1	-	-	-
Plant_193	SMILT018505.1	-	-	-
Plant_193	SMILT020350.1	-	-	-
Plant_193	SMILT021013.1	-	-	-
Plant_193	SMILT023203.1	-	-	-
Plant_193	SMILT023207.1	XP_019153442.1`PREDICTED: uncharacterized protein LOC109149905`Ipomoea nil	-	-
Plant_193	SMILT024896.1	-	-	-
Plant_193	SMILT025096.1	XP_012066659.1`uncharacterized protein LOC105629655`Jatropha curcas	-	-
Plant_193	SMILT027153.1	-	-	-
Plant_193	SMILT027258.1	-	-	-
Plant_193	SMILT029227.1	XP_019153442.1`PREDICTED: uncharacterized protein LOC109149905`Ipomoea nil	-	-
Plant_193	SMILT029633.1	-	-	-
Plant_193	SMILT030732.1	-	-	-
Plant_193	SMILT031309.1	-	-	-
Plant_193	SMILT031407.1	TEY75267.1`hypothetical protein Saspl_013775`Salvia splendens	-	-
Plant_193	SMILT010864.1	-	-	-
Plant_193	SMILT019923.1	-	-	-
Plant_193	SMILT022515.1	-	-	-
Plant_193	SMILT029245.1	-	-	-
Plant_193	SMILT002775.1	-	-	-
Plant_193	SMILT003494.1	-	-	-
Plant_193	SMILT007922.1	-	-	-
Plant_193	SMILT012422.1	-	-	-
Plant_193	SMILT014243.1	-	-	-
Plant_193	SMILT016271.1	-	-	-
Plant_193	SMILT019740.1	-	-	-
Plant_193	SMILT021367.1	-	-	-
Plant_193	SMILT025274.1	-	-	-
Plant_193	SMILT027329.1	-	-	-
Plant_193	SMILT031317.1	-	-	-
Plant_193	SMILT031976.1	-	-	-
Plant_193	SMILT031978.1	-	-	-
Plant_193	SMILT032925.1	-	-	-
Plant_193	SMILT003251.1	AAB99763.1`PttA2 protein`Petunia x hybrida	-	-
Plant_193	SMILT022132.1	XP_019196400.1`PREDICTED: probable flavin-containing monooxygenase 1`Ipomoea nil	K00485`FMO	Drug metabolism - cytochrome P450`ko00982
Plant_193	SMILT012157.1	-	-	-
Plant_193	SMILT029140.1	-	-	-
Plant_193	SMILT028766.1	-	-	-
Plant_193	SMILT006490.1	-	-	-
Plant_193	SMILT020326.1	-	-	-
Plant_206	SMILT024233.1	XP_019177120.1`PREDICTED: uncharacterized protein LOC109172424`Ipomoea nil	-	-
Plant_206	SMILT000726.1	XP_019177120.1`PREDICTED: uncharacterized protein LOC109172424`Ipomoea nil	-	-
Plant_206	SMILT005678.1	XP_019196472.1`PREDICTED: uncharacterized protein LOC109190440`Ipomoea nil	-	-
Plant_206	SMILT006217.1	XP_019177120.1`PREDICTED: uncharacterized protein LOC109172424`Ipomoea nil	-	-
Plant_206	SMILT007911.1	XP_019177120.1`PREDICTED: uncharacterized protein LOC109172424`Ipomoea nil	-	-
Plant_206	SMILT011519.1	XP_019177120.1`PREDICTED: uncharacterized protein LOC109172424`Ipomoea nil	-	-
Plant_206	SMILT013658.1	XP_019177120.1`PREDICTED: uncharacterized protein LOC109172424`Ipomoea nil	-	-
Plant_206	SMILT014519.1	XP_024195846.1`uncharacterized protein LOC112199005`Rosa chinensis	-	-
Plant_206	SMILT015238.1	XP_019177120.1`PREDICTED: uncharacterized protein LOC109172424`Ipomoea nil	-	-
Plant_206	SMILT015353.1	XP_019177120.1`PREDICTED: uncharacterized protein LOC109172424`Ipomoea nil	-	-
Plant_206	SMILT018466.1	XP_019177120.1`PREDICTED: uncharacterized protein LOC109172424`Ipomoea nil	-	-
Plant_206	SMILT022900.1	XP_020425079.1`uncharacterized protein LOC109950486 isoform X4`Prunus persica	-	-
Plant_206	SMILT023501.1	-	-	-
Plant_206	SMILT029087.1	-	-	-
Plant_206	SMILT029127.1	-	-	-
Plant_206	SMILT031346.1	PRQ17143.1`putative Ulp1 protease family catalytic domain, putative transposase, Ptta/En/Spm, plant`Rosa chinensis	-	-
Plant_206	SMILT032124.1	XP_019177120.1`PREDICTED: uncharacterized protein LOC109172424`Ipomoea nil	-	-
Plant_206	SMILT001487.1	-	-	-
Plant_206	SMILT004150.1	XP_019189717.1`PREDICTED: uncharacterized protein LOC109184124`Ipomoea nil	-	-
Plant_206	SMILT004877.1	-	-	-
Plant_206	SMILT010252.1	XP_019177120.1`PREDICTED: uncharacterized protein LOC109172424`Ipomoea nil	-	-
Plant_206	SMILT012097.1	XP_019177120.1`PREDICTED: uncharacterized protein LOC109172424`Ipomoea nil	-	-
Plant_206	SMILT013202.1	BAV56701.1`transposase`Ipomoea nil	-	-
Plant_206	SMILT003273.1	XP_019177120.1`PREDICTED: uncharacterized protein LOC109172424`Ipomoea nil	-	-
Plant_206	SMILT007682.1	XP_019197711.1`PREDICTED: uncharacterized protein LOC109191528`Ipomoea nil	-	-
Plant_206	SMILT025568.1	XP_019177120.1`PREDICTED: uncharacterized protein LOC109172424`Ipomoea nil	-	-
Plant_206	SMILT003661.1	-	-	-
Plant_206	SMILT004436.1	XP_024195846.1`uncharacterized protein LOC112199005`Rosa chinensis	-	-
Plant_206	SMILT013586.1	-	-	-
Plant_206	SMILT014367.1	-	-	-
Plant_206	SMILT016343.1	XP_019177120.1`PREDICTED: uncharacterized protein LOC109172424`Ipomoea nil	-	-
Plant_206	SMILT021080.1	-	-	-
Plant_206	SMILT029868.1	-	-	-
Plant_206	SMILT010938.1	XP_019177120.1`PREDICTED: uncharacterized protein LOC109172424`Ipomoea nil	-	-
Plant_206	SMILT016458.1	BAV56701.1`transposase`Ipomoea nil	-	-
Plant_206	SMILT030459.1	XP_019177120.1`PREDICTED: uncharacterized protein LOC109172424`Ipomoea nil	-	-
Plant_206	SMILT019363.1	XP_019170859.1`PREDICTED: uncharacterized protein LOC109166346`Ipomoea nil	-	-
Plant_206	SMILT030457.1	XP_019177120.1`PREDICTED: uncharacterized protein LOC109172424`Ipomoea nil	-	-
Plant_206	SMILT032390.1	KZV41566.1`hypothetical protein F511_23402`Dorcoceras hygrometricum	-	-
Plant_206	SMILT032391.1	XP_019177120.1`PREDICTED: uncharacterized protein LOC109172424`Ipomoea nil	-	-
Plant_206	SMILT013203.1	XP_024157735.1`uncharacterized protein LOC112165458`Rosa chinensis	-	-
Plant_206	SMILT026463.1	XP_024163911.1`uncharacterized protein LOC112170857`Rosa chinensis	-	-
Plant_206	SMILT026965.1	XP_019177120.1`PREDICTED: uncharacterized protein LOC109172424`Ipomoea nil	-	-
Plant_206	SMILT030458.1	XP_019177120.1`PREDICTED: uncharacterized protein LOC109172424`Ipomoea nil	-	-
Plant_206	SMILT030463.1	XP_019177120.1`PREDICTED: uncharacterized protein LOC109172424`Ipomoea nil	-	-
Plant_206	SMILT024536.1	XP_019177120.1`PREDICTED: uncharacterized protein LOC109172424`Ipomoea nil	-	-
Plant_206	SMILT012098.1	AJQ20626.1`Ketoacyl-ACP Synthase I`Salvia miltiorrhiza	K09458`fabF	Fatty acid metabolism`ko01212; Fatty acid biosynthesis`ko00061; Biotin metabolism`ko00780
Plant_206	SMILT021065.1	-	-	-
Plant_218	SMILT020936.1	XP_023872391.1`uncharacterized protein LOC111985003`Quercus suber	-	-
Plant_218	SMILT000053.1	-	-	-
Plant_218	SMILT000128.1	-	-	-
Plant_218	SMILT000462.1	-	-	-
Plant_218	SMILT000547.1	-	-	-
Plant_218	SMILT004344.1	ONI16876.1`hypothetical protein PRUPE_3G126800`Prunus persica	-	-
Plant_218	SMILT004794.1	XP_015389224.1`uncharacterized protein LOC107178480`Citrus sinensis	-	-
Plant_218	SMILT004918.1	-	-	-
Plant_218	SMILT005802.1	-	-	-
Plant_218	SMILT010886.1	-	-	-
Plant_218	SMILT013904.1	-	-	-
Plant_218	SMILT014216.1	-	-	-
Plant_218	SMILT016142.1	ONI16876.1`hypothetical protein PRUPE_3G126800`Prunus persica	-	-
Plant_218	SMILT017731.1	-	-	-
Plant_218	SMILT019828.1	-	-	-
Plant_218	SMILT021253.1	XP_030498069.1`uncharacterized protein LOC115713727`Cannabis sativa	-	-
Plant_218	SMILT033578.1	-	-	-
Plant_218	SMILT000079.1	-	-	-
Plant_218	SMILT000168.1	XP_008237273.1`PREDICTED: uncharacterized protein LOC103336015`Prunus mume	-	-
Plant_218	SMILT000758.1	-	-	-
Plant_218	SMILT000839.1	-	-	-
Plant_218	SMILT002697.1	-	-	-
Plant_218	SMILT003348.1	-	-	-
Plant_218	SMILT008889.1	XP_018820941.1`PREDICTED: uncharacterized protein LOC108991215`Juglans regia	-	-
Plant_218	SMILT011989.1	-	-	-
Plant_218	SMILT014235.1	TXG71894.1`hypothetical protein EZV62_000473`Acer yangbiense	-	-
Plant_218	SMILT018536.1	XP_018820941.1`PREDICTED: uncharacterized protein LOC108991215`Juglans regia	-	-
Plant_218	SMILT022881.1	-	-	-
Plant_218	SMILT023533.1	-	-	-
Plant_218	SMILT024713.1	-	-	-
Plant_218	SMILT028386.1	XP_023888076.1`uncharacterized protein LOC112000212`Quercus suber	-	-
Plant_218	SMILT028829.1	XP_018820941.1`PREDICTED: uncharacterized protein LOC108991215`Juglans regia	-	-
Plant_218	SMILT032144.1	-	-	-
Plant_218	SMILT014887.1	-	-	-
Plant_218	SMILT022193.1	-	-	-
Plant_218	SMILT001476.1	-	-	-
Plant_218	SMILT002890.1	-	-	-
Plant_218	SMILT004376.1	-	-	-
Plant_218	SMILT012378.1	-	-	-
Plant_218	SMILT012903.1	-	-	-
Plant_218	SMILT013641.1	-	-	-
Plant_218	SMILT025987.1	-	-	-
Plant_218	SMILT018483.1	-	-	-
Plant_218	SMILT026272.1	-	-	-
Plant_218	SMILT026136.1	-	-	-
Plant_218	SMILT024272.1	-	-	-
Plant_218	SMILT010423.1	-	-	-
Plant_218	SMILT032183.1	-	-	-
Plant_221	SMILT017635.1	KYP47047.1`Putative ribonuclease H protein At1g65750 family`Cajanus cajan	K18577`EBM	-
Plant_221	SMILT020012.1	GAU22479.1`hypothetical protein TSUD_295980`Trifolium subterraneum	-	-
Plant_221	SMILT017984.1	GAU22479.1`hypothetical protein TSUD_295980`Trifolium subterraneum	-	-
Plant_221	SMILT019955.1	QCZ35194.1`laccase 27`Salvia miltiorrhiza	-	-
Plant_221	SMILT000723.1	-	-	-
Plant_221	SMILT010431.1	-	-	-
Plant_221	SMILT013401.1	-	-	-
Plant_221	SMILT017982.1	GAU12981.1`hypothetical protein TSUD_191730`Trifolium subterraneum	-	-
Plant_221	SMILT018564.1	GAU12981.1`hypothetical protein TSUD_191730`Trifolium subterraneum	-	-
Plant_221	SMILT020644.1	-	-	-
Plant_221	SMILT020336.1	QCZ35194.1`laccase 27`Salvia miltiorrhiza	-	-
Plant_221	SMILT003568.1	-	-	-
Plant_221	SMILT008758.1	-	-	-
Plant_221	SMILT009772.1	-	-	-
Plant_221	SMILT011398.1	-	-	-
Plant_221	SMILT012912.1	-	-	-
Plant_221	SMILT020011.1	-	-	-
Plant_221	SMILT024634.1	-	-	-
Plant_221	SMILT031477.1	-	-	-
Plant_221	SMILT003572.1	-	-	-
Plant_221	SMILT009400.1	-	-	-
Plant_221	SMILT014022.1	-	-	-
Plant_221	SMILT015937.1	-	-	-
Plant_221	SMILT016349.1	-	-	-
Plant_221	SMILT024732.1	-	-	-
Plant_221	SMILT005557.1	AES88716.2`hypothetical protein MTR_4g061240`Medicago truncatula	-	-
Plant_221	SMILT028765.1	-	-	-
Plant_221	SMILT005558.1	-	-	-
Plant_221	SMILT006425.1	-	-	-
Plant_221	SMILT018036.1	GAU34065.1`hypothetical protein TSUD_255610`Trifolium subterraneum	-	-
Plant_221	SMILT007440.1	-	-	-
Plant_221	SMILT028324.1	-	-	-
Plant_221	SMILT017634.1	PNX93753.1`hypothetical protein L195_g016912`Trifolium pratense	-	-
Plant_221	SMILT024684.1	GAU12981.1`hypothetical protein TSUD_191730`Trifolium subterraneum	-	-
Plant_221	SMILT009377.1	-	-	-
Plant_221	SMILT012122.1	-	-	-
Plant_221	SMILT020777.1	-	-	-
Plant_221	SMILT024220.1	-	-	-
Plant_221	SMILT024633.1	GAU38294.1`hypothetical protein TSUD_157790`Trifolium subterraneum	-	-
Plant_221	SMILT026832.1	-	-	-
Plant_221	SMILT018026.1	QCZ35194.1`laccase 27`Salvia miltiorrhiza	-	-
Plant_221	SMILT020285.1	QCZ35194.1`laccase 27`Salvia miltiorrhiza	-	-
Plant_221	SMILT019566.1	QCZ35194.1`laccase 27`Salvia miltiorrhiza	-	-
Plant_235	SMILT010374.1	TEY70621.1`DNA repair and recombination protein RAD54 and RAD54-like protein`Salvia splendens	K10875`RAD54L, RAD54	Homologous recombination`ko03440
Plant_235	SMILT010376.1	TEY70621.1`DNA repair and recombination protein RAD54 and RAD54-like protein`Salvia splendens	K10875`RAD54L, RAD54	Homologous recombination`ko03440
Plant_247	SMILT004946.1	XP_004516008.1`uncharacterized protein At4g04775-like`Cicer arietinum	-	-
Plant_247	SMILT011804.1	XP_004516008.1`uncharacterized protein At4g04775-like`Cicer arietinum	-	-
Plant_247	SMILT032428.1	XP_004516008.1`uncharacterized protein At4g04775-like`Cicer arietinum	-	-
Plant_247	SMILT033021.1	XP_004516008.1`uncharacterized protein At4g04775-like`Cicer arietinum	-	-
Plant_247	SMILT000781.1	XP_004516008.1`uncharacterized protein At4g04775-like`Cicer arietinum	-	-
Plant_247	SMILT001536.1	XP_004516008.1`uncharacterized protein At4g04775-like`Cicer arietinum	-	-
Plant_247	SMILT001559.1	OMO96001.1`Zinc finger, GRF-type`Corchorus olitorius	-	-
Plant_247	SMILT003796.1	PQP94091.1`uncharacterized protein Pyn_25910`Prunus yedoensis var. nudiflora	-	-
Plant_247	SMILT004821.1	XP_004516008.1`uncharacterized protein At4g04775-like`Cicer arietinum	-	-
Plant_247	SMILT006653.1	XP_004516008.1`uncharacterized protein At4g04775-like`Cicer arietinum	-	-
Plant_247	SMILT006996.1	-	K01188`E3.2.1.21	Cyanoamino acid metabolism`ko00460; Phenylpropanoid biosynthesis`ko00940; Starch and sucrose metabolism`ko00500
Plant_247	SMILT007657.1	OMP08415.1`Zinc finger, GRF-type`Corchorus olitorius	-	-
Plant_247	SMILT007842.1	XP_004516008.1`uncharacterized protein At4g04775-like`Cicer arietinum	-	-
Plant_247	SMILT007877.1	XP_004516008.1`uncharacterized protein At4g04775-like`Cicer arietinum	-	-
Plant_247	SMILT008867.1	XP_028802414.1`uncharacterized protein LOC114757506`Prosopis alba	-	-
Plant_247	SMILT009217.1	-	-	-
Plant_247	SMILT009987.1	XP_004516008.1`uncharacterized protein At4g04775-like`Cicer arietinum	-	-
Plant_247	SMILT010320.1	XP_004516008.1`uncharacterized protein At4g04775-like`Cicer arietinum	-	-
Plant_247	SMILT012242.1	XP_004516008.1`uncharacterized protein At4g04775-like`Cicer arietinum	-	-
Plant_247	SMILT012398.1	XP_004490185.2`uncharacterized protein At4g04775-like`Cicer arietinum	-	-
Plant_247	SMILT012525.1	-	-	-
Plant_247	SMILT014533.1	XP_004516008.1`uncharacterized protein At4g04775-like`Cicer arietinum	-	-
Plant_247	SMILT020617.1	XP_004516008.1`uncharacterized protein At4g04775-like`Cicer arietinum	-	-
Plant_247	SMILT022173.1	TEY21392.1`hypothetical protein Saspl_045990`Salvia splendens	-	-
Plant_247	SMILT033479.1	OMO96001.1`Zinc finger, GRF-type`Corchorus olitorius	-	-
Plant_247	SMILT002718.1	-	-	-
Plant_247	SMILT002967.1	OMO96001.1`Zinc finger, GRF-type`Corchorus olitorius	-	-
Plant_247	SMILT004536.1	XP_004516008.1`uncharacterized protein At4g04775-like`Cicer arietinum	-	-
Plant_247	SMILT007517.1	XP_004516008.1`uncharacterized protein At4g04775-like`Cicer arietinum	-	-
Plant_247	SMILT010622.1	-	-	-
Plant_247	SMILT012126.1	-	-	-
Plant_247	SMILT019374.1	XP_027090259.1`uncharacterized protein At4g04775-like`Coffea arabica	-	-
Plant_247	SMILT020587.1	OMO96001.1`Zinc finger, GRF-type`Corchorus olitorius	-	-
Plant_247	SMILT026601.1	OMP08415.1`Zinc finger, GRF-type`Corchorus olitorius	-	-
Plant_247	SMILT027243.1	OMO96001.1`Zinc finger, GRF-type`Corchorus olitorius	-	-
Plant_247	SMILT028000.1	RZB70552.1`hypothetical protein D0Y65_035499`Glycine soja	-	-
Plant_247	SMILT030077.1	-	-	-
Plant_247	SMILT030461.1	-	-	-
Plant_247	SMILT033194.1	XP_004516008.1`uncharacterized protein At4g04775-like`Cicer arietinum	-	-
Plant_247	SMILT004284.1	-	-	-
Plant_247	SMILT023536.1	-	-	-
Plant_251	SMILT030450.1	XP_020882002.1`uncharacterized protein LOC110228599`Arabidopsis lyrata subsp. lyrata	-	-
Plant_251	SMILT018238.1	XP_020871812.1`uncharacterized protein LOC110225883`Arabidopsis lyrata subsp. lyrata	-	-
Plant_251	SMILT030097.1	XP_020871812.1`uncharacterized protein LOC110225883`Arabidopsis lyrata subsp. lyrata	-	-
Plant_251	SMILT029260.1	XP_020871812.1`uncharacterized protein LOC110225883`Arabidopsis lyrata subsp. lyrata	-	-
Plant_251	SMILT003815.1	KZV21568.1`hypothetical protein F511_11061, partial`Dorcoceras hygrometricum	-	-
Plant_251	SMILT004098.1	KZM95370.1`hypothetical protein DCAR_018612`Daucus carota subsp. sativus	-	-
Plant_251	SMILT006076.1	XP_022844936.1`uncharacterized protein LOC111368008`Olea europaea var. sylvestris	-	-
Plant_251	SMILT006794.1	KZV38999.1`hypothetical protein F511_39118`Dorcoceras hygrometricum	-	-
Plant_251	SMILT007520.1	XP_022844936.1`uncharacterized protein LOC111368008`Olea europaea var. sylvestris	-	-
Plant_251	SMILT011245.1	XP_022844936.1`uncharacterized protein LOC111368008`Olea europaea var. sylvestris	-	-
Plant_251	SMILT011749.1	KZV38999.1`hypothetical protein F511_39118`Dorcoceras hygrometricum	-	-
Plant_251	SMILT024429.1	KZV38999.1`hypothetical protein F511_39118`Dorcoceras hygrometricum	-	-
Plant_251	SMILT024430.1	XP_020271451.1`glutathione S-transferase T3-like`Asparagus officinalis	-	-
Plant_251	SMILT026666.1	KZM95370.1`hypothetical protein DCAR_018612`Daucus carota subsp. sativus	-	-
Plant_251	SMILT031693.1	-	-	-
Plant_251	SMILT008653.1	KZM95370.1`hypothetical protein DCAR_018612`Daucus carota subsp. sativus	-	-
Plant_251	SMILT023463.1	XP_022844936.1`uncharacterized protein LOC111368008`Olea europaea var. sylvestris	-	-
Plant_251	SMILT019949.1	-	-	-
Plant_251	SMILT017558.1	-	-	-
Plant_251	SMILT019285.1	-	-	-
Plant_251	SMILT022425.1	XP_019157752.1`PREDICTED: uncharacterized protein LOC109154408`Ipomoea nil	-	-
Plant_267	SMILT003960.1	EYU17693.1`hypothetical protein MIMGU_mgv1a001245mg`Erythranthe guttata	-	-
Plant_267	SMILT003967.1	EYU17693.1`hypothetical protein MIMGU_mgv1a001245mg`Erythranthe guttata	-	-
Plant_267	SMILT022144.1	EYU17693.1`hypothetical protein MIMGU_mgv1a001245mg`Erythranthe guttata	-	-
Plant_267	SMILT027112.1	EYU17693.1`hypothetical protein MIMGU_mgv1a001245mg`Erythranthe guttata	-	-
Plant_267	SMILT027113.1	XP_012829191.1`PREDICTED: putative late blight resistance protein homolog R1A-10`Erythranthe guttata	-	-
Plant_267	SMILT027117.1	XP_012829191.1`PREDICTED: putative late blight resistance protein homolog R1A-10`Erythranthe guttata	-	-
Plant_267	SMILT027118.1	XP_012829191.1`PREDICTED: putative late blight resistance protein homolog R1A-10`Erythranthe guttata	-	-
Plant_267	SMILT027122.1	XP_012829191.1`PREDICTED: putative late blight resistance protein homolog R1A-10`Erythranthe guttata	-	-
Plant_267	SMILT027124.1	EYU17689.1`hypothetical protein MIMGU_mgv1a024130mg`Erythranthe guttata	-	-
Plant_267	SMILT027127.1	TEY34947.1`hypothetical protein Saspl_026588`Salvia splendens	-	-
Plant_267	SMILT027130.1	XP_012829191.1`PREDICTED: putative late blight resistance protein homolog R1A-10`Erythranthe guttata	-	-
Plant_267	SMILT027133.1	XP_012829191.1`PREDICTED: putative late blight resistance protein homolog R1A-10`Erythranthe guttata	-	-
Plant_267	SMILT027134.1	XP_012829191.1`PREDICTED: putative late blight resistance protein homolog R1A-10`Erythranthe guttata	-	-
Plant_267	SMILT027135.1	EYU17690.1`hypothetical protein MIMGU_mgv1a023002mg`Erythranthe guttata	-	-
Plant_267	SMILT027136.1	XP_012829191.1`PREDICTED: putative late blight resistance protein homolog R1A-10`Erythranthe guttata	-	-
Plant_267	SMILT027137.1	XP_012829191.1`PREDICTED: putative late blight resistance protein homolog R1A-10`Erythranthe guttata	-	-
Plant_267	SMILT027146.1	XP_012829191.1`PREDICTED: putative late blight resistance protein homolog R1A-10`Erythranthe guttata	-	-
Plant_267	SMILT027152.1	XP_012829210.1`PREDICTED: putative late blight resistance protein homolog R1A-10`Erythranthe guttata	-	-
Plant_267	SMILT029366.1	EYU17693.1`hypothetical protein MIMGU_mgv1a001245mg`Erythranthe guttata	-	-
Plant_267	SMILT027129.1	TEY32214.1`hypothetical protein Saspl_032766`Salvia splendens	-	-
Plant_267	SMILT027126.1	TEY34947.1`hypothetical protein Saspl_026588`Salvia splendens	-	-
Plant_267	SMILT027151.1	TEY34947.1`hypothetical protein Saspl_026588`Salvia splendens	-	-
Plant_272	SMILT010972.1	TEY77061.1`hypothetical protein Saspl_008762`Salvia splendens	-	-
Plant_272	SMILT022316.1	XP_011071283.1`E3 ubiquitin-protein ligase RNF43-like`Sesamum indicum	-	-
Plant_272	SMILT024916.1	TEY77061.1`hypothetical protein Saspl_008762`Salvia splendens	-	-
Plant_272	SMILT002792.1	TEY77061.1`hypothetical protein Saspl_008762`Salvia splendens	-	-
Plant_277	SMILT018634.1	-	K07466`RFA1, RPA1, rpa	DNA replication`ko03030; Nucleotide excision repair`ko03420; Fanconi anemia pathway`ko03460; Homologous recombination`ko03440; Mismatch repair`ko03430
Plant_277	SMILT019580.1	-	K07466`RFA1, RPA1, rpa	Nucleotide excision repair`ko03420; Mismatch repair`ko03430; DNA replication`ko03030; Fanconi anemia pathway`ko03460; Homologous recombination`ko03440
Plant_277	SMILT028593.1	KZV23276.1`hypothetical protein F511_02177`Dorcoceras hygrometricum	K07466`RFA1, RPA1, rpa	Homologous recombination`ko03440; Mismatch repair`ko03430; DNA replication`ko03030; Nucleotide excision repair`ko03420; Fanconi anemia pathway`ko03460
Plant_277	SMILT007912.1	-	-	-
Plant_277	SMILT026443.1	-	K07466`RFA1, RPA1, rpa	Homologous recombination`ko03440; Mismatch repair`ko03430; DNA replication`ko03030; Nucleotide excision repair`ko03420; Fanconi anemia pathway`ko03460
Plant_277	SMILT031896.1	KZV25510.1`replication protein A 70 kDa DNA-binding subunit B-like`Dorcoceras hygrometricum	K07466`RFA1, RPA1, rpa	Fanconi anemia pathway`ko03460; Homologous recombination`ko03440; DNA replication`ko03030; Nucleotide excision repair`ko03420; Mismatch repair`ko03430
Plant_277	SMILT008958.1	-	K07466`RFA1, RPA1, rpa	Homologous recombination`ko03440; Fanconi anemia pathway`ko03460; DNA replication`ko03030; Mismatch repair`ko03430; Nucleotide excision repair`ko03420
Plant_277	SMILT000016.1	-	K07466`RFA1, RPA1, rpa	Fanconi anemia pathway`ko03460; Nucleotide excision repair`ko03420; DNA replication`ko03030; Mismatch repair`ko03430; Homologous recombination`ko03440
Plant_277	SMILT019495.1	XP_019196181.1`PREDICTED: uncharacterized protein LOC109190185`Ipomoea nil	-	-
Plant_277	SMILT006103.1	-	K07466`RFA1, RPA1, rpa	Mismatch repair`ko03430; Nucleotide excision repair`ko03420; Homologous recombination`ko03440; Fanconi anemia pathway`ko03460; DNA replication`ko03030
Plant_277	SMILT009686.1	-	K07466`RFA1, RPA1, rpa	DNA replication`ko03030; Nucleotide excision repair`ko03420; Fanconi anemia pathway`ko03460; Homologous recombination`ko03440; Mismatch repair`ko03430
Plant_277	SMILT021195.1	-	K07466`RFA1, RPA1, rpa	Mismatch repair`ko03430; Homologous recombination`ko03440; Fanconi anemia pathway`ko03460; DNA replication`ko03030; Nucleotide excision repair`ko03420
Plant_277	SMILT017109.1	-	K07466`RFA1, RPA1, rpa	Homologous recombination`ko03440; Mismatch repair`ko03430; DNA replication`ko03030; Nucleotide excision repair`ko03420; Fanconi anemia pathway`ko03460
Plant_277	SMILT024733.1	-	K07466`RFA1, RPA1, rpa	DNA replication`ko03030; Homologous recombination`ko03440; Fanconi anemia pathway`ko03460; Mismatch repair`ko03430; Nucleotide excision repair`ko03420
Plant_277	SMILT000518.1	-	-	-
Plant_277	SMILT014543.1	-	-	-
Plant_277	SMILT015036.1	-	-	-
Plant_277	SMILT008736.1	KZV25510.1`replication protein A 70 kDa DNA-binding subunit B-like`Dorcoceras hygrometricum	K07466`RFA1, RPA1, rpa	Mismatch repair`ko03430; Nucleotide excision repair`ko03420; Homologous recombination`ko03440; Fanconi anemia pathway`ko03460; DNA replication`ko03030
Plant_277	SMILT030061.1	KZV25510.1`replication protein A 70 kDa DNA-binding subunit B-like`Dorcoceras hygrometricum	K07466`RFA1, RPA1, rpa	Homologous recombination`ko03440; Fanconi anemia pathway`ko03460; DNA replication`ko03030; Mismatch repair`ko03430; Nucleotide excision repair`ko03420
Plant_277	SMILT014544.1	-	-	-
Plant_277	SMILT017584.1	-	-	-
Plant_278	SMILT000223.1	TEY50976.1`hypothetical protein Saspl_027399`Salvia splendens	K13457`RPM1, RPS3	Plant-pathogen interaction`ko04626
Plant_278	SMILT000229.1	TEY50976.1`hypothetical protein Saspl_027399`Salvia splendens	K13457`RPM1, RPS3	Plant-pathogen interaction`ko04626
Plant_278	SMILT000231.1	TEY50976.1`hypothetical protein Saspl_027399`Salvia splendens	K13457`RPM1, RPS3	Plant-pathogen interaction`ko04626
Plant_278	SMILT000515.1	TEY50983.1`hypothetical protein Saspl_027406`Salvia splendens	K13457`RPM1, RPS3	Plant-pathogen interaction`ko04626
Plant_278	SMILT004805.1	TEY50976.1`hypothetical protein Saspl_027399`Salvia splendens	K13457`RPM1, RPS3	Plant-pathogen interaction`ko04626
Plant_278	SMILT004807.1	TEY50976.1`hypothetical protein Saspl_027399`Salvia splendens	K13457`RPM1, RPS3	Plant-pathogen interaction`ko04626
Plant_278	SMILT008236.1	TEY50976.1`hypothetical protein Saspl_027399`Salvia splendens	K13457`RPM1, RPS3	Plant-pathogen interaction`ko04626
Plant_278	SMILT009995.1	TEY50976.1`hypothetical protein Saspl_027399`Salvia splendens	K13457`RPM1, RPS3	Plant-pathogen interaction`ko04626
Plant_278	SMILT015212.1	TEY50976.1`hypothetical protein Saspl_027399`Salvia splendens	K13457`RPM1, RPS3	Plant-pathogen interaction`ko04626
Plant_278	SMILT018429.1	TEY50976.1`hypothetical protein Saspl_027399`Salvia splendens	-	-
Plant_278	SMILT018431.1	TEY50976.1`hypothetical protein Saspl_027399`Salvia splendens	K13457`RPM1, RPS3	Plant-pathogen interaction`ko04626
Plant_278	SMILT020437.1	TEY50976.1`hypothetical protein Saspl_027399`Salvia splendens	K13457`RPM1, RPS3	Plant-pathogen interaction`ko04626
Plant_278	SMILT028794.1	TEY50976.1`hypothetical protein Saspl_027399`Salvia splendens	K13457`RPM1, RPS3	Plant-pathogen interaction`ko04626
Plant_278	SMILT029540.1	TEY50976.1`hypothetical protein Saspl_027399`Salvia splendens	K13457`RPM1, RPS3	Plant-pathogen interaction`ko04626
Plant_278	SMILT030937.1	TEY50976.1`hypothetical protein Saspl_027399`Salvia splendens	-	-
Plant_278	SMILT030938.1	TEY50976.1`hypothetical protein Saspl_027399`Salvia splendens	K13457`RPM1, RPS3	Plant-pathogen interaction`ko04626
Plant_278	SMILT030939.1	TEY50976.1`hypothetical protein Saspl_027399`Salvia splendens	K13457`RPM1, RPS3	Plant-pathogen interaction`ko04626
Plant_278	SMILT030940.1	TEY50976.1`hypothetical protein Saspl_027399`Salvia splendens	K13457`RPM1, RPS3	Plant-pathogen interaction`ko04626
Plant_278	SMILT030941.1	TEY50976.1`hypothetical protein Saspl_027399`Salvia splendens	K13457`RPM1, RPS3	Plant-pathogen interaction`ko04626
Plant_278	SMILT030955.1	TEY50976.1`hypothetical protein Saspl_027399`Salvia splendens	K13457`RPM1, RPS3	Plant-pathogen interaction`ko04626
Plant_278	SMILT030956.1	TEY50976.1`hypothetical protein Saspl_027399`Salvia splendens	K13457`RPM1, RPS3	Plant-pathogen interaction`ko04626
Plant_278	SMILT000225.1	TEY50976.1`hypothetical protein Saspl_027399`Salvia splendens	K13457`RPM1, RPS3	Plant-pathogen interaction`ko04626
Plant_278	SMILT008237.1	TEY50976.1`hypothetical protein Saspl_027399`Salvia splendens	K13457`RPM1, RPS3	Plant-pathogen interaction`ko04626
Plant_278	SMILT012776.1	TEY50983.1`hypothetical protein Saspl_027406`Salvia splendens	K13457`RPM1, RPS3	Plant-pathogen interaction`ko04626
Plant_278	SMILT012777.1	TEY50983.1`hypothetical protein Saspl_027406`Salvia splendens	K01930`FPGS	Folate biosynthesis`ko00790
Plant_278	SMILT012783.1	TEY50976.1`hypothetical protein Saspl_027399`Salvia splendens	K13457`RPM1, RPS3	Plant-pathogen interaction`ko04626
Plant_278	SMILT027496.1	TEY50983.1`hypothetical protein Saspl_027406`Salvia splendens	K13457`RPM1, RPS3	Plant-pathogen interaction`ko04626
Plant_278	SMILT027499.1	TEY50983.1`hypothetical protein Saspl_027406`Salvia splendens	K13457`RPM1, RPS3	Plant-pathogen interaction`ko04626
Plant_278	SMILT027501.1	TEY50976.1`hypothetical protein Saspl_027399`Salvia splendens	K13457`RPM1, RPS3	Plant-pathogen interaction`ko04626
Plant_278	SMILT029542.1	TEY50983.1`hypothetical protein Saspl_027406`Salvia splendens	K13457`RPM1, RPS3	Plant-pathogen interaction`ko04626
Plant_278	SMILT029543.1	TEY50983.1`hypothetical protein Saspl_027406`Salvia splendens	K13457`RPM1, RPS3	Plant-pathogen interaction`ko04626
Plant_278	SMILT030933.1	TEY50983.1`hypothetical protein Saspl_027406`Salvia splendens	K13457`RPM1, RPS3	Plant-pathogen interaction`ko04626
Plant_278	SMILT030949.1	TEY50976.1`hypothetical protein Saspl_027399`Salvia splendens	K13457`RPM1, RPS3	Plant-pathogen interaction`ko04626
Plant_278	SMILT030952.1	TEY50983.1`hypothetical protein Saspl_027406`Salvia splendens	K13457`RPM1, RPS3	Plant-pathogen interaction`ko04626
Plant_278	SMILT030959.1	TEY50976.1`hypothetical protein Saspl_027399`Salvia splendens	K13457`RPM1, RPS3	Plant-pathogen interaction`ko04626
Plant_278	SMILT018426.1	TEY50976.1`hypothetical protein Saspl_027399`Salvia splendens	K13457`RPM1, RPS3	Plant-pathogen interaction`ko04626
Plant_278	SMILT006414.1	TEY50976.1`hypothetical protein Saspl_027399`Salvia splendens	K13457`RPM1, RPS3	Plant-pathogen interaction`ko04626
Plant_278	SMILT020436.1	TEY50976.1`hypothetical protein Saspl_027399`Salvia splendens	K13457`RPM1, RPS3	Plant-pathogen interaction`ko04626
Plant_285	SMILT015823.1	TEY87679.1`hypothetical protein Saspl_012049`Salvia splendens	-	-
Plant_285	SMILT015826.1	TEY87679.1`hypothetical protein Saspl_012049`Salvia splendens	-	-
Plant_285	SMILT006410.1	TEY87680.1`hypothetical protein Saspl_012050`Salvia splendens	-	-
Plant_285	SMILT006411.1	XP_011070903.1`cytosolic sulfotransferase 12-like`Sesamum indicum	-	-
Plant_285	SMILT006413.1	TEY87680.1`hypothetical protein Saspl_012050`Salvia splendens	K01025`E2.8.2.-	-
Plant_285	SMILT022898.1	TEY86858.1`hypothetical protein Saspl_010885`Salvia splendens	-	-
Plant_285	SMILT003291.1	TEY87680.1`hypothetical protein Saspl_012050`Salvia splendens	K01025`E2.8.2.-	-
Plant_315	SMILT003246.1	XP_012836706.1`PREDICTED: F-box protein At5g49610-like`Erythranthe guttata	-	-
Plant_315	SMILT004814.1	XP_012836490.1`PREDICTED: F-box protein At3g07870-like isoform X2`Erythranthe guttata	-	-
Plant_315	SMILT006383.1	XP_012836706.1`PREDICTED: F-box protein At5g49610-like`Erythranthe guttata	-	-
Plant_315	SMILT006384.1	XP_012854155.1`PREDICTED: uncharacterized protein LOC105973668`Erythranthe guttata	-	-
Plant_315	SMILT032351.1	XP_012836490.1`PREDICTED: F-box protein At3g07870-like isoform X2`Erythranthe guttata	-	-
Plant_315	SMILT033174.1	XP_012836490.1`PREDICTED: F-box protein At3g07870-like isoform X2`Erythranthe guttata	-	-
Plant_316	SMILT004287.1	-	-	-
Plant_316	SMILT023295.1	-	-	-
Plant_316	SMILT023300.1	-	-	-
Plant_316	SMILT023305.1	-	-	-
Plant_316	SMILT023309.1	-	-	-
Plant_316	SMILT029558.1	-	-	-
Plant_316	SMILT029561.1	-	-	-
Plant_316	SMILT029564.1	-	-	-
Plant_316	SMILT029568.1	-	-	-
Plant_316	SMILT029555.1	-	-	-
Plant_316	SMILT023292.1	-	-	-
Plant_347	SMILT019623.1	-	-	-
Plant_347	SMILT015022.1	XP_018807567.1`PREDICTED: uncharacterized protein LOC108980958`Juglans regia	-	-
Plant_347	SMILT018571.1	ONI16876.1`hypothetical protein PRUPE_3G126800`Prunus persica	-	-
Plant_347	SMILT000134.1	-	-	-
Plant_347	SMILT004047.1	-	-	-
Plant_347	SMILT005638.1	ONI16876.1`hypothetical protein PRUPE_3G126800`Prunus persica	-	-
Plant_347	SMILT007108.1	-	-	-
Plant_347	SMILT010007.1	XP_030498069.1`uncharacterized protein LOC115713727`Cannabis sativa	-	-
Plant_347	SMILT010035.1	-	-	-
Plant_347	SMILT010582.1	-	-	-
Plant_347	SMILT014230.1	-	-	-
Plant_347	SMILT015382.1	-	-	-
Plant_347	SMILT015384.1	-	-	-
Plant_347	SMILT016814.1	-	-	-
Plant_347	SMILT017901.1	XP_024310275.1`uncharacterized protein LOC112268623`Brachypodium distachyon	-	-
Plant_347	SMILT020389.1	-	-	-
Plant_347	SMILT020945.1	XP_008237273.1`PREDICTED: uncharacterized protein LOC103336015`Prunus mume	-	-
Plant_347	SMILT023165.1	XP_023920453.1`uncharacterized protein LOC112031983`Quercus suber	-	-
Plant_347	SMILT024229.1	-	-	-
Plant_347	SMILT027387.1	XP_018815663.1`PREDICTED: uncharacterized protein LOC108987208`Juglans regia	-	-
Plant_347	SMILT028241.1	OMO81404.1`reverse transcriptase`Corchorus capsularis	-	-
Plant_347	SMILT030063.1	-	-	-
Plant_347	SMILT032028.1	THU46181.1`hypothetical protein C4D60_Mb09t02240`Musa balbisiana	-	-
Plant_347	SMILT012559.1	XP_023929661.1`uncharacterized protein LOC112040977`Quercus suber	-	-
Plant_347	SMILT002700.1	-	-	-
Plant_347	SMILT006043.1	XP_002525294.1`uncharacterized protein LOC8283387`Ricinus communis	-	-
Plant_347	SMILT006196.1	XP_023893303.1`uncharacterized protein LOC112005292`Quercus suber	-	-
Plant_347	SMILT008260.1	-	-	-
Plant_347	SMILT026881.1	-	-	-
Plant_347	SMILT020327.1	-	-	-
Plant_347	SMILT022008.1	-	-	-
Plant_347	SMILT023122.1	-	-	-
Plant_347	SMILT013466.1	-	-	-
Plant_347	SMILT008766.1	TEY25932.1`hypothetical protein Saspl_046138`Salvia splendens	-	-
Plant_347	SMILT017671.1	XP_030497600.1`uncharacterized protein LOC115713257`Cannabis sativa	-	-
Plant_347	SMILT026054.1	-	-	-
Plant_348	SMILT000435.1	-	-	-
Plant_348	SMILT001413.1	-	-	-
Plant_348	SMILT001679.1	-	-	-
Plant_348	SMILT004187.1	-	-	-
Plant_348	SMILT009428.1	-	-	-
Plant_348	SMILT012443.1	XP_013719388.1`glutathione S-transferase T3-like`Brassica napus	-	-
Plant_348	SMILT013287.1	-	-	-
Plant_348	SMILT019240.1	OEL22930.1`hypothetical protein BAE44_0016046, partial`Dichanthelium oligosanthes	-	-
Plant_348	SMILT020072.1	-	-	-
Plant_348	SMILT023412.1	XP_025882212.1`uncharacterized protein LOC107276431`Oryza sativa Japonica Group	-	-
Plant_348	SMILT026237.1	-	-	-
Plant_348	SMILT031403.1	-	-	-
Plant_348	SMILT031605.1	-	-	-
Plant_348	SMILT011404.1	-	-	-
Plant_348	SMILT022159.1	XP_023745127.1`glutathione S-transferase T3-like`Lactuca sativa	-	-
Plant_348	SMILT032063.1	XP_013594727.1`PREDICTED: uncharacterized protein LOC106302865`Brassica oleracea var. oleracea	-	-
Plant_348	SMILT007465.1	-	-	-
Plant_348	SMILT008272.1	-	-	-
Plant_348	SMILT015836.1	-	-	-
Plant_348	SMILT016251.1	-	-	-
Plant_348	SMILT025411.1	-	-	-
Plant_348	SMILT025846.1	-	-	-
Plant_348	SMILT026796.1	-	-	-
Plant_348	SMILT030119.1	-	-	-
Plant_348	SMILT004082.1	-	-	-
Plant_348	SMILT009152.1	-	-	-
Plant_348	SMILT020824.1	-	-	-
Plant_348	SMILT023486.1	-	-	-
Plant_348	SMILT025321.1	-	-	-
Plant_348	SMILT014010.1	-	-	-
Plant_348	SMILT005993.1	-	-	-
Plant_348	SMILT009939.1	-	-	-
Plant_348	SMILT008480.1	-	-	-
Plant_348	SMILT031561.1	XP_002456312.2`glutathione S-transferase T2`Sorghum bicolor	-	-
Plant_348	SMILT016181.1	-	-	-
Plant_348	SMILT011241.1	-	-	-
Plant_360	SMILT024968.1	PIN07135.1`hypothetical protein CDL12_20304`Handroanthus impetiginosus	K14488`SAUR	Plant hormone signal transduction`ko04075
Plant_360	SMILT024972.1	PIN07135.1`hypothetical protein CDL12_20304`Handroanthus impetiginosus	K14488`SAUR	Plant hormone signal transduction`ko04075
Plant_360	SMILT024974.1	PIN07135.1`hypothetical protein CDL12_20304`Handroanthus impetiginosus	K14488`SAUR	Plant hormone signal transduction`ko04075
Plant_360	SMILT024976.1	PIN07135.1`hypothetical protein CDL12_20304`Handroanthus impetiginosus	K14488`SAUR	Plant hormone signal transduction`ko04075
Plant_360	SMILT024977.1	PIN07135.1`hypothetical protein CDL12_20304`Handroanthus impetiginosus	K14488`SAUR	Plant hormone signal transduction`ko04075
Plant_360	SMILT024978.1	PIN07135.1`hypothetical protein CDL12_20304`Handroanthus impetiginosus	K14488`SAUR	Plant hormone signal transduction`ko04075
Plant_360	SMILT024979.1	PIN07135.1`hypothetical protein CDL12_20304`Handroanthus impetiginosus	K14488`SAUR	Plant hormone signal transduction`ko04075
Plant_360	SMILT024980.1	PIN07135.1`hypothetical protein CDL12_20304`Handroanthus impetiginosus	K14488`SAUR	Plant hormone signal transduction`ko04075
Plant_360	SMILT024982.1	PIN07135.1`hypothetical protein CDL12_20304`Handroanthus impetiginosus	K14488`SAUR	Plant hormone signal transduction`ko04075
Plant_360	SMILT024983.1	PIN07135.1`hypothetical protein CDL12_20304`Handroanthus impetiginosus	K14488`SAUR	Plant hormone signal transduction`ko04075
Plant_360	SMILT024985.1	PIN07135.1`hypothetical protein CDL12_20304`Handroanthus impetiginosus	K14488`SAUR	Plant hormone signal transduction`ko04075
Plant_360	SMILT024986.1	PIN07135.1`hypothetical protein CDL12_20304`Handroanthus impetiginosus	K14488`SAUR	Plant hormone signal transduction`ko04075
Plant_360	SMILT024987.1	EYU35297.1`hypothetical protein MIMGU_mgv1a021816mg`Erythranthe guttata	K14488`SAUR	Plant hormone signal transduction`ko04075
Plant_360	SMILT024988.1	PIN07135.1`hypothetical protein CDL12_20304`Handroanthus impetiginosus	K14488`SAUR	Plant hormone signal transduction`ko04075
Plant_360	SMILT024991.1	PIN07135.1`hypothetical protein CDL12_20304`Handroanthus impetiginosus	K14488`SAUR	Plant hormone signal transduction`ko04075
Plant_360	SMILT024992.1	PIN07135.1`hypothetical protein CDL12_20304`Handroanthus impetiginosus	K14488`SAUR	Plant hormone signal transduction`ko04075
Plant_360	SMILT024993.1	PIN07135.1`hypothetical protein CDL12_20304`Handroanthus impetiginosus	K14488`SAUR	Plant hormone signal transduction`ko04075
Plant_360	SMILT024995.1	PIN07135.1`hypothetical protein CDL12_20304`Handroanthus impetiginosus	K14488`SAUR	Plant hormone signal transduction`ko04075
Plant_360	SMILT024996.1	PIN07135.1`hypothetical protein CDL12_20304`Handroanthus impetiginosus	K14488`SAUR	Plant hormone signal transduction`ko04075
Plant_360	SMILT024997.1	PIN07135.1`hypothetical protein CDL12_20304`Handroanthus impetiginosus	K14488`SAUR	Plant hormone signal transduction`ko04075
Plant_360	SMILT024967.1	XP_012833391.1`PREDICTED: auxin-induced protein 15A-like`Erythranthe guttata	K14488`SAUR	Plant hormone signal transduction`ko04075
Plant_360	SMILT024971.1	PIN07135.1`hypothetical protein CDL12_20304`Handroanthus impetiginosus	K14488`SAUR	Plant hormone signal transduction`ko04075
Plant_360	SMILT024981.1	PIN07135.1`hypothetical protein CDL12_20304`Handroanthus impetiginosus	K14488`SAUR	Plant hormone signal transduction`ko04075
Plant_360	SMILT024998.1	PIN07135.1`hypothetical protein CDL12_20304`Handroanthus impetiginosus	K14488`SAUR	Plant hormone signal transduction`ko04075
Plant_374	SMILT000403.1	-	-	-
Plant_374	SMILT001128.1	-	-	-
Plant_374	SMILT003949.1	-	-	-
Plant_374	SMILT006066.1	-	-	-
Plant_374	SMILT006305.1	-	-	-
Plant_374	SMILT011121.1	-	-	-
Plant_374	SMILT012521.1	TXG55764.1`hypothetical protein EZV62_017077`Acer yangbiense	-	-
Plant_374	SMILT012851.1	PLY82482.1`hypothetical protein LSAT_2X105781`Lactuca sativa	-	-
Plant_374	SMILT013167.1	-	-	-
Plant_374	SMILT013626.1	-	-	-
Plant_374	SMILT014567.1	-	-	-
Plant_374	SMILT014942.1	XP_004288065.1`PREDICTED: probable disease resistance protein At5g66900`Fragaria vesca subsp. vesca	-	-
Plant_374	SMILT015411.1	-	-	-
Plant_374	SMILT017151.1	-	-	-
Plant_374	SMILT022751.1	PIN24831.1`putative RNA-binding protein (RRM superfamily)`Handroanthus impetiginosus	-	-
Plant_374	SMILT030859.1	-	-	-
Plant_374	SMILT000949.1	XP_018444405.1`PREDICTED: uncharacterized protein LOC108816324`Raphanus sativus	-	-
Plant_374	SMILT013569.1	XP_018444405.1`PREDICTED: uncharacterized protein LOC108816324`Raphanus sativus	-	-
Plant_374	SMILT013628.1	-	-	-
Plant_374	SMILT015962.1	-	-	-
Plant_374	SMILT017225.1	-	-	-
Plant_374	SMILT021017.1	-	-	-
Plant_374	SMILT021331.1	-	-	-
Plant_374	SMILT024734.1	XP_018444405.1`PREDICTED: uncharacterized protein LOC108816324`Raphanus sativus	-	-
Plant_374	SMILT025468.1	XP_020410613.1`uncharacterized protein LOC109946625`Prunus persica	-	-
Plant_374	SMILT026944.1	-	-	-
Plant_374	SMILT027270.1	-	-	-
Plant_374	SMILT033710.1	XP_018444405.1`PREDICTED: uncharacterized protein LOC108816324`Raphanus sativus	-	-
Plant_374	SMILT014563.1	-	-	-
Plant_374	SMILT002159.1	-	-	-
Plant_374	SMILT028772.1	-	-	-
Plant_374	SMILT033367.1	-	-	-
Plant_374	SMILT011700.1	-	-	-
Plant_374	SMILT017580.1	-	-	-
Plant_374	SMILT029984.1	-	-	-
Plant_394	SMILT020510.1	ANI70178.1`auxin response factor ARF6`Salvia miltiorrhiza	-	-
Plant_394	SMILT000151.1	-	-	-
Plant_394	SMILT000276.1	-	-	-
Plant_394	SMILT004865.1	-	-	-
Plant_394	SMILT007483.1	-	-	-
Plant_394	SMILT008267.1	-	-	-
Plant_394	SMILT009249.1	-	-	-
Plant_394	SMILT010490.1	-	-	-
Plant_394	SMILT012684.1	-	-	-
Plant_394	SMILT013496.1	-	-	-
Plant_394	SMILT015055.1	-	-	-
Plant_394	SMILT017263.1	-	-	-
Plant_394	SMILT018049.1	-	-	-
Plant_394	SMILT018070.1	-	-	-
Plant_394	SMILT020640.1	-	-	-
Plant_394	SMILT020964.1	-	-	-
Plant_394	SMILT024116.1	-	-	-
Plant_394	SMILT026855.1	-	-	-
Plant_394	SMILT029084.1	-	-	-
Plant_394	SMILT030864.1	-	-	-
Plant_394	SMILT031043.1	-	-	-
Plant_394	SMILT031709.1	-	-	-
Plant_394	SMILT000552.1	-	-	-
Plant_394	SMILT001973.1	-	-	-
Plant_394	SMILT013536.1	-	-	-
Plant_394	SMILT016339.1	ANI70178.1`auxin response factor ARF6`Salvia miltiorrhiza	-	-
Plant_394	SMILT020747.1	-	-	-
Plant_394	SMILT031589.1	-	-	-
Plant_394	SMILT032909.1	ANI70178.1`auxin response factor ARF6`Salvia miltiorrhiza	-	-
Plant_394	SMILT028053.1	-	-	-
Plant_394	SMILT017711.1	-	-	-
Plant_394	SMILT030050.1	-	-	-
Plant_394	SMILT018859.1	-	-	-
Plant_394	SMILT027715.1	-	-	-
Plant_406	SMILT006731.1	TEY90160.1`hypothetical protein Saspl_014611`Salvia splendens	-	-
Plant_406	SMILT006732.1	TEY90160.1`hypothetical protein Saspl_014611`Salvia splendens	-	-
Plant_406	SMILT006733.1	XP_012838329.1`PREDICTED: uncharacterized protein LOC105958870`Erythranthe guttata	-	-
Plant_406	SMILT006727.1	TEY90160.1`hypothetical protein Saspl_014611`Salvia splendens	-	-
Plant_406	SMILT006729.1	TEY90160.1`hypothetical protein Saspl_014611`Salvia splendens	-	-
Plant_406	SMILT006735.1	TEY90160.1`hypothetical protein Saspl_014611`Salvia splendens	-	-
Plant_406	SMILT006734.1	TEY90160.1`hypothetical protein Saspl_014611`Salvia splendens	-	-
Plant_413	SMILT010750.1	TEY65048.1`hypothetical protein Saspl_018108`Salvia splendens	-	-
Plant_413	SMILT022145.1	TEY65048.1`hypothetical protein Saspl_018108`Salvia splendens	-	-
Plant_413	SMILT010749.1	TEY91095.1`hypothetical protein Saspl_007453`Salvia splendens	-	-
Plant_413	SMILT010754.1	TEY91095.1`hypothetical protein Saspl_007453`Salvia splendens	-	-
Plant_413	SMILT010755.1	TEY91095.1`hypothetical protein Saspl_007453`Salvia splendens	-	-
Plant_413	SMILT022141.1	TEY91095.1`hypothetical protein Saspl_007453`Salvia splendens	-	-
Plant_413	SMILT022142.1	TEY91095.1`hypothetical protein Saspl_007453`Salvia splendens	-	-
Plant_413	SMILT022146.1	TEY91095.1`hypothetical protein Saspl_007453`Salvia splendens	-	-
Plant_413	SMILT030243.1	TEY91095.1`hypothetical protein Saspl_007453`Salvia splendens	-	-
Plant_413	SMILT030244.1	TEY91095.1`hypothetical protein Saspl_007453`Salvia splendens	-	-
Plant_425	SMILT000256.1	-	-	-
Plant_425	SMILT000936.1	-	-	-
Plant_425	SMILT001432.1	-	-	-
Plant_425	SMILT003857.1	-	-	-
Plant_425	SMILT004364.1	-	-	-
Plant_425	SMILT005113.1	-	-	-
Plant_425	SMILT007288.1	-	-	-
Plant_425	SMILT012772.1	-	-	-
Plant_425	SMILT015300.1	-	-	-
Plant_425	SMILT015968.1	-	-	-
Plant_425	SMILT017359.1	-	-	-
Plant_425	SMILT018853.1	-	-	-
Plant_425	SMILT018983.1	-	-	-
Plant_425	SMILT020485.1	-	-	-
Plant_425	SMILT020765.1	-	-	-
Plant_425	SMILT023347.1	-	-	-
Plant_425	SMILT024836.1	-	-	-
Plant_425	SMILT025520.1	-	K13457`RPM1, RPS3	Plant-pathogen interaction`ko04626
Plant_425	SMILT026767.1	-	-	-
Plant_425	SMILT028082.1	-	-	-
Plant_425	SMILT029639.1	-	-	-
Plant_425	SMILT032232.1	-	-	-
Plant_425	SMILT017897.1	-	-	-
Plant_425	SMILT018458.1	-	-	-
Plant_425	SMILT019573.1	-	-	-
Plant_425	SMILT023201.1	-	-	-
Plant_425	SMILT026229.1	-	-	-
Plant_425	SMILT030422.1	-	-	-
Plant_425	SMILT030494.1	-	-	-
Plant_425	SMILT032367.1	-	-	-
Plant_425	SMILT015985.1	-	-	-
Plant_425	SMILT018661.1	XP_011091064.1`putative late blight resistance protein homolog R1B-16`Sesamum indicum	K13457`RPM1, RPS3	Plant-pathogen interaction`ko04626
Plant_425	SMILT020495.1	-	-	-
Plant_453	SMILT006435.1	XP_009762790.1`PREDICTED: uncharacterized protein LOC104214773`Nicotiana sylvestris	-	-
Plant_453	SMILT019933.1	XP_015086416.1`uncharacterized protein LOC107029503 isoform X1`Solanum pennellii	-	-
Plant_453	SMILT023252.1	XP_009762790.1`PREDICTED: uncharacterized protein LOC104214773`Nicotiana sylvestris	-	-
Plant_453	SMILT002725.1	XP_027918668.1`putative leucine-rich repeat-containing protein DDB_G0290503`Vigna unguiculata	-	-
Plant_453	SMILT005018.1	XP_009762790.1`PREDICTED: uncharacterized protein LOC104214773`Nicotiana sylvestris	-	-
Plant_453	SMILT009481.1	XP_024197265.1`uncharacterized protein LOC112200468 isoform X1`Rosa chinensis	-	-
Plant_453	SMILT010981.1	XP_027918668.1`putative leucine-rich repeat-containing protein DDB_G0290503`Vigna unguiculata	-	-
Plant_453	SMILT014327.1	XP_027191849.1`uncharacterized protein LOC101503222`Cicer arietinum	-	-
Plant_453	SMILT019107.1	XP_015086416.1`uncharacterized protein LOC107029503 isoform X1`Solanum pennellii	-	-
Plant_453	SMILT024726.1	XP_009762790.1`PREDICTED: uncharacterized protein LOC104214773`Nicotiana sylvestris	-	-
Plant_453	SMILT027455.1	XP_027918668.1`putative leucine-rich repeat-containing protein DDB_G0290503`Vigna unguiculata	-	-
Plant_453	SMILT025833.1	XP_009762790.1`PREDICTED: uncharacterized protein LOC104214773`Nicotiana sylvestris	-	-
Plant_453	SMILT012564.1	PNY15556.1`hypothetical protein L195_g012255`Trifolium pratense	-	-
Plant_453	SMILT015739.1	PNY15556.1`hypothetical protein L195_g012255`Trifolium pratense	-	-
Plant_453	SMILT017363.1	XP_027918668.1`putative leucine-rich repeat-containing protein DDB_G0290503`Vigna unguiculata	-	-
Plant_453	SMILT011870.1	XP_019243234.1`PREDICTED: uncharacterized protein LOC109223393 isoform X2`Nicotiana attenuata	-	-
Plant_453	SMILT001610.1	GAV64884.1`Iso_dh domain-containing protein`Cephalotus follicularis	K00031`IDH1, IDH2, icd	2-Oxocarboxylic acid metabolism`ko01210; Carbon fixation pathways in prokaryotes`ko00720; Peroxisome`ko04146; Glutathione metabolism`ko00480; Citrate cycle (TCA cycle)`ko00020; Carbon metabolism`ko01200; Biosynthesis of amino acids`ko01230
Plant_453	SMILT003522.1	XP_020975757.1`uncharacterized protein LOC107634033`Arachis ipaensis	-	-
Plant_453	SMILT010811.1	PNY15556.1`hypothetical protein L195_g012255`Trifolium pratense	-	-
Plant_453	SMILT013500.1	XP_020975757.1`uncharacterized protein LOC107634033`Arachis ipaensis	-	-
Plant_453	SMILT019819.1	PNY15556.1`hypothetical protein L195_g012255`Trifolium pratense	-	-
Plant_453	SMILT021684.1	XP_027918668.1`putative leucine-rich repeat-containing protein DDB_G0290503`Vigna unguiculata	-	-
Plant_453	SMILT022760.1	XP_009353744.1`PREDICTED: uncharacterized protein LOC103944980`Pyrus x bretschneideri	-	-
Plant_453	SMILT012133.1	-	-	-
Plant_496	SMILT017637.1	TEY54532.1`hypothetical protein Saspl_025485`Salvia splendens	-	-
Plant_496	SMILT017852.1	TEY54532.1`hypothetical protein Saspl_025485`Salvia splendens	-	-
Plant_496	SMILT012201.1	TEY54532.1`hypothetical protein Saspl_025485`Salvia splendens	-	-
Plant_496	SMILT028251.1	TEY54532.1`hypothetical protein Saspl_025485`Salvia splendens	-	-
Plant_496	SMILT008970.1	RZC68070.1`hypothetical protein C5167_031325`Papaver somniferum	-	-
Plant_496	SMILT003370.1	TEY54532.1`hypothetical protein Saspl_025485`Salvia splendens	-	-
Plant_496	SMILT032545.1	TEY84906.1`hypothetical protein Saspl_006571`Salvia splendens	-	-
Plant_496	SMILT002771.1	XP_012846791.1`PREDICTED: uncharacterized protein LOC105966757 isoform X2`Erythranthe guttata	-	-
Plant_496	SMILT004071.1	TEY54532.1`hypothetical protein Saspl_025485`Salvia splendens	-	-
Plant_496	SMILT004931.1	TEY54532.1`hypothetical protein Saspl_025485`Salvia splendens	-	-
Plant_496	SMILT012004.1	TEY54532.1`hypothetical protein Saspl_025485`Salvia splendens	-	-
Plant_496	SMILT012858.1	TEY54532.1`hypothetical protein Saspl_025485`Salvia splendens	-	-
Plant_496	SMILT021184.1	TEY54532.1`hypothetical protein Saspl_025485`Salvia splendens	-	-
Plant_496	SMILT022689.1	TEY54532.1`hypothetical protein Saspl_025485`Salvia splendens	-	-
Plant_496	SMILT022960.1	TEY54532.1`hypothetical protein Saspl_025485`Salvia splendens	-	-
Plant_496	SMILT024522.1	TEY54532.1`hypothetical protein Saspl_025485`Salvia splendens	-	-
Plant_496	SMILT005628.1	TEY54532.1`hypothetical protein Saspl_025485`Salvia splendens	-	-
Plant_496	SMILT011481.1	TXG62180.1`hypothetical protein EZV62_013543`Acer yangbiense	-	-
Plant_496	SMILT011734.1	-	-	-
Plant_496	SMILT012531.1	TEY54532.1`hypothetical protein Saspl_025485`Salvia splendens	-	-
Plant_496	SMILT013918.1	TEY54532.1`hypothetical protein Saspl_025485`Salvia splendens	-	-
Plant_496	SMILT018904.1	-	-	-
Plant_496	SMILT022445.1	-	-	-
Plant_496	SMILT025556.1	TEY54532.1`hypothetical protein Saspl_025485`Salvia splendens	-	-
Plant_496	SMILT032588.1	TEY84906.1`hypothetical protein Saspl_006571`Salvia splendens	-	-
Plant_496	SMILT005127.1	TEY54532.1`hypothetical protein Saspl_025485`Salvia splendens	-	-
Plant_496	SMILT017546.1	TEY54532.1`hypothetical protein Saspl_025485`Salvia splendens	-	-
Plant_496	SMILT018989.1	-	-	-
Plant_496	SMILT033632.1	TEY54532.1`hypothetical protein Saspl_025485`Salvia splendens	-	-
Plant_496	SMILT033624.1	TEY54532.1`hypothetical protein Saspl_025485`Salvia splendens	-	-
Plant_496	SMILT021273.1	-	-	-
Plant_497	SMILT001535.1	-	-	-
Plant_497	SMILT002966.1	-	-	-
Plant_497	SMILT004820.1	-	-	-
Plant_497	SMILT004945.1	-	-	-
Plant_497	SMILT009218.1	-	-	-
Plant_497	SMILT010319.1	-	-	-
Plant_497	SMILT012526.1	-	-	-
Plant_497	SMILT022070.1	-	-	-
Plant_497	SMILT022172.1	-	-	-
Plant_497	SMILT023545.1	-	-	-
Plant_497	SMILT026831.1	-	-	-
Plant_497	SMILT028001.1	-	-	-
Plant_497	SMILT030462.1	-	-	-
Plant_497	SMILT030934.1	-	-	-
Plant_497	SMILT031222.1	-	-	-
Plant_497	SMILT032402.1	-	-	-
Plant_497	SMILT032427.1	-	-	-
Plant_497	SMILT032466.1	-	-	-
Plant_497	SMILT033480.1	-	-	-
Plant_497	SMILT002963.1	-	-	-
Plant_497	SMILT023191.1	-	-	-
Plant_497	SMILT023264.1	-	-	-
Plant_497	SMILT032465.1	-	-	-
Plant_497	SMILT025884.1	-	-	-
Plant_497	SMILT007878.1	-	-	-
Plant_497	SMILT005696.1	-	-	-
Plant_497	SMILT010120.1	-	-	-
Plant_497	SMILT018511.1	-	-	-
Plant_497	SMILT011803.1	-	-	-
Plant_497	SMILT025821.1	-	-	-
Plant_497	SMILT031223.1	-	-	-
Plant_519	SMILT005699.1	XP_012856172.1`PREDICTED: putative late blight resistance protein homolog R1B-16`Erythranthe guttata	-	-
Plant_519	SMILT005711.1	XP_011072557.1`putative late blight resistance protein homolog R1B-16 isoform X1`Sesamum indicum	-	-
Plant_519	SMILT030814.1	XP_011072557.1`putative late blight resistance protein homolog R1B-16 isoform X1`Sesamum indicum	-	-
Plant_532	SMILT003028.1	-	-	-
Plant_532	SMILT003029.1	-	-	-
Plant_532	SMILT003330.1	-	-	-
Plant_532	SMILT004691.1	-	-	-
Plant_532	SMILT004692.1	-	-	-
Plant_532	SMILT008083.1	-	-	-
Plant_532	SMILT010208.1	-	-	-
Plant_532	SMILT012790.1	-	-	-
Plant_532	SMILT013307.1	-	-	-
Plant_532	SMILT016192.1	-	-	-
Plant_532	SMILT016193.1	-	-	-
Plant_532	SMILT017961.1	-	-	-
Plant_532	SMILT017962.1	-	-	-
Plant_532	SMILT020580.1	-	-	-
Plant_532	SMILT020614.1	-	-	-
Plant_532	SMILT020781.1	-	-	-
Plant_532	SMILT021801.1	-	-	-
Plant_532	SMILT021802.1	-	-	-
Plant_532	SMILT023394.1	-	-	-
Plant_532	SMILT023395.1	-	-	-
Plant_532	SMILT023396.1	-	-	-
Plant_532	SMILT026469.1	-	-	-
Plant_532	SMILT026470.1	-	-	-
Plant_532	SMILT032894.1	-	-	-
Plant_532	SMILT032895.1	-	-	-
Plant_532	SMILT033117.1	-	-	-
Plant_532	SMILT033118.1	-	-	-
Plant_532	SMILT033119.1	-	-	-
Plant_532	SMILT013306.1	-	-	-
Plant_532	SMILT020004.1	-	-	-
Plant_575	SMILT019493.1	XP_019460134.1`PREDICTED: uncharacterized protein LOC109359894`Lupinus angustifolius	-	-
Plant_575	SMILT019938.1	PRQ52889.1`putative RNA-directed DNA polymerase`Rosa chinensis	-	-
Plant_575	SMILT018680.1	PRQ24992.1`putative RNA-directed DNA polymerase`Rosa chinensis	-	-
Plant_575	SMILT019981.1	PON97562.1`Ribonuclease H-like domain containing protein`Trema orientale	-	-
Plant_575	SMILT018018.1	XP_024164640.1`uncharacterized protein LOC112171735`Rosa chinensis	-	-
Plant_575	SMILT020337.1	XP_024636276.1`uncharacterized protein LOC112420814`Medicago truncatula	-	-
Plant_575	SMILT000823.1	-	-	-
Plant_575	SMILT019467.1	PON97528.1`Ribonuclease H`Trema orientale	-	-
Plant_575	SMILT007718.1	YP_008992319.1`hypothetical protein Salmi_Mp055 (mitochondrion)`Salvia miltiorrhiza	-	-
Plant_575	SMILT017573.1	YP_008992319.1`hypothetical protein Salmi_Mp055 (mitochondrion)`Salvia miltiorrhiza	-	-
Plant_575	SMILT019885.1	PON97528.1`Ribonuclease H`Trema orientale	-	-
Plant_575	SMILT024049.1	-	-	-
Plant_575	SMILT014454.1	-	-	-
Plant_575	SMILT019491.1	PON97562.1`Ribonuclease H-like domain containing protein`Trema orientale	-	-
Plant_575	SMILT011634.1	-	-	-
Plant_575	SMILT029217.1	-	-	-
Plant_575	SMILT017588.1	XP_019418611.1`PREDICTED: uncharacterized protein LOC109329402`Lupinus angustifolius	-	-
Plant_575	SMILT017991.1	PNX94425.1`ribonuclease H, partial`Trifolium pratense	-	-
Plant_575	SMILT018004.1	XP_024626645.1`uncharacterized protein LOC112416619`Medicago truncatula	-	-
Plant_575	SMILT019809.1	GAU39008.1`hypothetical protein TSUD_378840`Trifolium subterraneum	-	-
Plant_575	SMILT019982.1	XP_024626645.1`uncharacterized protein LOC112416619`Medicago truncatula	-	-
Plant_575	SMILT019494.1	XP_024626645.1`uncharacterized protein LOC112416619`Medicago truncatula	-	-
Plant_575	SMILT020268.1	-	-	-
Plant_575	SMILT032260.1	XP_024636247.1`uncharacterized protein LOC112420787`Medicago truncatula	-	-
Plant_575	SMILT019810.1	GAU50480.1`hypothetical protein TSUD_409650`Trifolium subterraneum	-	-
Plant_575	SMILT019811.1	GAU50480.1`hypothetical protein TSUD_409650`Trifolium subterraneum	-	-
Plant_575	SMILT019814.1	-	-	-
Plant_575	SMILT019287.1	PON97528.1`Ribonuclease H`Trema orientale	-	-
Plant_584	SMILT000277.1	TEY51090.1`hypothetical protein Saspl_027514`Salvia splendens	-	-
Plant_584	SMILT019102.1	TEY52132.1`hypothetical protein Saspl_029917`Salvia splendens	-	-
Plant_584	SMILT020426.1	TEY45584.1`hypothetical protein Saspl_031725`Salvia splendens	-	-
Plant_584	SMILT025770.1	TEY29761.1`hypothetical protein Saspl_036351`Salvia splendens	-	-
Plant_584	SMILT027817.1	TEY85651.1`hypothetical protein Saspl_022316`Salvia splendens	-	-
Plant_584	SMILT031329.1	TEY45584.1`hypothetical protein Saspl_031725`Salvia splendens	-	-
Plant_584	SMILT006602.1	TEY86264.1`hypothetical protein Saspl_018729`Salvia splendens	-	-
Plant_584	SMILT018843.1	-	-	-
Plant_584	SMILT002945.1	TEY85651.1`hypothetical protein Saspl_022316`Salvia splendens	-	-
Plant_584	SMILT013910.1	TEY80146.1`hypothetical protein Saspl_026063`Salvia splendens	-	-
Plant_584	SMILT024518.1	-	-	-
Plant_584	SMILT006121.1	TEY47015.1`hypothetical protein Saspl_025038`Salvia splendens	-	-
Plant_584	SMILT006073.1	-	-	-
Plant_584	SMILT004445.1	TEY85651.1`hypothetical protein Saspl_022316`Salvia splendens	-	-
Plant_584	SMILT006456.1	XP_027068579.1`uncharacterized protein LOC113693969 isoform X2`Coffea arabica	-	-
Plant_584	SMILT009223.1	TEY20677.1`hypothetical protein Saspl_049355`Salvia splendens	-	-
Plant_584	SMILT009225.1	-	-	-
Plant_584	SMILT010650.1	TEY19628.1`hypothetical protein Saspl_051585`Salvia splendens	-	-
Plant_584	SMILT012323.1	-	-	-
Plant_584	SMILT014763.1	-	-	-
Plant_584	SMILT015562.1	TEY80146.1`hypothetical protein Saspl_026063`Salvia splendens	-	-
Plant_584	SMILT018935.1	TEY77190.1`hypothetical protein Saspl_008892`Salvia splendens	-	-
Plant_584	SMILT021215.1	-	-	-
Plant_584	SMILT025523.1	-	-	-
Plant_584	SMILT029252.1	TEY80146.1`hypothetical protein Saspl_026063`Salvia splendens	-	-
Plant_584	SMILT028012.1	-	-	-
Plant_584	SMILT010219.1	TEY77190.1`hypothetical protein Saspl_008892`Salvia splendens	-	-
Plant_584	SMILT008382.1	-	-	-
Plant_584	SMILT015634.1	-	-	-
Plant_585	SMILT007045.1	XP_023644472.1`uncharacterized protein LOC111832397`Capsella rubella	-	-
Plant_585	SMILT025864.1	XP_024160257.1`sentrin-specific protease 2-like isoform X2`Rosa chinensis	K08592`SENP1	-
Plant_585	SMILT000840.1	-	-	-
Plant_585	SMILT002014.1	-	-	-
Plant_585	SMILT009921.1	TXG55764.1`hypothetical protein EZV62_017077`Acer yangbiense	-	-
Plant_585	SMILT009922.1	-	-	-
Plant_585	SMILT009924.1	-	-	-
Plant_585	SMILT010107.1	-	-	-
Plant_585	SMILT010109.1	TXG55764.1`hypothetical protein EZV62_017077`Acer yangbiense	-	-
Plant_585	SMILT014206.1	-	-	-
Plant_585	SMILT015840.1	-	-	-
Plant_585	SMILT015871.1	-	-	-
Plant_585	SMILT021304.1	-	-	-
Plant_585	SMILT021306.1	TXG55764.1`hypothetical protein EZV62_017077`Acer yangbiense	-	-
Plant_585	SMILT022214.1	TXG55764.1`hypothetical protein EZV62_017077`Acer yangbiense	-	-
Plant_585	SMILT028092.1	-	-	-
Plant_585	SMILT028094.1	-	-	-
Plant_585	SMILT030042.1	-	-	-
Plant_585	SMILT030044.1	-	-	-
Plant_585	SMILT032745.1	-	-	-
Plant_585	SMILT018898.1	-	-	-
Plant_585	SMILT025549.1	-	-	-
Plant_585	SMILT025550.1	-	-	-
Plant_585	SMILT030055.1	-	-	-
Plant_585	SMILT031690.1	-	-	-
Plant_585	SMILT022241.1	-	-	-
Plant_585	SMILT024538.1	-	-	-
Plant_585	SMILT022215.1	-	-	-
Plant_585	SMILT012788.1	-	-	-
Plant_586	SMILT001453.1	-	-	-
Plant_586	SMILT005111.1	-	-	-
Plant_586	SMILT006037.1	-	-	-
Plant_586	SMILT007395.1	TEY85407.1`hypothetical protein Saspl_022071`Salvia splendens	-	-
Plant_586	SMILT008061.1	-	-	-
Plant_586	SMILT012654.1	-	-	-
Plant_586	SMILT012747.1	-	-	-
Plant_586	SMILT015094.1	TEY33212.1`hypothetical protein Saspl_032473`Salvia splendens	-	-
Plant_586	SMILT016250.1	-	-	-
Plant_586	SMILT017078.1	-	-	-
Plant_586	SMILT018097.1	-	-	-
Plant_586	SMILT020481.1	-	-	-
Plant_586	SMILT020626.1	-	-	-
Plant_586	SMILT021043.1	-	-	-
Plant_586	SMILT025673.1	XP_017217039.1`PREDICTED: uncharacterized protein LOC108194590`Daucus carota subsp. sativus	-	-
Plant_586	SMILT027504.1	-	-	-
Plant_586	SMILT032005.1	-	-	-
Plant_586	SMILT001506.1	-	-	-
Plant_586	SMILT004401.1	XP_011078169.1`uncharacterized protein LOC105161979 isoform X1`Sesamum indicum	-	-
Plant_586	SMILT012030.1	-	-	-
Plant_586	SMILT018118.1	-	-	-
Plant_586	SMILT029126.1	-	-	-
Plant_586	SMILT006468.1	-	-	-
Plant_586	SMILT011566.1	-	-	-
Plant_586	SMILT013923.1	XP_012066659.1`uncharacterized protein LOC105629655`Jatropha curcas	-	-
Plant_586	SMILT031163.1	-	-	-
Plant_586	SMILT033595.1	-	-	-
Plant_586	SMILT005721.1	-	-	-
Plant_586	SMILT016751.1	-	-	-
Plant_695	SMILT027150.1	XP_012845960.1`PREDICTED: uncharacterized protein LOC105965963`Erythranthe guttata	K10523`SPOP	-
Plant_695	SMILT019781.1	XP_012833024.1`PREDICTED: ubiquitin carboxyl-terminal hydrolase 12-like`Erythranthe guttata	-	-
Plant_702	SMILT001545.1	KZV23047.1`Armadillo-like helical domain containing protein`Dorcoceras hygrometricum	-	-
Plant_702	SMILT004954.1	KZV23047.1`Armadillo-like helical domain containing protein`Dorcoceras hygrometricum	-	-
Plant_702	SMILT008839.1	KZV23047.1`Armadillo-like helical domain containing protein`Dorcoceras hygrometricum	-	-
Plant_702	SMILT010642.1	KZV23047.1`Armadillo-like helical domain containing protein`Dorcoceras hygrometricum	-	-
Plant_702	SMILT010969.1	KZV23047.1`Armadillo-like helical domain containing protein`Dorcoceras hygrometricum	-	-
Plant_702	SMILT011129.1	KZV23047.1`Armadillo-like helical domain containing protein`Dorcoceras hygrometricum	-	-
Plant_702	SMILT012942.1	-	-	-
Plant_702	SMILT015007.1	KZV23047.1`Armadillo-like helical domain containing protein`Dorcoceras hygrometricum	-	-
Plant_702	SMILT017251.1	KZV23047.1`Armadillo-like helical domain containing protein`Dorcoceras hygrometricum	-	-
Plant_702	SMILT028262.1	KZV23047.1`Armadillo-like helical domain containing protein`Dorcoceras hygrometricum	-	-
Plant_702	SMILT031024.1	KZV23047.1`Armadillo-like helical domain containing protein`Dorcoceras hygrometricum	-	-
Plant_702	SMILT004279.1	PWA75809.1`hypothetical protein CTI12_AA224790`Artemisia annua	-	-
Plant_702	SMILT004281.1	PWA75809.1`hypothetical protein CTI12_AA224790`Artemisia annua	-	-
Plant_702	SMILT006599.1	-	-	-
Plant_702	SMILT009759.1	KZV23047.1`Armadillo-like helical domain containing protein`Dorcoceras hygrometricum	-	-
Plant_702	SMILT020785.1	KZV23047.1`Armadillo-like helical domain containing protein`Dorcoceras hygrometricum	-	-
Plant_702	SMILT026163.1	TEY22879.1`essential nuclear protein 1`Salvia splendens	K14797`ENP1, BYSL	-
Plant_702	SMILT029694.1	KZV23047.1`Armadillo-like helical domain containing protein`Dorcoceras hygrometricum	-	-
Plant_702	SMILT001546.1	KZV32484.1`hypothetical protein F511_27231`Dorcoceras hygrometricum	-	-
[truncated: 1,402 more rows]

## Sheet: Supplementary Data 2
Supplementary Data 2 Contracted gene family in Danshen.
Group	gene_id	nr	kegg	pathway
Plant_22	SMILT001241.1	TEY63043.1`hypothetical protein Saspl_017808`Salvia splendens	-	-
Plant_22	SMILT006785.1	TEY90191.1`hypothetical protein Saspl_014642`Salvia splendens	-	-
Plant_22	SMILT009208.1	TEY73965.1`hypothetical protein Saspl_011721`Salvia splendens	-	-
Plant_22	SMILT010332.1	TEY65276.1`hypothetical protein Saspl_018341`Salvia splendens	-	-
Plant_22	SMILT015034.1	TEY90722.1`hypothetical protein Saspl_007076`Salvia splendens	-	-
Plant_22	SMILT017765.1	TEY43278.1`hypothetical protein Saspl_036623`Salvia splendens	-	-
Plant_22	SMILT020157.1	TEY91247.1`hypothetical protein Saspl_013184`Salvia splendens	-	-
Plant_22	SMILT020736.1	XP_020552703.1`pleiotropic drug resistance protein 3-like isoform X1`Sesamum indicum	-	-
Plant_22	SMILT022207.1	PIN16189.1`Pleiotropic drug resistance proteins (PDR1-15), ABC superfamily`Handroanthus impetiginosus	-	-
Plant_22	SMILT024083.1	TEY14287.1`hypothetical protein Saspl_052854`Salvia splendens	-	-
Plant_22	SMILT025902.1	TEY73965.1`hypothetical protein Saspl_011721`Salvia splendens	-	-
Plant_22	SMILT026647.1	TEY24501.1`hypothetical protein Saspl_043740`Salvia splendens	-	-
Plant_22	SMILT031239.1	TEY36475.1`hypothetical protein Saspl_035121`Salvia splendens	-	-
Plant_43	SMILT001866.1	TEY86041.1`hypothetical protein Saspl_018502`Salvia splendens	K01535`PMA1, PMA2	Oxidative phosphorylation`ko00190
Plant_43	SMILT002185.1	TEY42280.1`hypothetical protein Saspl_034107`Salvia splendens	K01535`PMA1, PMA2	Oxidative phosphorylation`ko00190
Plant_43	SMILT003813.1	TEY88413.1`hypothetical protein Saspl_012582`Salvia splendens	K01535`PMA1, PMA2	Oxidative phosphorylation`ko00190
Plant_43	SMILT008192.1	TEY21125.1`hypothetical protein Saspl_045888`Salvia splendens	K01535`PMA1, PMA2	Oxidative phosphorylation`ko00190
Plant_43	SMILT008193.1	TEY59121.1`hypothetical protein Saspl_025860`Salvia splendens	K01535`PMA1, PMA2	Oxidative phosphorylation`ko00190
Plant_43	SMILT009011.1	TEY86032.1`hypothetical protein Saspl_018492`Salvia splendens	K01535`PMA1, PMA2	Oxidative phosphorylation`ko00190
Plant_43	SMILT010257.1	TEY77031.1`hypothetical protein Saspl_008732`Salvia splendens	K01535`PMA1, PMA2	Oxidative phosphorylation`ko00190
Plant_43	SMILT012978.1	TEY47257.1`hypothetical protein Saspl_025286`Salvia splendens	K01535`PMA1, PMA2	Oxidative phosphorylation`ko00190
Plant_43	SMILT019523.1	TEY62975.1`hypothetical protein Saspl_017739`Salvia splendens	K01535`PMA1, PMA2	Oxidative phosphorylation`ko00190
Plant_43	SMILT025198.1	TEY53157.1`hypothetical protein Saspl_038828`Salvia splendens	K01535`PMA1, PMA2	Oxidative phosphorylation`ko00190
Plant_43	SMILT030543.1	TEY68760.1`hypothetical protein Saspl_015687`Salvia splendens	K01535`PMA1, PMA2	Oxidative phosphorylation`ko00190
Plant_43	SMILT032636.1	TEY47257.1`hypothetical protein Saspl_025286`Salvia splendens	K01535`PMA1, PMA2	Oxidative phosphorylation`ko00190
Plant_43	SMILT018302.1	XP_011079289.1`plasma membrane ATPase 4 isoform X2`Sesamum indicum	K01535`PMA1, PMA2	Oxidative phosphorylation`ko00190
Plant_48	SMILT001505.1	PIN21613.1`Cellulose synthase (UDP-forming)`Handroanthus impetiginosus	K10999`CESA	-
Plant_48	SMILT012502.1	XP_020547006.1`cellulose synthase A catalytic subunit 8`UDP-forming	K10999`CESA	-
Plant_48	SMILT015203.1	TEY44070.1`cellulose synthase A`Salvia splendens	K10999`CESA	-
Plant_48	SMILT016225.1	TEY33117.1`cellulose synthase A`Salvia splendens	K10999`CESA	-
Plant_48	SMILT020745.1	TEY14966.1`cellulose synthase A`Salvia splendens	K10999`CESA	-
Plant_48	SMILT026750.1	TEY81360.1`cellulose synthase A`Salvia splendens	K10999`CESA	-
Plant_48	SMILT030180.1	XP_010932185.1`probable cellulose synthase A catalytic subunit 5`UDP-forming	K10999`CESA	-
Plant_48	SMILT032445.1	XP_011090445.1`cellulose synthase A catalytic subunit 2`UDP-forming	K10999`CESA	-
Plant_48	SMILT032485.1	TEY73833.1`cellulose synthase A`Salvia splendens	K10999`CESA	-
Plant_48	SMILT032651.1	TEY92163.1`cellulose synthase A`Salvia splendens	K10999`CESA	-
Plant_48	SMILT025682.1	TEY38688.1`cellulose synthase A`Salvia splendens	K10999`CESA	-
Plant_53	SMILT005471.1	TEY86309.1`myosin V`Salvia splendens	K10357`MYO5	-
Plant_53	SMILT006557.1	TEY47459.1`myosin V`Salvia splendens	K10357`MYO5	-
Plant_53	SMILT008690.1	TEY55209.1`myosin V`Salvia splendens	K10357`MYO5	-
Plant_53	SMILT011676.1	XP_012828914.1`PREDICTED: myosin-9-like`Erythranthe guttata	K10357`MYO5	-
Plant_53	SMILT015019.1	TEY79276.1`myosin V`Salvia splendens	K10357`MYO5	-
Plant_53	SMILT019678.1	TEY60005.1`myosin V`Salvia splendens	K10357`MYO5	-
Plant_53	SMILT028581.1	TEY40486.1`myosin V`Salvia splendens	K10357`MYO5	-
Plant_53	SMILT030383.1	TEY61737.1`myosin V`Salvia splendens	K10357`MYO5	-
Plant_53	SMILT032503.1	TEY29836.1`myosin V`Salvia splendens	K10357`MYO5	-
Plant_60	SMILT017077.1	TEY39911.1`hypothetical protein Saspl_048115`Salvia splendens	-	-
Plant_60	SMILT000551.1	TEY59565.1`hypothetical protein Saspl_042891`Salvia splendens	-	-
Plant_60	SMILT026225.1	TEY93592.1`hypothetical protein Saspl_022461`Salvia splendens	-	-
Plant_60	SMILT029913.1	TEY88839.1`hypothetical protein Saspl_013015`Salvia splendens	-	-
Plant_62	SMILT007333.1	TEY18148.1`hypothetical protein Saspl_051001`Salvia splendens	-	-
Plant_62	SMILT003957.1	TEY18148.1`hypothetical protein Saspl_051001`Salvia splendens	-	-
Plant_62	SMILT004426.1	ACB99689.1`verticillium wilt resistance-like protein`Mentha x piperita	-	-
Plant_64	SMILT003482.1	-	-	-
Plant_64	SMILT010563.1	-	-	-
Plant_64	SMILT011082.1	-	-	-
Plant_69	SMILT002250.1	TEY46554.1`trehalose 6-phosphate synthase/phosphatase`Salvia splendens	K16055`TPS	Starch and sucrose metabolism`ko00500
Plant_69	SMILT002721.1	TEY12156.1`trehalose 6-phosphate synthase/phosphatase`Salvia splendens	K16055`TPS	Starch and sucrose metabolism`ko00500
Plant_69	SMILT008016.1	PIN14737.1`Trehalose-6-phosphate synthase component TPS1`Handroanthus impetiginosus	K16055`TPS	Starch and sucrose metabolism`ko00500
Plant_69	SMILT014879.1	TEY48497.1`trehalose 6-phosphate synthase/phosphatase`Salvia splendens	K16055`TPS	Starch and sucrose metabolism`ko00500
Plant_69	SMILT021718.1	AEQ54916.1`trehalose-6-phosphate synthase`Salvia miltiorrhiza	K16055`TPS	Starch and sucrose metabolism`ko00500
Plant_69	SMILT024642.1	TEY37865.1`trehalose 6-phosphate synthase/phosphatase`Salvia splendens	K16055`TPS	Starch and sucrose metabolism`ko00500
Plant_73	SMILT016722.1	TEY28383.1`hypothetical protein Saspl_037253`Salvia splendens	-	-
Plant_73	SMILT016723.1	TEY28383.1`hypothetical protein Saspl_037253`Salvia splendens	-	-
Plant_73	SMILT028677.1	TEY90933.1`hypothetical protein Saspl_007289`Salvia splendens	-	-
Plant_73	SMILT013916.1	TEY24257.1`hypothetical protein Saspl_043405`Salvia splendens	-	-
Plant_73	SMILT013915.1	TEY28381.1`hypothetical protein Saspl_037251`Salvia splendens	-	-
Plant_73	SMILT013917.1	TEY24257.1`hypothetical protein Saspl_043405`Salvia splendens	-	-
Plant_91	SMILT003603.1	TEY50516.1`hypothetical protein Saspl_037458`Salvia splendens	-	-
Plant_91	SMILT016356.1	TEY33103.1`hypothetical protein Saspl_032362`Salvia splendens	-	-
Plant_91	SMILT021620.1	TEY36604.1`hypothetical protein Saspl_035251`Salvia splendens	-	-
Plant_91	SMILT022393.1	TEY35699.1`hypothetical protein Saspl_030535`Salvia splendens	-	-
Plant_91	SMILT028945.1	PIN02829.1`Beta-galactosidase`Handroanthus impetiginosus	-	-
Plant_91	SMILT032869.1	TEY25090.1`hypothetical protein Saspl_045579`Salvia splendens	-	-
Plant_91	SMILT008638.1	TEY53233.1`hypothetical protein Saspl_038904`Salvia splendens	-	-
Plant_105	SMILT027293.1	TEY12013.1`light-harvesting complex II chlorophyll a/b binding protein 1`Salvia splendens	K08912`LHCB1	Photosynthesis - antenna proteins`ko00196
Plant_105	SMILT027294.1	TEY12013.1`light-harvesting complex II chlorophyll a/b binding protein 1`Salvia splendens	K08912`LHCB1	Photosynthesis - antenna proteins`ko00196
Plant_105	SMILT027295.1	TEY12013.1`light-harvesting complex II chlorophyll a/b binding protein 1`Salvia splendens	K08912`LHCB1	Photosynthesis - antenna proteins`ko00196
Plant_105	SMILT014507.1	QCD91635.1`light-harvesting complex II chlorophyll a/b binding protein 1`Vigna unguiculata	K08912`LHCB1	Photosynthesis - antenna proteins`ko00196
Plant_105	SMILT014508.1	QCD91635.1`light-harvesting complex II chlorophyll a/b binding protein 1`Vigna unguiculata	K08912`LHCB1	Photosynthesis - antenna proteins`ko00196
Plant_109	SMILT003263.1	TEY26632.1`hypothetical protein Saspl_038343`Salvia splendens	-	-
Plant_109	SMILT003265.1	TEY25519.1`hypothetical protein Saspl_042042`Salvia splendens	-	-
Plant_109	SMILT009645.1	TEY25519.1`hypothetical protein Saspl_042042`Salvia splendens	-	-
Plant_109	SMILT009646.1	TEY25519.1`hypothetical protein Saspl_042042`Salvia splendens	-	-
Plant_109	SMILT009647.1	TEY25519.1`hypothetical protein Saspl_042042`Salvia splendens	-	-
Plant_109	SMILT009649.1	TEY25519.1`hypothetical protein Saspl_042042`Salvia splendens	-	-
Plant_109	SMILT015727.1	TEY92543.1`hypothetical protein Saspl_003184`Salvia splendens	-	-
Plant_109	SMILT021727.1	TEY92543.1`hypothetical protein Saspl_003184`Salvia splendens	-	-
Plant_116	SMILT001398.1	TEY68856.1`hypothetical protein Saspl_015783`Salvia splendens	-	-
Plant_116	SMILT001399.1	TEY68859.1`hypothetical protein Saspl_015786`Salvia splendens	-	-
Plant_116	SMILT007177.1	TEY19973.1`hypothetical protein Saspl_049177`Salvia splendens	-	-
Plant_116	SMILT013908.1	TEY66156.1`hypothetical protein Saspl_014961`Salvia splendens	-	-
Plant_116	SMILT026293.1	TEY17772.1`hypothetical protein Saspl_051601`Salvia splendens	-	-
Plant_116	SMILT026295.1	TEY51655.1`hypothetical protein Saspl_020715`Salvia splendens	-	-
Plant_116	SMILT026296.1	TEY19973.1`hypothetical protein Saspl_049177`Salvia splendens	-	-
Plant_116	SMILT001392.1	TEY53825.1`hypothetical protein Saspl_019885`Salvia splendens	-	-
Plant_117	SMILT006922.1	TEY52672.1`hypothetical protein Saspl_027883`Salvia splendens	-	-
Plant_117	SMILT006924.1	PIN22175.1`UDP-glucuronosyl and UDP-glucosyl transferase`Handroanthus impetiginosus	-	-
Plant_117	SMILT033167.1	TEY22033.1`isoflavone 7-O-glucosyltransferase`Salvia splendens	-	-
Plant_117	SMILT006919.1	TEY69622.1`hypothetical protein Saspl_017024`Salvia splendens	-	-
Plant_117	SMILT021851.1	TEY57773.1`HUS1 checkpoint protein`Salvia splendens	K10903`HUS1	-
Plant_117	SMILT006917.1	TEY22036.1`hypothetical protein Saspl_042285`Salvia splendens	-	-
Plant_123	SMILT000827.1	EOY31042.1`Histone superfamily protein`Theobroma cacao	K11253`H3	Systemic lupus erythematosus`ko05322; Transcriptional misregulation in cancer`ko05202; Alcoholism`ko05034
Plant_123	SMILT001749.1	EOY31042.1`Histone superfamily protein`Theobroma cacao	K11253`H3	Transcriptional misregulation in cancer`ko05202; Alcoholism`ko05034; Systemic lupus erythematosus`ko05322
Plant_123	SMILT013748.1	EOY31042.1`Histone superfamily protein`Theobroma cacao	K11253`H3	Transcriptional misregulation in cancer`ko05202; Alcoholism`ko05034; Systemic lupus erythematosus`ko05322
Plant_144	SMILT018834.1	TEY31740.1`hypothetical protein Saspl_034876`Salvia splendens	-	-
Plant_145	SMILT006306.1	TEY39344.1`hypothetical protein Saspl_043069`Salvia splendens	K01537`E3.6.3.8	-
Plant_145	SMILT008387.1	TEY27325.1`hypothetical protein Saspl_043268`Salvia splendens	K01537`E3.6.3.8	-
Plant_145	SMILT009028.1	TEY38510.1`hypothetical protein Saspl_044845`Salvia splendens	K01537`E3.6.3.8	-
Plant_145	SMILT011043.1	TEY45338.1`hypothetical protein Saspl_023361`Salvia splendens	K01537`E3.6.3.8	-
Plant_145	SMILT026785.1	TEY93032.1`hypothetical protein Saspl_016299`Salvia splendens	K01537`E3.6.3.8	-
Plant_145	SMILT029616.1	TEY66352.1`hypothetical protein Saspl_015158`Salvia splendens	K01537`E3.6.3.8	-
Plant_159	SMILT009794.1	TEY18239.1`serine carboxypeptidase-like clade I`Salvia splendens	K16296`SCPL-I	-
Plant_159	SMILT013776.1	-	K16296`SCPL-I	-
Plant_159	SMILT013778.1	TEY18239.1`serine carboxypeptidase-like clade I`Salvia splendens	K16296`SCPL-I	-
Plant_173	SMILT027402.1	TEY77852.1`splicing factor, arginine/serine-rich 2`Salvia splendens	K15032`MTERFD	-
Plant_173	SMILT027400.1	XP_011074178.1`serine/arginine-rich splicing factor SC35`Sesamum indicum	K12891`SFRS2	Herpes simplex virus 1 infection`ko05168; Spliceosome`ko03040
Plant_173	SMILT027355.1	TEY48647.1`mTERF domain-containing protein, mitochondrial`Salvia splendens	K15032`MTERFD	-
Plant_173	SMILT033326.1	TEY48625.1`hypothetical protein Saspl_027806`Salvia splendens	K15032`MTERFD	-
Plant_174	SMILT019707.1	TEY18897.1`pre-rRNA-processing protein TSR2`Salvia splendens	K14800`TSR2	-
Plant_174	SMILT021884.1	TEY16446.1`pre-rRNA-processing protein TSR2`Salvia splendens	K14800`TSR2	-
Plant_175	SMILT014700.1	TEY42836.1`hypothetical protein Saspl_024406`Salvia splendens	-	-
Plant_175	SMILT015237.1	TEY85376.1`hypothetical protein Saspl_022040`Salvia splendens	-	-
Plant_201	SMILT032484.1	TEY88123.1`hypothetical protein Saspl_012501`Salvia splendens	-	-
Plant_201	SMILT015100.1	TEY13442.1`hypothetical protein Saspl_053710`Salvia splendens	K04733`IRAK4	Tuberculosis`ko05152; Chagas disease (American trypanosomiasis)`ko05142; Toll-like receptor signaling pathway`ko04620; Measles`ko05162; Toxoplasmosis`ko05145; Influenza A`ko05164; NF-kappa B signaling pathway`ko04064; Neurotrophin signaling pathway`ko04722; Apoptosis`ko04210; Leishmaniasis`ko05140; Pertussis`ko05133
Plant_203	SMILT029328.1	TEY36093.1`adenylate isopentenyltransferase (cytokinin synthase)`Salvia splendens	K10760`IPT	Zeatin biosynthesis`ko00908
Plant_217	SMILT014707.1	TEY40133.1`hypothetical protein Saspl_029209`Salvia splendens	-	-
Plant_236	SMILT027876.1	XP_011468540.1`PREDICTED: uncharacterized protein LOC105352672`Fragaria vesca subsp. vesca	-	-
Plant_245	SMILT013759.1	TEY23428.1`MADS-box transcription factor, plant`Salvia splendens	K09260`MEF2A	cGMP-PKG signaling pathway`ko04022
Plant_256	SMILT026552.1	-	-	-
Plant_262	SMILT005839.1	TEY69656.1`germacrene C synthase`Salvia splendens	-	-
Plant_262	SMILT005840.1	TEY69656.1`germacrene C synthase`Salvia splendens	-	-
Plant_262	SMILT005842.1	TEY69656.1`germacrene C synthase`Salvia splendens	-	-
Plant_262	SMILT010160.1	ADK73619.1`terpene synthase 3`Origanum vulgare	-	-
Plant_262	SMILT008489.1	TEY48390.1`hypothetical protein Saspl_027567`Salvia splendens	-	-
Plant_263	SMILT018836.1	TEY27919.1`hypothetical protein Saspl_039853`Salvia splendens	-	-
Plant_263	SMILT022995.1	TEY27919.1`hypothetical protein Saspl_039853`Salvia splendens	-	-
Plant_263	SMILT031148.1	TEY83288.1`hypothetical protein Saspl_016591`Salvia splendens	-	-
Plant_263	SMILT031149.1	TEY27919.1`hypothetical protein Saspl_039853`Salvia splendens	-	-
Plant_300	SMILT025408.1	TEY28848.1`hypothetical protein Saspl_029101`Salvia splendens	-	-
Plant_300	SMILT016164.1	TEY89110.1`hypothetical protein Saspl_007710`Salvia splendens	-	-
Plant_302	SMILT017639.1	XP_015577109.1`uncharacterized protein LOC107261545`Ricinus communis	-	-
Plant_302	SMILT018590.1	XP_015571872.1`uncharacterized protein LOC107260890`Ricinus communis	-	-
Plant_304	SMILT024502.1	XP_011086822.1`MADS-box transcription factor 7-like isoform X2`Sesamum indicum	-	-
Plant_313	SMILT000854.1	XP_012829349.1`PREDICTED: kirola-like isoform X1`Erythranthe guttata	-	-
Plant_313	SMILT029994.1	TEY68877.1`hypothetical protein Saspl_015804`Salvia splendens	-	-
Plant_325	SMILT002532.1	TEY33999.1`hypothetical protein Saspl_038704`Salvia splendens	-	-
Plant_332	SMILT006348.1	TEY86264.1`hypothetical protein Saspl_018729`Salvia splendens	-	-
Plant_332	SMILT003487.1	TEY86264.1`hypothetical protein Saspl_018729`Salvia splendens	-	-
Plant_332	SMILT009724.1	TEY30335.1`hypothetical protein Saspl_039216`Salvia splendens	-	-
Plant_332	SMILT014074.1	TEY30335.1`hypothetical protein Saspl_039216`Salvia splendens	-	-
Plant_332	SMILT031699.1	TEY86264.1`hypothetical protein Saspl_018729`Salvia splendens	-	-
Plant_332	SMILT014169.1	TEY85690.1`hypothetical protein Saspl_022355`Salvia splendens	-	-
Plant_335	SMILT027213.1	TEY20142.1`glutaredoxin 3`Salvia splendens	K03676`grxC, GLRX, GLRX2	-
Plant_335	SMILT031990.1	TEY66269.1`hypothetical protein Saspl_015075`Salvia splendens	K03676`grxC, GLRX, GLRX2	-
Plant_400	SMILT004801.1	TEY64025.1`hypothetical protein Saspl_018924`Salvia splendens	-	-
Plant_400	SMILT003681.1	TEY91735.1`hypothetical protein Saspl_013677`Salvia splendens	-	-
Plant_462	SMILT004741.1	TEY64062.1`hypothetical protein Saspl_018961`Salvia splendens	-	-
Plant_506	SMILT006060.1	TEY36257.1`hypothetical protein Saspl_041735`Salvia splendens	-	-
Plant_506	SMILT027581.1	TEY18936.1`hypothetical protein Saspl_049408`Salvia splendens	-	-
Plant_506	SMILT027583.1	TEY18937.1`hypothetical protein Saspl_049409`Salvia splendens	-	-
Plant_569	SMILT028404.1	YP_008816000.1`ribosomal protein L2 (chloroplast)`Lindenbergia philippensis	K02886`RP-L2, MRPL2, rplB	Ribosome`ko03010
Plant_582	SMILT008567.1	TEY72687.1`glutamate receptor, ionotropic, plant`Salvia splendens	K05387`GRIP	-
Plant_641	SMILT004881.1	TEY55848.1`hypothetical protein Saspl_021695`Salvia splendens	-	-
Plant_677	SMILT012941.1	TEY43329.1`calcium-dependent protein kinase`Salvia splendens	-	-
Plant_677	SMILT012652.1	TEY36736.1`hypothetical protein Saspl_035879`Salvia splendens	-	-
Plant_688	SMILT033760.1	-	-	-
Plant_718	SMILT019940.1	TEY12115.1`hypothetical protein Saspl_000818`Salvia splendens	-	-
Plant_718	SMILT019942.1	TEY12115.1`hypothetical protein Saspl_000818`Salvia splendens	-	-
Plant_762	SMILT025132.1	TEY42971.1`E3 ubiquitin-protein ligase EL5`Salvia splendens	-	-
Plant_1053	SMILT014322.1	TEY25272.1`hypothetical protein Saspl_040319`Salvia splendens	-	-
Plant_1053	SMILT007427.1	TEY30045.1`hypothetical protein Saspl_037941`Salvia splendens	-	-
Plant_1053	SMILT014611.1	TEY25272.1`hypothetical protein Saspl_040319`Salvia splendens	-	-
Plant_1053	SMILT011922.1	-	-	-
Plant_1053	SMILT019070.1	TEY25272.1`hypothetical protein Saspl_040319`Salvia splendens	-	-
Plant_1053	SMILT019926.1	TEY17761.1`hypothetical protein Saspl_052459`Salvia splendens	-	-
Plant_1310	SMILT027709.1	AIS39008.1`terpene synthase 7`Salvia miltiorrhiza	K18108`E4.2.3.111	Monoterpenoid biosynthesis`ko00902
Plant_1310	SMILT027710.1	AIS39008.1`terpene synthase 7`Salvia miltiorrhiza	K18108`E4.2.3.111	Monoterpenoid biosynthesis`ko00902
Plant_1482	SMILT002698.1	TEY12145.1`hypothetical protein Saspl_000848`Salvia splendens	-	-
Plant_1767	SMILT031525.1	TEY42161.1`hypothetical protein Saspl_033986`Salvia splendens	-	-
Plant_1902	SMILT000643.1	TEY12327.1`hypothetical protein Saspl_001031`Salvia splendens	-	-
Plant_2182	SMILT024918.1	TEY48402.1`hypothetical protein Saspl_027579`Salvia splendens	-	-
Plant_2654	SMILT023971.1	TEY35283.1`hypothetical protein Saspl_034377`Salvia splendens	-	-
Plant_2744	SMILT022937.1	ABU87404.1`SMLII`Salvia miltiorrhiza	-	-
Plant_2751	SMILT007675.1	TEY29197.1`hypothetical protein Saspl_041889`Salvia splendens	-	-
Plant_2751	SMILT032930.1	TEY20513.1`hypothetical protein Saspl_038092`Salvia splendens	-	-
Plant_3084	SMILT025644.1	TEY84466.1`hypothetical protein Saspl_006126`Salvia splendens	-	-
Plant_3084	SMILT025646.1	TEY84466.1`hypothetical protein Saspl_006126`Salvia splendens	-	-
Plant_3084	SMILT025647.1	TEY84439.1`hypothetical protein Saspl_006098`Salvia splendens	-	-
Plant_6834	SMILT004527.1	TEY89607.1`hypothetical protein Saspl_008214`Salvia splendens	-	-
Plant_6880	SMILT014992.1	TEY27456.1`hypothetical protein Saspl_044257`Salvia splendens	-	-
Plant_10966	SMILT026396.1	-	-	-
Plant_10966	SMILT026927.1	-	-	-
Plant_12962	SMILT019237.1	TEY44499.1`hypothetical protein Saspl_035694`Salvia splendens	K13065`E2.3.1.133, HCT	Stilbenoid, diarylheptanoid and gingerol biosynthesis`ko00945; Flavonoid biosynthesis`ko00941; Phenylpropanoid biosynthesis`ko00940
Plant_14168	SMILT031670.1	TEY51832.1`hypothetical protein Saspl_020893`Salvia splendens	K01609`trpC	Phenylalanine, tyrosine and tryptophan biosynthesis`ko00400; Biosynthesis of amino acids`ko01230
Plant_14183	SMILT010075.1	TEY92482.1`hypothetical protein Saspl_003123`Salvia splendens	-	-
Plant_14184	SMILT033690.1	TEY40151.1`hypothetical protein Saspl_029227`Salvia splendens	-	-

## Sheet: Supplementary Data 3
Supplementary Data 3 Downregulated diterpenoids indicated by targeted metabolomics analysis of WT and CYP71Ds-RNAi lines by LC-qTOF-MS (n.d., not detected).
No. in this paper.	tR(min)	Positive ion mode			Predicted molecular formula	Predicted assigned	MS/MS product ion (m/z)	Relative content (Area)
		[M+H]+	[M+Na]+	major fragment		identity		mean±SD (RNAi)	mean±SD (WT)	WT/RNAi
	5.74	313.107	335.09	647.189	C18H16O5	tanshindiol B	295.0969, 277.0860, 267.1024, 249.0914	n.d.	11.5514	-
	5.87	313.107	335.09	647.189	C18H16O5	tanshindiol C	295.0965, 277.0864, 267.1021, 249.0913	n.d.	28.9976	-
	6.29	313.107	335.09	647.189	C18H16O5	tanshindiol A	295.0969, 277.0865, 267.1024, 249.0902	n.d.	15.721	-
	6.92	343.155	365.138	-	C20H22O5	prineoparaquinone	-	n.d.	5.17452	-
	6.98	295.097	317.08	611.168	C18H14O4	3α-hydroxymethylene-tanshinquinone	277.0864, 267.1022, 251.0709, 249.0912, 221.0965	n.d.	28.9215	-
	7.05	297.112	319.095	615.1986, 342.1698	C18H16O4	tanshinol B	279.1016, 261.0911, 233.0963, 218.0717, 205.1017	n.d.	238.015	-
	7.36	311.128	333.11	643.2302, 356.1859	C19H18O4	tanshinone IIB	293.1164, 275.1070, 265.0852, 251.1075, 247.1127	8.92±2.8	598.54±15.4	67.0879
	7.4	283.134	305.115	587.242	C18H18O3	no hits	-	n.d.	388.43±85.7	-
	7.68	341.139	363.122	703.2527, 386.1907	C20H20O5	trijuganone C	281.1175, 263.1068，235.1124, 220.0882	n.d.	93.63±39.8	-
	7.88	299.164	321.146	344.2226, 619.3023	C19H22O3	1R-hydroxymiltirone	281.1539, 266.1296, 263.1435, 221.0961, 193.1020	40.93±25.4	613.92±156.3	14.9963
	8.07	311.128	333.111	643.2289, 356.1860	C19H18O4	3-hydroxytanshinone IIA	293.1189, 278.0941, 247.1122, 219.1179, 204.0925	7.95±4.8	36.04±12.6	4.5343
	8.15	309.112	331.095	639.1989, 354.1703	C19H16O4	no hits	-	n.d.	187.46±36	-
2	8.24	279.102	301.084	579.178	C18H14O3	15,16-dihydrotanshinone I	261.0910, 233.0965, 218.0730, 205.1015, 190.0777	224.98±32.6	487.46±138.3	2.16663
	8.21	287.202	-	-	C19H26O2	przewalskin Y-1	-	0.66±0.3	34.45±12.0	52.0233
8	8.3	315.161	337.142	-	C19H22O4	neocryptotanshinone	-	0.44±0.1	3.64±1.2	8.12236
	8.47	339.123	361.105	669.2209, 384.1806	C20H18O5	methyltanshinonate	279.0968, 261.0909, 233.0959, 218.0724, 190.0769	8.48±1.5	626.31±138.7	73.7863
	8.32	327.159	349.141	372.217	C20H22O4	prionoid E	-	0.58±0.2	18.32±4.0	31.2676
	8.59	281.118	303.099		C18H16O3	trijuganone B	263.1069, 248.0826, 235.1129, 220.0880, 192.0933	1578.83±704.9	2986±478.6	1.89126
	9.24	277.086	299.069	575.1466, 322.1436	C18H12O3	tanshinone I	249.0918, 234.0675, 221.0969, 193.1013, 178.0780	32.15±29.4	360.80±74.3	11.2203
1	9.39	297.149	319.131	615.273	C19H20O3	cryptotanshinone	282.1254, 279.1384, 267.1018, 221.0961, 193.1019	211.92±38.6	5728±975.1	27.0285
	9.52	295.133	317.115	611.2409, 340.1914	C19H18O3	isotanshinone IIA	277.1224, 262.0980, 249.1274	2.90±1.7	27.30±7.4	9.38937
	9.86	279.102	301.085	579.18	C18H14O3	no hits	261.0932, 233.0971, 205.1023	520.04±297.3	3806±481.9	7.31856
	10.76	295.133	317.115	611.2403, 340.1913	C19H18O3	tanshinone IIA	277.1225, 262.0989, 249.1274, 234.1039, 221.1325,	1821.66±656.3	5762±695.5	3.16304
	11.55	309.149	331.131	-	C20H20O3	3-hydroxysalvilenone	291.1385, 267.1022	n.d.	2.00±0.8	-

## Sheet: Supplementary Data 4
Supplementary Data 4 Upregulated diterpenoids indicated by targeted metabolomics analysis of WT and CYP71Ds-RNAi lines by LC-qTOF-MS (n.d., not detected).
No. in this paper.	tR	Positive ion mode			Predicted molecular formula	Predicted assigned identity	MS/MS product ion (m/z)	Relative content (Area)
	(min)	[M+H]+	[M+Na]+	major fragment				mean±SD (RNAi)	mean±SD (WT)	RNAi/WT
	7.61222	299.166	321.147	619.305	C19H22O3	no hits		154.76±24	12.14±10.43	12.7473
	8.17	299.201	321.135	-	C20H26O2	5,6-dehydrosugiol	257.1541, 243.1341, 229.1228, 187.0751	14.67±3.36	0.39±0.05	36.9838
	8.51351	299.166	321.149	619.306	C19H22O3	no hits		38.55±9.42	1.55±0.14	24.7553
	8.58098	317.212	339.193		C20H28O3	11-hydroxysugiol		5.06±2.32	3.58±0.58	1.41547
	8.88762	317.212	339.193		C20H28O3	10-hydroxymethyl-tetrahydromiltirone		9.10±1.16	3.35±1.32	2.71329
3	8.9	301.217	-	-	C20H28O2	sugiol	-	17.06±2.21	8.50±1.38	2.00665
	9.1	313.18	335.163	647.3344, 358.2383	C20H24O3	salvisyrianone	-	3.84±0.41	1.84±0.23	2.08587
	9.43	317.212	339.194	362.27	C20H28O3	7β-hydroxy-8,13-abietadiene-11,12-dione	-	4.49±2.64	2.45±0.33	1.83245
5	9.48492	265.124	287.107		C18H16O2	Ro		65.33±36.69	1.69±0.05	38.5042
	9.78136	335.164			C22H22O3	no hits		326.30±28.70	8.91±1.48	36.6011
	9.78504	281.156			C19H20O2	no hits		140.07±8.56	6.46±2.41	21.6552
	9.87472	317.213			C20H28O3	no hits		4.49±2.64	n.d.	-
6	10.06	267.138	289.121	555.2509, 312.1964	C18H18O2	4-methylenemiltirone	249.1272, 225.0910, 207.0809	459.34±142.45	175.03±21.14	2.62434
	10.44	329.246	-		C22H32O2	pomiferin G	-	17.23±1.90	0.45±0.2	37.9367
4	11.03	283.169	305.151	578.2132, 328.2278	C19H22O2	miltirone	265.1591, 223.1119, 195.1168	8615±512.82	960±225.47	8.97396
	11.35	303.232	325.215		C20H30O2	11-hydroxyferruginol		144.41±40.42	n.d.	-
