# Supplementary material for: Expansion within the CYP71D subfamily drives the heterocyclization of tanshinones synthesis in Salvia miltiorrhiza
Source: Nat Commun. 2021 Jan 29;12:685. doi: 10.1038/s41467-021-20959-1 (PMC7846762; doi:10.1038/s41467-021-20959-1)
Supplement: Supplementary file 6 — Source Data [file 41467_2021_20959_MOESM6_ESM.zip › Source data.xlsx]

## Sheet: Fig.3b
ID	root	stem	leaf	calyx	petal
CYP76AH1	40219.9	224.098	2211.68	2169.3	2287.68
CYP76AH3	24710	13	35	27	43
CYP71D411	15327.5	16.8039	11.9111	114.045	7.0031
CYP76AK1	12845	10	54	11	2
CYP71D373	7398.64	12.9704	23.9855	7.73561	2.60312
CYP71D464	3496.78	14.3617	17.9149	32.548	30.8175
SMILT009118	3429.41	521.889	1438.28	1714.33	3110.6
CYP71D375	3352.62	8.17566	36.034	37.3262	19.1026
SMILT001262	1295.14	3.85594	7.34046	2.22772	2.96994
SMILT009121	728.588	3.36975	20.5474	23.3413	10.6694
SMILT009153	623.449	9.09199	7.29962	4.6168	6.30669
SMILT001267	359.334	424.693	368.182	273.831	241.35
SMILT023248	354.215	149.945	3.39733	40.7829	0.953358
SMILT017760	321.801	14.8927	18.7466	29.4561	49.4984
SMILT017758	308.686	290.528	30.2901	34.0729	60.5346
SMILT019555	299.475	173.896	345.262	162.698	112.507
SMILT001292	291	5836.3	487.129	583.287	2240.18
SMILT001293	270	13.954	18.1599	5.11613	1.06322
SMILT001263	203.639	2.89476	21.858	10.0709	52.7979
SMILT023247	75.1552	0	0	0	0
SMILT004547	41.8203	1.45859	1.6374	2.83462	2.07151
SMILT023251	13.2101	0	0	0	0
SMILT017759	8.42594	468.029	1272.75	372.608	19.6891
SMILT001260	7.14059	2.39735	1.17329	58.3474	39.4155
SMILT011389	6.12712	0.474985	0	0.472437	1.5399
SMILT017762	0.994525	0	0	2.22772	1.06322
SMILT033305	0	0	0	0.445544	62.5317
SMILT020916	0	213.701	352.888	350.25	412.045
SMILT020914	0	301.872	471.713	392.6	435.654
SMILT025978	0	375.796	660.831	412.538	364.469
SMILT007207	0	0	0	0	0
SMILT005837	0	4.31972	9.01871	100.452	27.2788
SMILT005841	0	0.972395	0	0	2.49326

## Sheet: Fig.4b
Gene	FPKM
	WT1	WT2	WT3	RNAi1	RNAi2	RNAi3
CYP71D411	561.99	562.43	570.77	13.89	13.93	15.65
CYP71D373	83.08	86.9	88.22	5.44	5.06	6.61
CYP71D375	146.23	144.62	151.59	12.65	13.1	10.5
CYP71D464	125.2	114.58	132.69	11.81	13.28	11.4

## Sheet: Fig. 8b
Link	Species	Chr	Start	End	Gene	Dot	Strand	Species	Chr	Start	End	Gene	Dot	Strand	Species	Chr	Start	End	Gene	Dot	Strand	Species	Chr	Start	End	Gene	Dot	Strand	Species	Chr	Start	End	Gene	Dot	Strand
1	Smi	chr6	1376353	1379120	SMILT031256.1	0	-	Sin	NC_026150.1	18060005	18063562	rna17296	0	-	Sba	Chr06	23232997	23236402	Sb06t19620	0	-	Ssp	scaffold45	3025859	3029056	Saspl_017772.T1	0	-	Ssp	scaffold372	134141	137734	Saspl_048792.T1	0	+
2	Smi	chr6	1383528	1386122	SMILT031255.1	0	-	Sin	NC_026150.1	18092324	18099844	rna17300	0	-	Sba	Chr06	23240508	23242110	Sb06t19650	0	-	Ssp							Ssp	scaffold372	127103	130463	Saspl_048791.T1	0	+
3	Smi	chr6	1390246	1393700	SMILT031254.1	0	-	Sin							Sba							Ssp	scaffold45	3000570	3001566	Saspl_017771.T1	0	+	Ssp
4	Smi	chr6	1404200	1409606	SMILT031253.1	0	-	Sin	NC_026150.1	18085413	18090477	rna17299	0	+	Sba	Chr06	23246823	23250353	Sb06t19660	0	-	Ssp	scaffold45	2989852	2993973	Saspl_017770.T1	0	+	Ssp	scaffold372	111490	115032	Saspl_048790.T1	0	+
5	Smi	chr6	1425562	1427027	SMILT031252.1	0	-	Sin							Sba							Ssp							Ssp
6	Smi	chr6	1476770	1480318	SMILT031251.1	0	+	Sin							Sba							Ssp							Ssp
7	Smi	chr6	1480946	1481311	SMILT031250.1	0	+	Sin							Sba							Ssp							Ssp
8	Smi	chr6	1482377	1482778	SMILT031249.1	0	-	Sin							Sba							Ssp							Ssp
9	Smi	chr6	1538002	1538322	SMILT031248.1	0	-	Sin							Sba							Ssp							Ssp
10	Smi	chr6	1592289	1594343	SMILT031247.1	0	-	Sin							Sba							Ssp							Ssp
11	Smi	chr6	1595089	1596309	SMILT031246.1	0	+	Sin							Sba							Ssp							Ssp
12	Smi	chr6	1595871	1596309	SMILT024825.1	0	+	Sin							Sba							Ssp							Ssp
13	Smi	chr6	1599580	1600342	SMILT031245.1	0	-	Sin							Sba							Ssp							Ssp
14	Smi	chr6	1603881	1608128	SMILT031244.1	0	+	Sin							Sba							Ssp							Ssp
15	Smi	chr6	1609495	1609737	SMILT031243.1	0	+	Sin							Sba							Ssp							Ssp
16	Smi	chr6	1610232	1614614	SMILT031242.1	0	-	Sin							Sba							Ssp							Ssp
17	Smi	chr6	1632216	1632674	SMILT031241.1	0	+	Sin							Sba							Ssp							Ssp
18	Smi	chr6	1632453	1632674	SMILT031956.1	0	+	Sin							Sba							Ssp							Ssp
19	Smi	chr6	1632453	1632674	SMILT010816.1	0	+	Sin							Sba							Ssp							Ssp
20	Smi	chr6	1635069	1635239	SMILT031240.1	0	+	Sin							Sba							Ssp							Ssp
21	Smi	chr6	1642948	1648467	SMILT031239.1	0	+	Sin							Sba							Ssp							Ssp
22	Smi	chr6	1674215	1675699	SMILT019558.1	0	+	Sin							Sba							Ssp	scaffold45	2962723	2964533	Saspl_017768.T1	0	-	Ssp
23	Smi	chr6	1674215	1675699	SMILT019559.1	0	+	Sin							Sba							Ssp	scaffold45	2962723	2964533	Saspl_017768.T1	0	-	Ssp
24	Smi	chr6	1679649	1681678	SMILT019557.1	0	+	Sin							Sba							Ssp	scaffold45	2962723	2964533	Saspl_017768.T1	0	-	Ssp
25	Smi	chr6	1685758	1692646	SMILT019556.1	0	-	Sin	NC_026150.1	18085413	18090477	rna17299	0	+	Sba	Chr06	23301291	23308256	Sb06t19680	0	+	Ssp	scaffold45	2989852	2993973	Saspl_017770.T1	0	+	Ssp
26	Smi	chr6	1696989	1699517	SMILT019555.1	0	-	Sin							Sba							Ssp							Ssp
27	Smi	chr6	1720802	1738336	SMILT019554.1	0	-	Sin	NC_026150.1	18111169	18114178	rna17304	0	-	Sba	Chr06	23323345	23328581	Sb06t19690	0	-	Ssp	scaffold45	2944593	2947180	Saspl_017766.T1	0	+	Ssp
28	Smi	chr6	1739254	1742122	SMILT019553.1	0	-	Sin	NC_026150.1	18114336	18118606	rna17305	0	-	Sba	Chr06	23387456	23390615	Sb06t19720	0	-	Ssp	scaffold45	2929400	2936810	Saspl_017765.T1	0	+	Ssp
29	Smi	chr6	1743468	1746630	SMILT019552.1	0	-	Sin	NC_026150.1	18119264	18124260	rna17307	0	-	Sba	Chr06	23391532	23395461	Sb06t19730	0	-	Ssp	scaffold45	2929400	2936810	Saspl_017765.T1	0	+	Ssp

## Sheet: Fig. 8b&Supplementary Fig.14
Link	Species	Chr	Start	End	Gene	Dot	Strand	Species	Chr	Start	End	Gene	Dot	Strand	Species	Chr	Start	End	Gene	Dot	Strand	Species	Chr	Start	End	Gene	Dot	Strand	Species	Chr	Start	End	Gene	Dot	Strand	Species	Chr	Start	End	Gene	Dot	Strand
1	Smi	chr6	255486	261612	SMILT002067.1	0	+	Sin	NC_026147.1	9694438	9700469	rna7440	0	-	Sba	Chr01	82328424	82332568	Sb01t66040	0	+	Ssp	scaffold266	347416	351096	Saspl_041824.T1	0	-	Ssp	scaffold27	657797	661251	Saspl_008323.T1	0	+	Ssp	scaffold118	874176	882535	Saspl_028997.T1	0	+
2	Smi	chr6	276102	279326	SMILT002066.1	0	+	Sin	NC_026147.1	9688109	9692090	rna7438	0	-	Sba	Chr01	82334664	82338423	Sb01t66050	0	+	Ssp	scaffold266	339842	342992	Saspl_041823.T1	0	-	Ssp	scaffold27	664903	668050	Saspl_008324.T1	0	+	Ssp	scaffold118	887242	890425	Saspl_028998.T1	0	+
3	Smi	chr6	282335	282514	SMILT002065.1	0	-	Sin							Sba	Chr01	82339704	82339893	Sb01t66060	0	-	Ssp							Ssp							Ssp
4	Smi	chr6	286994	287508	SMILT002064.1	0	-	Sin	NC_026147.1	9673462	9679266	rna7436	0	+	Sba	Chr01	82343189	82347140	Sb01t66070	0	-	Ssp	scaffold266	330401	334915	Saspl_041822.T1	0	+	Ssp							Ssp
5	Smi	chr6	306756	311535	SMILT002062.1	0	+	Sin	NC_026147.1	9664944	9670415	rna7435	0	-	Sba	Chr01	82352963	82357427	Sb01t66080	0	+	Ssp	scaffold266	320090	324486	Saspl_041821.T1	0	-	Ssp							Ssp
6	Smi	chr6	313724	316420	SMILT002061.1	0	+	Sin							Sba							Ssp							Ssp							Ssp
7	Smi	chr6	332254	353316	SMILT002060.1	0	-	Sin							Sba							Ssp							Ssp							Ssp
8	Smi	chr6	359489	360219	SMILT002059.1	0	+	Sin							Sba							Ssp							Ssp							Ssp
9	Smi	chr6	360891	363125	SMILT002058.1	0	-	Sin							Sba							Ssp	scaffold266	282043	292760	Saspl_041816.T1	0	-	Ssp	scaffold27	681450	690738	Saspl_008326.T1	0	-	Ssp	scaffold118	908181	908721	Saspl_029000.T1	0	-
10	Smi	chr6	377877	379777	SMILT002057.1	0	-	Sin							Sba							Ssp	scaffold266	282043	292760	Saspl_041816.T1	0	-	Ssp	scaffold27	681450	690738	Saspl_008326.T1	0	-	Ssp
11	Smi	chr6	383590	383775	SMILT002056.1	0	+	Sin							Sba							Ssp							Ssp							Ssp
12	Smi	chr6	383590	383775	SMILT015655.1	0	+	Sin							Sba							Ssp							Ssp							Ssp
13	Smi	chr6	434525	436181	SMILT023247.1	0	-	Sin							Sba							Ssp	scaffold266	282043	292760	Saspl_041816.T1	0	-	Ssp	scaffold27	681450	690738	Saspl_008326.T1	0	-	Ssp	scaffold118	908181	908721	Saspl_029000.T1	0	-
14	Smi	chr6	440607	442938	SMILT023248.1	0	-	Sin							Sba							Ssp	scaffold266	282043	292760	Saspl_041816.T1	0	-	Ssp	scaffold27	681450	690738	Saspl_008326.T1	0	-	Ssp	scaffold118	908181	908721	Saspl_029000.T1	0	-
15	Smi	chr6	445297	445689	SMILT023249.1	0	-	Sin							Sba							Ssp							Ssp							Ssp
16	Smi	chr6	446654	447349	SMILT023250.1	0	-	Sin							Sba							Ssp	scaffold266	282043	292760	Saspl_041816.T1	0	-	Ssp	scaffold27	681450	690738	Saspl_008326.T1	0	-	Ssp	scaffold118	908181	908721	Saspl_029000.T1	0	-
17	Smi	chr6	492426	495288	SMILT023251.1	0	-	Sin							Sba							Ssp	scaffold266	282043	292760	Saspl_041816.T1	0	-	Ssp	scaffold27	681450	690738	Saspl_008326.T1	0	-	Ssp	scaffold118	908181	908721	Saspl_029000.T1	0	-
18	Smi	chr6	504953	507361	SMILT023252.1	0	+	Sin							Sba							Ssp							Ssp							Ssp
19	Smi	chr6	509712	514700	SMILT023253.1	0	-	Sin							Sba							Ssp	scaffold266	282043	292760	Saspl_041816.T1	0	-	Ssp	scaffold27	681450	690738	Saspl_008326.T1	0	-	Ssp	scaffold118	908181	908721	Saspl_029000.T1	0	-
20	Smi	chr6	540147	542372	SMILT023254.1	0	-	Sin							Sba							Ssp	scaffold266	282043	292760	Saspl_041816.T1	0	-	Ssp	scaffold27	681450	690738	Saspl_008326.T1	0	-	Ssp	scaffold118	908181	908721	Saspl_029000.T1	0	-
21	Smi	chr6	550768	554252	SMILT023255.1	0	-	Sin	NC_026147.1	9661066	9664662	rna7434	0	+	Sba	Chr01	82358471	82362237	Sb01t66090	0	-	Ssp	scaffold266	294458	298639	Saspl_041817.T1	0	-	Ssp	scaffold27	736257	739641	Saspl_008331.T1	0	-	Ssp	scaffold118	909555	913146	Saspl_029001.T1	0	-
22	Smi	chr6	559649	563168	SMILT023256.1	0	-	Sin	NC_026147.1	9656427	9660246	rna7433	0	+	Sba	Chr01	82362356	82366083	Sb01t66100	0	-	Ssp	scaffold266	298853	302129	Saspl_041818.T1	0	-	Ssp	scaffold27	739789	742893	Saspl_008332.T1	0	-	Ssp	scaffold118	913580	917237	Saspl_029002.T1	0	-
23	Smi	chr6	564110	566312	SMILT023257.1	0	-	Sin	NC_026147.1	9653103	9656008	rna7432	0	+	Sba	Chr01	82367484	82368816	Sb01t66110	0	-	Ssp	scaffold266	302857	305867	Saspl_041819.T1	0	-	Ssp	scaffold27	743802	746775	Saspl_008333.T1	0	-	Ssp	scaffold118	919084	922057	Saspl_029003.T1	0	-
24	Smi	chr6	568985	569655	SMILT023258.1	0	+	Sin							Sba	Chr01	82370273	82370911	Sb01t66130	0	+	Ssp							Ssp	scaffold27	747134	747815	Saspl_008334.T1	0	+	Ssp	scaffold118	922499	923240	Saspl_029004.T1	0	+
25	Smi	chr6	570005	573431	SMILT023259.1	0	-	Sin	NC_026147.1	9647997	9650655	rna7430	0	+	Sba	Chr01	82371083	82373852	Sb01t66140	0	-	Ssp	scaffold266	276556	280242	Saspl_041815.T1	0	+	Ssp	scaffold27	748066	751403	Saspl_008335.T1	0	-	Ssp	scaffold118	923471	926324	Saspl_029005.T1	0	-
26	Smi	chr6	583583	584232	SMILT023260.1	0	+	Sin	NC_026147.1	9642380	9644225	rna7427	0	+	Sba	Chr01	82380746	82382006	Sb01t66160	0	-	Ssp	scaffold266	268949	270683	Saspl_041813.T1	0	+	Ssp							Ssp
27	Smi	chr6	585320	586162	SMILT023261.1	0	-	Sin	NC_026147.1	9643626	9645838	rna7429	0	-	Sba	Chr01	82378457	82380304	Sb01t66150	0	+	Ssp	scaffold266	270286	272426	Saspl_041814.T1	0	-	Ssp	scaffold27	755265	756111	Saspl_008336.T1	0	+	Ssp	scaffold118	931010	931850	Saspl_029006.T1	0	+

## Sheet: Supplementary Fig.4
	miltiradiene	Abietatriene	Ferruginol
WT-1	0.0622741	0.310425	44.994
WT-2	0.0530192	0.13567	31.547
WT-3	0.0707654	0.206394	39.3471
CYP71Ds-RNAi-1	0.16029	0.546707	146.382
CYP71Ds-RNAi-2	0.144299	0.815936	145.198
CYP71Ds-RNAi-3	0.192896	0.998111	173.832

## Sheet: Supplementary Fig. 12
bhds_1000000_chr6_cis_interaction
	378	379	380	381	382	383	384	385	386	387	388	389	390	391	392	393	394	395	396	397	398	399	400	401	402	403	404	405	406	407	408	409	410	411	412	413	414	415	416	417	418	419	420	421	422	423	424	425	426
378	70943.7	15579.2	6075.29	5777.92	2867.48	2975.55	2052.75	2159.87	1276.14	830.31	758.12	837.88	1182.92	1125.96	1669.25	571.21	736.22	1011.13	1007.13	1080.94	2779.71	1005.28	2892.78	1512.59	961.13	708.16	852.63	192.13	508.27	705.68	615.25	646.05	2180.93	966.31	1838.96	483.58	406.56	1030.59	851.25	903.5	1031.73	836.89	574.49	625.56	347.02	367.4	371.91	444.64	445.69
379	15579.2	76552.2	13945.2	9147.83	3885.36	4008.05	2632.58	2863.9	1432.23	874.08	768.78	1120.09	1320.41	1136.93	1015.56	809.91	676.78	971.73	942.16	987.77	1816.08	1184.5	937.81	1449.09	934.09	972.08	935.14	194.5	753.35	750.22	546.72	255.23	1460.29	1256.12	1474.25	1001.79	126.17	1195.93	896.87	887.54	1122.61	868.31	565.73	611.41	321.59	403.02	403.99	449.25	495.83
380	6075.29	13945.2	69879.4	14484.2	4169.26	3788.76	2025.22	2511.08	1001.11	579.99	456.86	1183.62	973.99	1595.04	1505.75	1433.72	476.62	547.77	710.15	684.96	1466.15	1778.82	721.04	1604.2	697.82	1091.5	1318.12	299.9	1522.45	576.59	358.24	262.83	1693.12	1934.31	2142.42	2030.4	163.78	1343.61	599.53	592.78	903.54	553.13	447.36	509.09	897.34	432.68	398.93	386.89	316.96
381	5777.92	9147.83	14484.2	69378.4	15883.9	7825.19	4676.13	5376.16	1559.88	684.65	650.47	979.43	1133.86	1425.8	1087.07	981.73	721.61	830.95	1098.27	1040.98	1547.43	1436.71	703.72	1597.32	904.08	887.82	1096.23	232.06	842.7	833.15	510.37	251.91	1190.5	1588.55	1362.16	1119.24	115.58	1256.27	865.31	777.85	1083.97	744.79	451.07	539.99	282.96	386.69	427.89	501.04	465.8
382	2867.48	3885.36	4169.26	15883.9	64181.1	13406.2	4211.61	5129.99	1370.16	648.78	549.92	645.34	686.77	580.04	426.01	423.98	559.26	639.51	789.79	775.03	745.63	568.3	514.67	800.8	698.49	442.57	584.87	177.34	398.36	786.87	581.61	321.95	556.96	557.18	537.35	371.41	208.55	652.06	635.68	621.35	642.48	597.44	424.28	483.69	279.75	476.4	424.96	455.38	434.01
383	2975.55	4008.05	3788.76	7825.19	13406.2	68091.2	10837.8	7405.95	1852.2	684.68	618.76	547.59	712.64	434.34	319.26	269.79	630.41	711.1	652.8	733.88	664.23	418.93	422.09	641.61	586.04	354.48	434.7	187.68	286.38	606.51	501.47	287.37	487.42	404.01	366.59	253.55	153.67	581.84	608.68	587.18	635.4	661.21	487.34	534.23	382.79	418.84	426.9	451.45	470.93
384	2052.75	2632.58	2025.22	4676.13	4211.61	10837.8	56699	10001.2	4481.77	518.69	478.09	407.7	488.36	306.16	233.6	280.94	464.91	541.56	545.93	512.38	458.76	274.67	369.38	441	448.59	237.79	326.41	246.57	194.83	574.98	396.17	236.24	318.14	262.66	257.52	177.37	226.11	394.29	1538.37	1689.75	409.12	526.24	423.61	432.68	286.28	361.61	353.56	373.41	398.19
385	2159.87	2863.9	2511.08	5376.16	5129.99	7405.95	10001.2	76208.6	6016.04	650.79	668.34	526.58	592.86	330.49	215.34	191.72	605.71	648.24	678	690.71	520.12	301.47	337.63	490.92	521.4	272.49	401.81	182.28	215.15	617.99	490.6	272.9	323.65	264.77	278.18	158.28	186.6	474.69	576.2	563.08	471	648.05	500.38	585.65	396.17	532.26	489.3	475.19	517.39
386	1276.14	1432.23	1001.11	1559.88	1370.16	1852.2	4481.77	6016.04	73026.3	14017.6	6772.16	6175.86	6697.49	3082.92	1425.69	1168.58	741.87	1010	900.79	949.24	1098.36	580.95	534.74	807.63	738.91	531.51	578.32	321.3	292.52	713.42	645.91	1082.82	598.87	607.86	655.01	323.68	116.2	909.86	908.84	860	898.83	966.36	646.31	688.05	386.78	450	439.54	543.48	556.15
387	830.31	874.08	579.99	684.65	648.78	684.68	518.69	650.79	14017.6	78026.7	14991.6	6866.33	6284.81	2931.89	1374.69	1262.51	745.57	936.22	824.56	894.78	929.47	575.42	441.36	755.73	678.17	450.34	492.11	479.71	259.91	735.34	602.7	1641.83	486.09	528.24	552.44	253.39	104.01	771.16	792.77	742.96	815.13	927.3	683.67	743.9	407.89	633.42	491.73	597.76	590.37
388	758.12	768.78	456.86	650.47	549.92	618.76	478.09	668.34	6772.16	14991.6	77984.7	10469.9	5275.44	2117.52	1015.28	823.6	707.89	894.78	850.44	916.95	801.9	474.87	381.55	637.18	633.67	380.69	411.27	613.86	241.13	688.05	630.71	3092.85	370.34	375.21	433.47	187.17	72.61	687.83	756.65	763.09	791.98	837.38	628.13	711.23	438.84	526.99	556.95	668.46	600.69
389	837.88	1120.09	1183.62	979.43	645.34	547.59	407.7	526.58	6175.86	6866.33	10469.9	64607.3	17539.6	7902.42	4459.98	4501.58	596.46	803.53	893.02	940.87	1329.07	1328.98	601.36	1371	845.79	897.25	1070.44	364.84	990.8	670.72	519.07	1722.36	968.66	1298.7	1583.99	1312.94	166.48	1301.57	794.31	778.18	1004.17	752.91	507.3	568.7	317.6	408.44	497.56	481.56	456.95
390	1182.92	1320.41	973.99	1133.86	686.77	712.64	488.36	592.86	6697.49	6284.81	5275.44	17539.6	75928.5	18164.9	7779.64	5990.79	715.13	1143.18	1235.07	1234.71	2067.33	1943.47	759.27	1825.76	998.75	1090.79	1158.02	414.58	905.83	810.56	611.25	806.68	1289.61	1613.41	1900.89	1320.48	101.51	1477.7	973.15	1019.07	1317.3	964.07	635.32	655.89	321.48	455.06	480.58	560.73	551.35
391	1125.96	1136.93	1595.04	1425.8	580.04	434.34	306.16	330.49	3082.92	2931.89	2117.52	7902.42	18164.9	75204.4	24954.1	14269.3	432.98	793.24	1204.67	1151.54	3868.22	5628.4	905.5	3249.17	1018.19	2577.8	2381.42	266.9	2635.98	692.91	499.73	434.35	2563.98	4235.83	5116.2	4046.43	166.16	1837.47	804.54	744.35	1544.02	591.17	350.86	387.66	219.64	286.52	302.78	305.22	289.58
392	1669.25	1015.56	1505.75	1087.07	426.01	319.26	233.6	215.34	1425.69	1374.69	1015.28	4459.98	7779.64	24954.1	57772.6	17213.9	284.5	478.24	805.59	724.56	3908.7	4448.77	1683.13	2759.78	763.4	2159.79	1901.72	223.55	2521.62	427.32	272.54	359.87	3674.71	3624.41	5421.9	3871.92	225.51	1369.82	530.77	509.21	934.24	351	244.15	226.01	145.86	196.87	189.45	196.32	200.9
393	571.21	809.91	1433.72	981.73	423.98	269.79	280.94	191.72	1168.58	1262.51	823.6	4501.58	5990.79	14269.3	17213.9	61943.4	322.04	341.36	590.27	599.93	1892.19	2829.96	556.16	1792.73	537.31	1294.69	1300.78	220.26	1772.72	345.9	252.41	274.45	1792.19	2835.86	2885.59	2859.86	200.03	1235.1	422.04	476.18	832.02	266.78	182.44	207.23	156.61	194.19	215.03	178.61	170.14
394	736.22	676.78	476.62	721.61	559.26	630.41	464.91	605.71	741.87	745.57	707.89	596.46	715.13	432.98	284.5	322.04	75864.1	15473	6365.91	6871.14	3286.65	2134.21	395.93	688.84	684.62	354.69	347.49	369.56	205.54	683.03	535.09	279.63	336.9	413.2	388.35	223.68	93.47	646.82	759.36	718.64	763.53	894.8	600.86	710.82	392.91	558.55	532.48	575.98	614.52
395	1011.13	971.73	547.77	830.95	639.51	711.1	541.56	648.24	1010	936.22	894.78	803.53	1143.18	793.24	478.24	341.36	15473	80289.1	15385.6	11389.5	5683.63	3816.41	570.88	988.37	831.16	503.98	512.51	289.33	258.1	811.25	568.18	432.04	539.72	732.14	657.62	354.47	53.33	1011.25	1043.1	978.88	1161.58	1163.64	736.17	815.71	425.12	573.99	588.88	684.68	687.51
396	1007.13	942.16	710.15	1098.27	789.79	652.8	545.93	678	900.79	824.56	850.44	893.02	1235.07	1204.67	805.59	590.27	6365.91	15385.6	74189.3	15779.7	5928.35	4948.03	1022.79	2176.99	1661.71	1443.38	2066.78	1442.71	2114.32	2505.6	1063.46	276.98	764.4	965.01	1043.23	750.9	73.61	1082.03	1040.18	958.66	1146.27	1060.51	661.71	761.3	402.05	548.83	567.68	668.32	598.63
397	1080.94	987.77	684.96	1040.98	775.03	733.88	512.38	690.71	949.24	894.78	916.95	940.87	1234.71	1151.54	724.56	599.93	6871.14	11389.5	15779.7	79418.1	13655	7661.58	687.5	1437.63	1061.99	713.09	729.47	256.37	409.49	951.62	606.3	257.07	717.38	1083.34	1030.22	614.04	76.7	1332.21	1102.72	1159.67	1455.71	1133.12	721.35	802.75	406.31	636.28	651.04	763.68	705.6
398	2779.71	1816.08	1466.15	1547.43	745.63	664.23	458.76	520.12	1098.36	929.47	801.9	1329.07	2067.33	3868.22	3908.7	1892.19	3286.65	5683.63	5928.35	13655	69314.3	24094.8	2454.35	3429.3	1409.45	2140.31	1833.84	220.93	1561.88	897.29	540.37	246.8	4034.27	3971.21	5767.25	3274.29	150.95	1948.28	1233.16	1117.1	1813.14	1032.37	587.86	642.99	320.83	407.12	414.26	470.27	446.42
399	1005.28	1184.5	1778.82	1436.71	568.3	418.93	274.67	301.47	580.95	575.42	474.87	1328.98	1943.47	5628.4	4448.77	2829.96	2134.21	3816.41	4948.03	7661.58	24094.8	70540.2	3141.72	3915.51	1007.03	2939.56	2613.48	207.35	2808.95	622.04	305.05	220.13	2900.82	5483.82	6641.37	5787.19	270.53	2136.71	860	731.54	1841.87	582.89	418.78	344.05	230.76	302.2	330.48	345.19	286.25
400	2892.78	937.81	721.04	703.72	514.67	422.09	369.38	337.63	534.74	441.36	381.55	601.36	759.27	905.5	1683.13	556.16	395.93	570.88	1022.79	687.5	2454.35	3141.72	53108.1	9530.36	3552.61	2707.9	2884.32	358.75	1511.24	2087.31	1007.29	245.43	1806.89	753.08	1827.45	559.52	220.96	614.5	507.73	523.17	523.77	450.2	316.03	308.71	236.65	251.04	219.41	220.78	281.92
401	1512.59	1449.09	1604.2	1597.32	800.8	641.61	441	490.92	807.63	755.73	637.18	1371	1825.76	3249.17	2759.78	1792.73	688.84	988.37	2176.99	1437.63	3429.3	3915.51	9530.36	68728.9	15807	12483	11478.1	658.11	8341.7	4476.27	2084.66	432.39	2168.91	3069.04	3709.06	2679.92	143.45	1868.78	936	866.28	1463.17	752.24	486.2	517.9	302.2	397.5	386.81	447.89	610.09
402	961.13	934.09	697.82	904.08	698.49	586.04	448.59	521.4	738.91	678.17	633.67	845.79	998.75	1018.19	763.4	537.31	684.62	831.16	1661.71	1061.99	1409.45	1007.03	3552.61	15807	68144.4	10777.8	5960.64	1411.74	2883.78	4535.93	2039.53	305.45	856.29	834.75	1068.82	643.67	113.66	949.27	719.42	764.95	923.11	661.76	491.83	542.21	299.37	415.91	445.37	511.27	438.93
403	708.16	972.08	1091.5	887.82	442.57	354.48	237.79	272.49	531.51	450.34	380.69	897.25	1090.79	2577.8	2159.79	1294.69	354.69	503.98	1443.38	713.09	2140.31	2939.56	2707.9	12483	10777.8	63178.3	14532.7	589.93	9986.35	3197.71	1344.85	565.18	1466.53	2159.94	2950.06	2711.14	141.11	968.64	488.04	497.03	825.68	398.37	267.1	283.19	189.55	231.86	265.3	240.32	206.31
404	852.63	935.14	1318.12	1096.23	584.87	434.7	326.41	401.81	578.32	492.11	411.27	1070.44	1158.02	2381.42	1901.72	1300.78	347.49	512.51	2066.78	729.47	1833.84	2613.48	2884.32	11478.1	5960.64	14532.7	57782.1	890.44	12277	4998.9	1822.38	538.49	1351.58	1935.7	2626.49	2212.39	589.7	1088.53	559.88	494.48	885.34	474.12	294.55	308.48	232.98	247.45	242.68	246.75	263.51
405	192.13	194.5	299.9	232.06	177.34	187.68	246.57	182.28	321.3	479.71	613.86	364.84	414.58	266.9	223.55	220.26	369.56	289.33	1442.71	256.37	220.93	207.35	358.75	658.11	1411.74	589.93	890.44	48045.7	2077.46	716.55	421.37	344.75	763.62	160.91	251.65	211.45	261.3	163.29	196.3	158.17	157.96	154.61	197.84	177.03	160.58	192.71	326.61	182.31	205.27
406	508.27	753.35	1522.45	842.7	398.36	286.38	194.83	215.15	292.52	259.91	241.13	990.8	905.83	2635.98	2521.62	1772.72	205.54	258.1	2114.32	409.49	1561.88	2808.95	1511.24	8341.7	2883.78	9986.35	12277	2077.46	47373.8	6373.06	1339.6	1458.86	1457.77	2306.91	2838.47	3436.61	602.65	835.52	365	261.61	591.14	239.24	180.94	133.55	241.86	166	544.42	166.62	258.78
407	705.68	750.22	576.59	833.15	786.87	606.51	574.98	617.99	713.42	735.34	688.05	670.72	810.56	692.91	427.32	345.9	683.03	811.25	2505.6	951.62	897.29	622.04	2087.31	4476.27	4535.93	3197.71	4998.9	716.55	6373.06	73341.7	4919.91	322.39	577.69	510.16	597.83	353.63	78.26	728.84	747.97	633.23	688.43	723.03	555.91	572.19	618.22	464.59	478.01	531.05	505.45
408	615.25	546.72	358.24	510.37	581.61	501.47	396.17	490.6	645.91	602.7	630.71	519.07	611.25	499.73	272.54	252.41	535.09	568.18	1063.46	606.3	540.37	305.05	1007.29	2084.66	2039.53	1344.85	1822.38	421.37	1339.6	4919.91	63678.7	5868.94	611.48	305.82	356.42	199.28	107.31	443.01	555.66	528.98	490.82	606.35	606.82	481.78	3179.99	413.9	435.57	433.31	443.4
409	646.05	255.23	262.83	251.91	321.95	287.37	236.24	272.9	1082.82	1641.83	3092.85	1722.36	806.68	434.35	359.87	274.45	279.63	432.04	276.98	257.07	246.8	220.13	245.43	432.39	305.45	565.18	538.49	344.75	1458.86	322.39	5868.94	52440	3955.56	238.88	266.52	228.01	180.36	278.47	240.25	232.66	208.89	247.71	253.21	263.81	223	273.05	243.28	234.58	252.61
410	2180.93	1460.29	1693.12	1190.5	556.96	487.42	318.14	323.65	598.87	486.09	370.34	968.66	1289.61	2563.98	3674.71	1792.19	336.9	539.72	764.4	717.38	4034.27	2900.82	1806.89	2168.91	856.29	1466.53	1351.58	763.62	1457.77	577.69	611.48	3955.56	52557.5	7048.03	4661.88	2788.97	296.72	1176.46	574.64	573.85	884.47	404.64	309.65	314.84	199	241.91	200.82	207.55	212.18
411	966.31	1256.12	1934.31	1588.55	557.18	404.01	262.66	264.77	607.86	528.24	375.21	1298.7	1613.41	4235.83	3624.41	2835.86	413.2	732.14	965.01	1083.34	3971.21	5483.82	753.08	3069.04	834.75	2159.94	1935.7	160.91	2306.91	510.16	305.82	238.88	7048.03	69824.2	16789.6	20104	647.1	10590.5	3901.84	3770.6	6394.9	2202.59	1058.42	1142.24	489.69	756.43	634.72	554.65	484.79
412	1838.96	1474.25	2142.42	1362.16	537.35	366.59	257.52	278.18	655.01	552.44	433.47	1583.99	1900.89	5116.2	5421.9	2885.59	388.35	657.62	1043.23	1030.22	5767.25	6641.37	1827.45	3709.06	1068.82	2950.06	2626.49	251.65	2838.47	597.83	356.42	266.52	4661.88	16789.6	64980.6	25991	792.35	7575.79	2523.57	2409.5	4498.26	1438.57	765.52	800.61	443.68	592	445.34	442.74	419.22
413	483.58	1001.79	2030.4	1119.24	371.41	253.55	177.37	158.28	323.68	253.39	187.17	1312.94	1320.48	4046.43	3871.92	2859.86	223.68	354.47	750.9	614.04	3274.29	5787.19	559.52	2679.92	643.67	2711.14	2212.39	211.45	3436.61	353.63	199.28	228.01	2788.97	20104	25991	65264	1967.64	7018.95	1838.32	1820.87	3980.54	865.28	434.04	432.85	302.56	429.58	316.1	269.78	218.77
414	406.56	126.17	163.78	115.58	208.55	153.67	226.11	186.6	116.2	104.01	72.61	166.48	101.51	166.16	225.51	200.03	93.47	53.33	73.61	76.7	150.95	270.53	220.96	143.45	113.66	141.11	589.7	261.3	602.65	78.26	107.31	180.36	296.72	647.1	792.35	1967.64	42790.4	1293.26	189.86	169.99	237.95	99.71	130.28	115.53	179.82	133.88	115.83	93.25	147.02
415	1030.59	1195.93	1343.61	1256.27	652.06	581.84	394.29	474.69	909.86	771.16	687.83	1301.57	1477.7	1837.47	1369.82	1235.1	646.82	1011.25	1082.03	1332.21	1948.28	2136.71	614.5	1868.78	949.27	968.64	1088.53	163.29	835.52	728.84	443.01	278.47	1176.46	10590.5	7575.79	7018.95	1293.26	72232.1	17057.8	10081.1	9820.72	4640.96	2554.34	2442.4	1128.64	1375.96	1250.71	1325.87	1151.91
416	851.25	896.87	599.53	865.31	635.68	608.68	1538.37	576.2	908.84	792.77	756.65	794.31	973.15	804.54	530.77	422.04	759.36	1043.1	1040.18	1102.72	1233.16	860	507.73	936	719.42	488.04	559.88	196.3	365	747.97	555.66	240.25	574.64	3901.84	2523.57	1838.32	189.86	17057.8	71939.3	14230.1	7556.83	5254.99	2709.37	2771.1	1195.54	1552.99	1390.59	1543.94	1316.46
417	903.5	887.54	592.78	777.85	621.35	587.18	1689.75	563.08	860	742.96	763.09	778.18	1019.07	744.35	509.21	476.18	718.64	978.88	958.66	1159.67	1117.1	731.54	523.17	866.28	764.95	497.03	494.48	158.17	261.61	633.23	528.98	232.66	573.85	3770.6	2409.5	1820.87	169.99	10081.1	14230.1	76492.6	14747.8	7389.61	3966.23	3739.35	1441.24	1795.55	1690.3	1851.83	1496.97
418	1031.73	1122.61	903.54	1083.97	642.48	635.4	409.12	471	898.83	815.13	791.98	1004.17	1317.3	1544.02	934.24	832.02	763.53	1161.58	1146.27	1455.71	1813.14	1841.87	523.77	1463.17	923.11	825.68	885.34	157.96	591.14	688.43	490.82	208.89	884.47	6394.9	4498.26	3980.54	237.95	9820.72	7556.83	14747.8	81670.1	14515.1	5551.99	5052.99	1908.14	2088.49	1937.01	2112.92	1580.91
419	836.89	868.31	553.13	744.79	597.44	661.21	526.24	648.05	966.36	927.3	837.38	752.91	964.07	591.17	351	266.78	894.8	1163.64	1060.51	1133.12	1032.37	582.89	450.2	752.24	661.76	398.37	474.12	154.61	239.24	723.03	606.35	247.71	404.64	2202.59	1438.57	865.28	99.71	4640.96	5254.99	7389.61	14515.1	78358.6	12606.2	8073.14	2953.17	3246.06	2683.41	2691.44	2278.29
420	574.49	565.73	447.36	451.07	424.28	487.34	423.61	500.38	646.31	683.67	628.13	507.3	635.32	350.86	244.15	182.44	600.86	736.17	661.71	721.35	587.86	418.78	316.03	486.2	491.83	267.1	294.55	197.84	180.94	555.91	606.82	253.21	309.65	1058.42	765.52	434.04	130.28	2554.34	2709.37	3966.23	5551.99	12606.2	68808.9	12228.5	3510.89	2968.8	2566.64	2353.74	1922.13
421	625.56	611.41	509.09	539.99	483.69	534.23	432.68	585.65	688.05	743.9	711.23	568.7	655.89	387.66	226.01	207.23	710.82	815.71	761.3	802.75	642.99	344.05	308.71	517.9	542.21	283.19	308.48	177.03	133.55	572.19	481.78	263.81	314.84	1142.24	800.61	432.85	115.53	2442.4	2771.1	3739.35	5052.99	8073.14	12228.5	77808.6	11833.2	6454.11	5179.44	4758.56	3238.86
422	347.02	321.59	897.34	282.96	279.75	382.79	286.28	396.17	386.78	407.89	438.84	317.6	321.48	219.64	145.86	156.61	392.91	425.12	402.05	406.31	320.83	230.76	236.65	302.2	299.37	189.55	232.98	160.58	241.86	618.22	3179.99	223	199	489.69	443.68	302.56	179.82	1128.64	1195.54	1441.24	1908.14	2953.17	3510.89	11833.2	56377.9	8250.2	3455.58	2986.23	2146.11
423	367.4	403.02	432.68	386.69	476.4	418.84	361.61	532.26	450	633.42	526.99	408.44	455.06	286.52	196.87	194.19	558.55	573.99	548.83	636.28	407.12	302.2	251.04	397.5	415.91	231.86	247.45	192.71	166	464.59	413.9	273.05	241.91	756.43	592	429.58	133.88	1375.96	1552.99	1795.55	2088.49	3246.06	2968.8	6454.11	8250.2	72974.8	15036.3	7530.87	4697.71
424	371.91	403.99	398.93	427.89	424.96	426.9	353.56	489.3	439.54	491.73	556.95	497.56	480.58	302.78	189.45	215.03	532.48	588.88	567.68	651.04	414.26	330.48	219.41	386.81	445.37	265.3	242.68	326.61	544.42	478.01	435.57	243.28	200.82	634.72	445.34	316.1	115.83	1250.71	1390.59	1690.3	1937.01	2683.41	2566.64	5179.44	3455.58	15036.3	68909.4	15952.7	6011.64
425	444.64	449.25	386.89	501.04	455.38	451.45	373.41	475.19	543.48	597.76	668.46	481.56	560.73	305.22	196.32	178.61	575.98	684.68	668.32	763.68	470.27	345.19	220.78	447.89	511.27	240.32	246.75	182.31	166.62	531.05	433.31	234.58	207.55	554.65	442.74	269.78	93.25	1325.87	1543.94	1851.83	2112.92	2691.44	2353.74	4758.56	2986.23	7530.87	15952.7	79847.4	14432.7
426	445.69	495.83	316.96	465.8	434.01	470.93	398.19	517.39	556.15	590.37	600.69	456.95	551.35	289.58	200.9	170.14	614.52	687.51	598.63	705.6	446.42	286.25	281.92	610.09	438.93	206.31	263.51	205.27	258.78	505.45	443.4	252.61	212.18	484.79	419.22	218.77	147.02	1151.91	1316.46	1496.97	1580.91	2278.29	1922.13	3238.86	2146.11	4697.71	6011.64	14432.7	73567.7
427	439.43	478.78	308.79	446.51	390.36	470.02	368.62	525.53	551.3	577.68	601.71	437.43	490.87	235.64	147.38	151.74	591.33	637.82	589.55	664.65	487.69	256.31	203.97	405.13	417.55	203.03	241.23	157.91	189.25	540.11	431.73	284.07	255.96	406.65	310.55	172.42	104.52	937.5	1140.05	1248.34	1441.32	2063.24	1720.46	2758.94	1677.79	3570.88	4463.56	7804.83	13504.1
428	435.05	423.05	275.95	396.01	375.04	468.35	368.72	514.9	494.44	498.11	561.97	394.55	408.61	207.48	158.77	121.69	503.55	582.71	554.34	590.61	355.8	223.62	212.77	343.48	391.88	197.62	220.3	164.61	123.22	432.61	351.2	287.8	181.7	362.63	288.98	178.09	100.03	803.72	1012.52	1103.88	1215.57	1600.49	1405.15	2044.81	1275.13	2456.37	2888.31	4764.03	5837.01
429	267.23	385.81	331.85	358.29	412.4	429.34	391.39	649.88	306.84	309.93	288.38	291.18	231.38	140.78	151.37	135.73	310.43	300.61	293.75	276.57	208.67	157.47	205.28	229.98	273.59	168.13	205.65	190.42	244.77	380.35	314.66	217.64	150.49	240.7	233.42	465.71	251.84	421.94	621.94	633.06	788.64	1137.04	4199.25	1953.49	836.49	1199.83	1242.77	1728.37	2083.81
430	192.94	172.28	128.09	151.68	389.71	190.71	205.09	234.86	187.44	192.63	187.09	184.93	137.3	88.8	89.54	101.63	197.15	175.02	182.83	193.2	154.15	114.3	355.34	162.75	275.46	123.72	177.49	437.9	170.16	218.56	501.83	221.38	236.22	146.83	147.97	125.28	275.66	242	376.39	350.4	316.04	421.25	450.09	632.88	805.27	794.07	758.52	1171.47	1418.05
431	150.96	160.57	297.3	199.32	166.7	187.22	176.46	174.37	276.7	220.16	271.68	196.25	168.36	102.95	117.28	180.41	226.71	164.62	203.63	191.36	128.36	122	222.77	162.52	270.96	204.14	156.93	643.68	876.95	181.45	197.59	325.2	303.51	126.02	130.37	175.76	271.11	294.42	232.86	224.77	206.64	309	326.99	396	298.77	522.59	457.44	626.54	741.95
432	247.6	272.84	214.9	231.37	281.59	321.13	251.87	314.6	473.77	627.36	787.91	398.84	338.53	164.6	132.8	116.75	319.28	341.11	384.7	300.84	202.58	148.46	247.52	177.26	261.01	298.03	191.87	392.29	180.38	282.34	337.12	436.68	203.6	177.33	148	136.5	181.83	320.22	431.59	417.33	420.16	613.4	553.42	762.71	634.2	846.11	731.92	1137.94	1438.66
433	125.78	112.76	108.37	96.86	351.98	99.25	124.21	116.36	138.23	117.83	127.98	99.15	92.6	58.3	80.21	82.04	154.19	117.51	104.17	108.77	79.52	85.69	1342.48	59.12	359.15	708.86	118.64	647.84	133.96	96.1	211.87	323.24	350.19	47.85	64.23	72.19	319.87	88.03	164.32	140.78	101.2	174.49	161.93	351.66	176.52	242.67	263.3	403.62	362.29
434	240.46	259.92	184.66	253.05	254.89	281.11	230.05	362.96	315.23	329.77	326.44	218.66	241.58	130.08	90.71	105.62	358.68	322.03	309.77	365.93	208.64	132.04	180.61	184.33	423.29	148.9	135.32	622.23	154.06	296.25	286.37	245.57	336.26	157.95	151.65	108.87	139.92	390.49	535.58	504.72	515.42	731.65	645.12	911.69	601	1177.21	1182.9	1754.74	2098.84
435	349.09	333.16	232.06	335.68	364.84	525.16	335.55	450.1	435.24	476.1	857.77	356.75	339.31	161.32	122.01	133.68	460.16	483.64	476.57	464.25	282.17	198.56	200.43	258.19	351.96	169.45	183.49	228.3	138.31	390.97	370	283.39	185.14	243.87	233.65	138.78	112.1	571.19	791.49	730.4	748.67	1099.96	882.07	1295.05	807.55	1513.2	1577.12	2145.31	2536.19
436	282.53	316.3	270.46	295.49	319.66	386.65	313.81	413.02	348.78	391.02	428.25	246.28	307.56	170.41	117.93	119.31	394.57	383.14	423.61	431.11	239.48	187.15	263.17	254.67	317.7	159.99	189.39	175.13	129.87	356.68	337.68	257.33	181.74	225.47	224.16	126.97	139.98	464.07	653.44	709.55	599.17	895.71	803.73	1037.43	623.63	1167.49	1211.83	1682.09	1985.41
437	247.91	243.82	244.5	299.95	412.01	315.97	250.33	332.72	274.81	350.56	306.74	233.95	216.73	116.93	120.85	130.55	327.19	274.08	280.9	271.53	201.57	153.53	232.49	211.64	234.66	136.54	347.5	201.38	158.33	297.39	356.61	265.31	224.97	174.66	377.45	108.24	252.05	484.69	461.98	512.41	368.22	595.7	978.4	825.49	549.67	832.13	851.43	1070.67	1312.04
438	329.01	315.09	212.36	307.59	377.16	369.17	298.04	371.45	361.57	410.14	423.9	273.37	310.98	148.64	152.95	147.43	404.1	400.74	365	395.3	269.96	150.22	212.67	242.29	285.73	186.4	218.55	186.67	130.86	352.94	396.54	276.06	186.8	243.52	234.34	117.79	183.03	456.54	590.74	686.06	605.83	815.17	801.87	884.51	558.44	968.54	909.31	1193.52	1385.98
439	313.19	335.58	273.31	304.9	352.7	379.94	311.11	371.03	352.89	420.69	447.73	297.1	354.69	218.28	149.13	196.85	376.61	375.63	432.73	387.09	280.62	236.64	250.53	280.18	467.62	187.16	213.66	244.82	214.57	360.76	391.16	303.64	219.29	247.49	246.06	164.67	193.19	454.97	562.95	570.07	526.45	765.54	744.41	759.01	530.58	753.78	791.75	1016.37	1110.55
440	304.22	298.28	279.56	284.14	281.47	668.59	217.44	254.68	260.6	269.47	235.08	257.23	226.22	166.5	225.32	163.91	282.23	283.5	229.42	245.62	185.35	146	232.96	237.57	289.78	156.39	235.94	323.54	259.52	239.51	264.93	316.22	199.24	254.78	259.4	197.45	244.44	392.78	416.29	446.33	475.29	433.25	474.43	574.1	413.2	588.37	563.18	720.99	726.74
441	228.92	245.95	179.77	187.81	195.05	325.07	182.7	171.61	190.19	204.58	162.54	180.98	174.71	91.89	146.73	188.45	207.14	167.77	169.01	176.3	132.48	141.26	180.94	134.12	210.53	118.08	138.71	238.11	133.12	156.27	198	221.11	209.8	166.94	182.87	147.94	278.53	252.06	271.38	283	267.16	339.93	303.36	335.55	267.2	403.15	415.58	412.01	448.33
442	412.4	637.34	1047.39	751.82	454.21	400.78	254.53	339.6	355.35	441.36	294.71	576.38	565.89	950.35	783.74	722.21	313.03	367.82	410.4	428.99	733.12	901.73	327.08	908.78	416.26	606.23	605.52	260.67	726.73	368.4	332.01	464.53	621.6	1645.67	1363.71	1483.8	250.95	1032.39	612.85	587.6	978.34	623.42	428.36	552.38	452	694.19	752.46	706.52	652.93
443	0	0	0	0	0	0	0	0	0	0	0	0	0	0	0	0	0	0	0	0	0	0	0	0	0	0	0	0	0	0	0	0	0	0	0	0	0	0	0	0	0	0	0	0	0	0	0	0	0
[truncated: 17 more columns]

## Sheet: Supplementary Table 13
Gene	FPKM						Annotation
	WT1	WT2	WT3	RNAi1	RNAi2	RNAi3
CYP71D411	561.99	562.43	570.77	13.89	13.93	15.65
CYP71D373	83.08	86.9	88.22	5.44	5.06	6.61
CYP71D375	146.23	144.62	151.59	12.65	13.1	10.5
CYP71D464	125.2	114.58	132.69	11.81	13.28	11.4
CPS1	312.18	312.6	311.52	189.28	193.27	195.99
KSL1	111.81	112.72	110.37	50.25	49.05	52.56
CYP76AH1	765.95	767.14	802.35	422.36	447.38	442.33
CYP76AH3	559.38	526.5	572.14	226.97	243.86	237.97
CYP76AK1	181.39	176.04	187.92	95.41	98.47	101.88
SMILT019558.1	520.66	510.11	530.97	215.25	213.75	233.63	SmCYP76AH29P
SMILT031681.1	53.12	51.67	52.07	13.83	13.17	16.07	SmCYP71AU 66
SMILT027710.1	97.19	103.65	92.07	47.25	42.69	46.07	terpene synthase 7-like
SMILT026335.1	535.41	540.19	552.9	204.31	210.93	217.1	PREDICTED: 1-aminocyclopropane-1-carboxylate oxidase homolog 1-like
SMILT024848.1	160.82	164.4	168.18	75.63	75.08	77.34	geranyl diphosphate synthase small subunit type II.1
SMILT033381.1	71.22	76.39	73.45	33.33	33.87	36.06	uncharacterized protein
SMILT009153.1	88.45	81.78	86.67	43.16	42.63	35.88	SmCYP71BE51
SMILT025363.1	38.43	36.79	41.13	18.61	19.26	18.41	PREDICTED: potassium transporter 5
SMILT023100.1	7.92	2.14	15.82	17.34	29.86	20.88	uncharacterized protein
SMILT011017.1	0.77	1.18	1.75	5.43	2.78	5.01	SmCYP81B76
SMILT003521.1	2.93	3.35	3.07	4.48	9.64	6.45	uncharacterized protein
SMILT001293.1	0.85	0.85	0.74	4.89	5.58	5.15	SmCYP71D414
SMILT031890.1	3.76	1.36	1.79	5.81	12.18	10.08	uncharacterized protein
SMILT032012.1	33.34	32.57	30.58	109.09	105.36	104.16	unknown
SMILT003352.1	13.54	18.41	14.93	56.4	50.21	48.07	allergen
SMILT032012.1	23.52	21.63	23.99	49.47	52.29	54.99	unkwnown
SMILT003265.1	11.08	9.95	14.86	56.21	56.2	63.22	putative germin-like protein
SMILT020329.1	14.57	13.64	13.02	60.87	59.81	60.54	uncharacterized protein
SMILT030763.1	103.36	103.4	111.61	273.88	285.35	279.07	SMLII
SMILT006355.1	3.33	2.32	2.83	32.76	31.86	33.82	PREDICTED: E3 ubiquitin ligase BIG BROTHER
SMILT029837.1	6.29	6.57	6.51	14.83	14.5	15.13	PREDICTED: probable LRR receptor-like serine/threonine-protein kinase
SMILT005525.1	34.53	27.47	31.72	55.89	74.33	64.92	PREDICTED: glutamine synthetase cytosolic isozyme isoform X1
SMILT001757.1	19.62	15.29	16.71	37.82	40.42	40.69	SmCYP76AK5

## Sheet: Supplementary Data 3
	Peak Area
tR(min)	RNAi						WT
	R6-1	R6-10-5	R6-12-3	R6-2	R6-3	R6-8-12	WT-R6-10-7	WT-R6-12-5	WT-R6-9-6	WT-R6-8-14	WT-R6-8-2
5.74	0	0	0	0	0	0	150209	111791	30382	193487	91702
5.87	0	0	0	0	22517	0	244186	258690	550313	376694	19997
6.29	0	0	0	0	0	0	180239	142214	289582	51634	122379
6.92	0	0	0	0	0	0	6695	6512	8567	225820	11132
6.98	0	0	0	0	10549	0	537969	196420	258657	55312	397716
7.05	0	44423	0	34860	276128	0	2236465	1714803	3103591	3133033	1712838
7.36	124522	64221	46977	96280	85044	118264	5527200	5089000	7084861	7570706	4655495
7.4	0	8523	0	14041	151012	0	3387022	3677637	4487750	2707884	5161252
7.68	0	0	0	0	21160	0	535257	934190	1013494	1633406	565499
7.88	237128	581894	178625	131296	846984	480393	4696840	5276924	8414828	7605915	4701927
8.07	56085	96752	30386	87787	172057	33935	314244	264188	593399	384884	245676
8.15	0	22120	0	0	96010	0	1757581	1525817	2388118	2203877	1497742
8.24	2214279	2356100	2402487	2781089	1737104	2008217	3305520	5726873	4726034	7035409	3579399
8.21	0	9911	8416	7734	7744	5938	198082	432874	490769	393718	207525
8.3	5122	5988	3191	6153	3011	3471	20868	41050	52064	45565	22773
8.47	94688	102822	80787	70758	60678	99564	5560138	4923931	8229085	7616959	4985848
8.32	9218	3147	5460	7850	3102	6382	253171	176641	197067	142949	146286
8.59	1522330	16067020	15958600	17127400	24749660	19305300	24400000	28000000	31200000	38400000	27300000
9.24	113783	516042	154209	145865	896176	103335	2976490	3875806	4794570	3719048	2674585
9.39	1764588	1930000	1835381	2340000	2880000	1965489	49100000	60200000	66700000	67500000	42900000
9.52	13274	16908	14330	26583	43535	59830	373384	275966	208190	174907	332611
9.86	5955269	4227547	7726897	2702653	9704360	886135	35100000	31600000	43700000	43600000	36300000
10.76	19900000	10900000	20900000	28400000	8900000	20300000	51700000	54700000	68100000	63400000	50200000
11.55	0	0	0	0	0	0	23805	12759	32028	21044	10665

## Sheet: Supplementary Data 4
tR(min)	Peak Area
	RNAi						WT
	R6-1	R6-10-5	R6-12-3	R6-2	R6-3	R6-8-12	WT-R6-10-7	WT-R6-12-5	WT-R6-9-6	WT-R6-8-14	WT-R6-8-2
7.61	1399273	1695576	1659707	1158645	1909331	1463577	48467	29397	211254	281061	36886
8.22	189743	181671	139629	107175	103320	158929	3834	3534	4400	4852	3219
8.51	326558	320152	334806	506959	296645	528029	15193	16981	16988	13008	15697
8.58	68420	32917	87583	20765	60201	34290	37560	43721	38362	33198	26237
8.88	105050	77186	105882	95472	81634	81166	18278	44430	45707	42911	16487
8.9	212695	167801	164389	154896	176916	147269	79456	99745	67210	102847	75981
9.78	40550	36415	43008	40752	30392	39656	16482	15329	18909	22091	19386
9.87	48630	35677	95639	13058	52818	23790	27849	27361	20981	19938	26481
9.48	548330	603346	567351	344933	1448111	408244	16772	17932	16724	16392	17026
9.78	3355266	3056458	3548998	3505194	2726603	3385647	74982	98321	112266	72330	87857
9.79	1344920	1371057	1389691	1573957	1303501	1421308	53712	97909	87111	51867	32819
9.87	48630	35677	95639	13058	52818	23790	0	0	0	0	0
10.18	3786582	4310979	2861829	6450025	6581507	3570005	1372841	1738294	2019374	1836291	1784912
10.55	178838	141335	205861	165062	170598	172249	3721	2471	2618	6540	7362
11.16	90300000	80500000	94100000	80300000	83500000	88200000	6500000	9600000	8000000	13000000	10900000
11.34	1295627	1263182	2338001	1141743	1291726	1334884	0	0	0	0	0
