# Supplementary material for: Expansion within the CYP71D subfamily drives the heterocyclization of tanshinones synthesis in Salvia miltiorrhiza
Source: Nat Commun. 2021 Jan 29;12:685. doi: 10.1038/s41467-021-20959-1 (PMC7846762; doi:10.1038/s41467-021-20959-1)
Supplement: Supplementary file 6 — Source Data [file 41467_2021_20959_MOESM6_ESM.zip › chr6.fa]

>chr6
TATACTACCCACATGTGTGGTGTAAGGGTGTCATGAGCTTCGCTCATAATCTCATTCCTCAACTCTTCTTTATCGGGTATACACACTCTCTTTTAGACAAAAAGGCATTATCTGTCGTCTCTTCATAATTCTCTACTTTTTCGGTTCGAATCTTTATTCGCAATCTTTCCATCTTCTCATCCACTCTCTATGCTGTGACTATTCTCGATCGTAAGTCAGGTGTAATGCTCAGTGCAGAAATTATTATTTCTGTCGTTTGTGGTGGTATTACTACCTCCTAATTCATCTTCTCGAATTCCTTGATTGGGTTCTCTTCTCGAGTAAGGAGAAATCCTAACTTTCCCTGATTCTCTCTGCTTAACGCGTCAGCTACAACGCTAGCTTTTCCAAGGTGATAATTTATTCCACAATCGTAGTCCTTCATCAACTCTAGCCATCTTCTTCGTCGTATGTTCAGATCTTTTTGCTCAAAGAAATATTTGAGACTCTCATGATCGGTGTATATCTCACACCGTACTCCGTAGAAATGGCGTCTCCAGATCTTCAAAGCATGCACAACGGCTGCTAATTCTAAATCATGCGTCGGATAACTCATCTCGTGTGATCTCAGTTGTTGCTAAGCATACGCTATAACTCTTCAATCTTGCATCAGTGCACATCTTGGACCATTTCTCGATGCATCAGTATAAACTGCATACTCTTGATCCGCTTCTGGAATAGCTAACACTGGGGCTATAGTAAGCCTCTTTTTCAGCTCTTGAAAACTTCGCTCACATTCGTCCGTCTGACGGACTTGACTTCTTTCTTTAGCAGGTGCGTCAATGGCTTAGCGATTTCTGAAAAGCCCTCAATAAAACGTCGATAATACCCTGCTAATCTCAGAAAACTATGAATCTCGTGCGGTGTGGTTGGCGATCTCCGCTCTTGTACCGCTTGAACTTTCGCTGGGTCTACTTCAATTCTTCTTGCGGAAACTATATGGCCAAGAAAATTGACTTCTTCCAGCCAAGACTCGTATAAAACTTTTCAACTCACATTTGCTAAACTTCGCATAAATCTTTTTAGCTCGTAATCTTTCTAACACGATCATCGTACGCTCTTTGCGTTCTCGTTTACTCTCCGAGTAAATCAGGATATCGTCTATAAAGTCTAACACAAACTTGTCTAGGTATTCGCGAAAAACGCGGTTCATGTGATCCATGAATACTGTCGGGACGTTCGTCAAACCGAAGGACATATCTTCCAAACAACTTTGAGTTTATAGTAATGCCATATTGCACACGCGATGCCGTCTTCGGAAATATCTTCCGATCGTATTTTCAGCTGATAGTATCCCATCCTCAAGTCAATCTGTAAAAAGGTGCTTGCTCTTTGTAGTTGATCGAACAGATCATCGATCCGGGGTAACGGATATTGATTCTTCAACGTTACTCTATTCAGCTCTCGATAATCGACATACAGCCTCAAGTTTCCATTCTTCTTTTTAACAAAAAGAACTGGTGCTCCCCATGAGGAAACACTGGGTCGAAAAGAAAATCATATCTAGAAATTCTTGGAGTTGCAGCTTCAACTCTTGCAACTCTGTGGGGGTCATTCTGTACGGCGCTTTTGACGTCGGTACGGCGCTAGGTTCTAACTCAATCGTAAACTCAAGCTGTCGATCTGGGGAAAACCCGGTATAGTTTTAGGGAAAACGTTTTTGTAATCTCACACGACTGGCGCGTCATCAATATTTGCCTTGGATTCGTCTCTCTGGTTCAGATATACAACATACGCGGTTGTATCTTTTCTTTGCAAGGGATTTCTTGTTTACAGTGCCGAGATAATCGGCGTCTTCTTTCATTTTCTCTCAATACCAATGAAGGAAATTGGTTCTCGGCCAAATGGCTGAAAATATATTCATCTCTCCGTGCATTGTATCTTCGCACGATTTTCTTCTAACCAGTCCGTTCCTCACATTTATATCCAAGTACCACATATGCATCAGTCTCAGATTTCTAATCTCGAGCTTAATCGATTCTAACTTAAATTCTAAGTTAGGGCATACGGATGANNNNNNNNNNNNNNNNNNNNNNNNNNNNNNNNNNNNNNNNNNNNNNNNNNNNNNNNNNNNNNNNNNNNNNNNNNNNNNNNNNNNNNNNNNNNNNNNNNNNNNNNNNNNNNNNNNNNNNNNNNNNNNNNNNNNNNNNNNNNNNNNNNNNNNNNNNNNNNNNNNNNNNNNNNNNNNNNNNNNNNNNNNNNNNNNNNNNNNNNNNNNNNNNNNNNNNNNNNNNNNNNNNNNNNNNNNNNNNNNNNNNNNNNNNNNNNNNNNNNNNNNNNNNNNNNNNNNNNNNNNNNNNNNNNNNNNNNNNNNNNNNNNNNNNNNNNNNNNNNNNNNNNNNNNNNNNNNNNNNNNNNNNNNNNNNNNNNNNNNNNNNNNNNNNNNNNNNNNNNNNNNNNNNNNNNNNNNNNNNNNNNNNNNNNNNNNNNNNNNNNNNNNNNNNNNNNNNNNNNNNNNNNNNNNNNNNNNNNNNNNNNNNNNNNNNNNNNNNNNNNNNNNNNNNNNNNNNNNNNNNNNNNNNNNNNNNNNNNNNNNNNNNNNNNNNNNNNNNNNNNNNNNNNNNNNNNNNNNNNNNNNNNNNNNNNNNNNNNNNNNNNNNNNNNNNNNNNNNNNNNNNNNNNNNNNNNNNNNNNNNNNNNNNNNNNNNNNNNNNNNNNNNNNNNNNNNNNNNNNNNNNNNNNNNNNNNNNNNNNNNNNNNNNNNNNNNNNNNNNNNNNNNNNNNNNNNNNNNNNNNNNNNNNNNNNNNNNNNNNNNNNNNNNNNNNNNNNNNNNNNNNNNNNNNNNNNNNNNNNNNNNNNNNNNNNNNNNNNNNNNNNNNNNNNNNNNNNNNNNNNNNNNNNNNNNNNNNNNNNNNNNNNNNNNNNNNNNNNNNNNNNNNNNNNNNNNNNNNNNNNNNNNNNNNNNNNNNNNNNNNNNNNNNNNNNNNNNNNNNNNNNNNNNNNNNNNNNNNNNNNNNNNNNNNNNNNNNNNNNNNNNNNNNNNNNNNNNNNNNNNNNNNNNNNNNNNNNNNNNNNNNNNNNNNNNNNNNNNNNNNNNNNNNNNNNNNNNNNNNNNNNNNNNNNNNNNNNNNNNNNNNNNNNNNNNNNNNNNNNNNNNNNNNNNNNNNNNNNNNNNNNNNNNNNNNNNNNNNNNNNNNNNNNNNNNNNNNNNNNNNNNNNNNNNNNNNNNNNNNNNNNNNNNNNNNNNNNNNNNNNNNNNNNNNNNNNNNNNNNNNNNNNNNNNNNNNNNNNNNNNNNNNNNNNNNNNNNNNNNNNNNNNNNNNNNNNNNNNNNNNNNNNNNNNNNNNNNNNNNNNNNNNNNNNNNNNNNNNNNNNNNNNNNNNNNNNNNNNNNNNNNNNNNNNNNNNNNNNNNNNNNNNNNNNNNNNNNNNNNNNNNNNNNNNNNNNNNNNNNNNNNNNNNNNNNNNNNNNNNNNNNNNNNNNNNNNNNNNNNNNNNNNNNNNNNNNNNNNNNNNNNNNNNNNNNNNNNNNNNNNNNNNNNNNNNNNNNNNNNNNNNNNNNNNNNNNNNNNNNNNNNNNNNNNNNNNNNNNNNNNNNNNNNNNNNNNNNNNNNNNNNNNNNNNNNNNNNNNNNNNNNNNNNNNNNNNNNNNNNNNNNNNNNNNNNNNNNNNNNNNNNNNNNNNNNNNNNNNNNNNNNNNNNNNNNNNNNNNNNNNNNNNNNNNNNNNNNNNNNNNNNNNNNNNNNNNNNNNNNNNNNNNNNNNNNNNNNNNNNNNNNNNNNNNNNNNNNNNNNNNNNNNNNNNNNNNNNNNNNNNNNNNNNNNNNNNNNNNNNNNNNNNNNNNNNNNNNNNNNNNNNNNNNNNNNNNNNNNNNNNNNNNNNNNNNNNNNNNNNNNNNNNNNNNNNNNNNNNNNNNNNNNNNNNNNNNNNNNNNNNNNNNNNNNNNNNNNNNNNNNNNNNNNNNNNNNNNNNNNNNNNNNNNNNNNNNNNNNNNNNNNNNNNNNNNNNNNNNNNNNNNNNNNNNNNNNNNNNNNNNNNNNNNNNNNNNNNNNNNNNNNNNNNNNNNNNNNNNNNNNNNNNNNNNNNNNNNNNNNNNNNNNNNNNNNNNNNNNNNNNNNNNNNNNNNNNNNNNNNNNNNNNNNNNNNNNNNNNNNNNNNNNNNNNNNNNNNNNNNNNNNNNNNNNNNNNNNNNNNNNNNNNNNNNNNNNNNNNNNNNNNNNNNNNNNNNNNNNNNNNNNNNNNNNNNNNNNNNNNNNNNNNNNNNNNNNNNNNNNNNNNNNNNNNNNNNNNNNNNNNNNNNNNNNNNNNNNNNNNNNNNNNNNNNNNNNNNNNNNNNNNNNNNNNNNNNNNNNNNNNNNNNNNNNNNNNNNNNNNNNNNNNNNNNNNNNNNNNNNNNNNNNNNNNNNNNNNNNNNNNNNNNNNNNNNNNNNNNNNNNNNNNNNNNNNNNNNNNNNNNNNNNNNNNNNNNNNNNNNNNNNNNNNNNNNNNNNNNNNNNNNNNNNNNNNNNNNNNNNNNNNNNNNNNNNNNNNNNNNNNNNNNNNNNNNNNNNNNNNNNNNNNNNNNNNNNNNNNNNNNNNNNNNNNNNNNNNNNNNNNNNNNNNNNNNNNNNNNNNNNNNNNNNNNNNNNNNNNNNNNNNNNNNNNNNNNNNNNNNNNNNNNNNNNNNNNNNNNNNNNNNNNNNNNNNNNNNNNNNNNNNNNNNNNNNNNNNNNNNNNNNNNNNNNNNNNNNNNNNNNNNNNNNNNNNNNNNNNNNNNNNNNNNNNNNNNNNNNNNNNNNNNNNNNNNNNNNNNNNNNNNNNNNNNNNNNNNNNNNNNNNNNNNNNNNNNNNNNNNNNNNNNNNNNNNNNNNNNNNNNNNNNNNNNNNNNNNNNNNNNNNNNNNNNNNNNNNNNNNNNNNNNNNNNNNNNNNNNNNNNNNNNNNNNNNNNNNNNNNNNNNNNNNNNNNNNNNNNNNNNNNNNNNNNNNNNNNNNNNNNNNNNNNNNNNNNNNNNNNNNNNNNNNNNNNNNNNNNNNNNNNNNNNNNNNNNNNNNNNNNNNNNNNNNNNNNNNNNNNNNNNNNNNNNNNNNNNNNNNNNNNNNNNNNNNNNNNNNNNNNNNNNNNNNNNNNNNNNNNNNNNNNNNNNNNNNNNNNNNNNNNNNNNNNNNNNNNNNNNNNNNNNNNNNNNNNNNNNNNNNNNNNNNNNNNNNNNNNNNNNNNNNNNNNNNNNNNNNNNNNNNNNNNNNNNNNNNNNNNNNNNNNNNNNNNNNNNNNNNNNNNNNNNNNNNNNNNNNNNNNNNNNNNNNNNNNNNNNNNNNNNNNNNNNNNNNNNNNNNNNNNNNNNNNNNNNNNNNNNNNNNNNNNNNNNNNNNNNNNNNNNNNNNNNNNNNNNNNNNNNNNNNNNNNNNNNNNNNNNNNNNNNNNNNNNNNNNNNNNNNNNNNNNNNNNNNNNNNNNNNNNNNNNNNNNNNNNNNNNNNNNNNNNNNNNNNNNNNNNNNNNNNNNNNNNNNNNNNNNNNNNNNNNNNNNNNNNNNNNNNNNNNNNNNNNNNNNNNNNNNNNNNNNNNNNNNNNNNNNNNNNNNNNNNNNNNNNNNNNNNNNNNNNNNNNNNNNNNNNNNNNNNNNNNNNNNNNNNNNNNNNNNNNNNNNNNNNNNNNNNNNNNNNNNNNNNNNNNNNNNNNNNNNNNNNNNNNNNNNNNNNNNNNNNNNNNNNNNNNNNNNNNNNNNNNNNNNNNNNNNNNNNNNNNNNNNNNNNNNNNNNNNNNNNNNNNNNNNNNNNNNNNNNNNNNNNNNNNNNNNNNNNNNNNNNNNNNNNNNNNNNNNNNNNNNNNNNNNNNNNNNNNNNNNNNNNNNNNNNNNNNNNNNNNNNNNNNNNNNNNNNNNNNNNNNNNNNNNNNNNNNNNNNNNNNNNNNNNNNNNNNNNNNNNNNNNNNNNNNNNNNNNNNNNNNNNNNNNNNNNNNNNNNNNNNNNNNNNNNNNNNNNNNNNNNNNNNNNNNNNNNNNNNNNNNNNNNNNNNNNNNNNNNNNNNNNNNNNNNNNNNNNNNNNNNNNNNNNNNNNNNNNNNNNNNNNNNNNNNNNNNNNNNNNNNNNNNNNNNNNNNNNNNNNNNNNNNNNNNNNNNNNNNNNNNNNNNNNNNNNNNNNNNNNNNNNNNNNNNNNNNNNNNNNNNNNNNNNNNNNNNNNNNNNNNNNNNNNNNNNNNNNNNNNNNNNNNNNNNNNNNNNNNNNNNNNNNNNNNNNNNNNNNNNNNNNNNNNNNNNNNNNNNNNNNNNNNNNNNNNNNNNNNNNNNNNNNNNNNNNNNNNNNNNNNNNNNNNNNNNNNNNNNNNNNNNNNNNNNNNNNNNNNNNNNNNNNNNNNNNNNNNNNNNNNNNNNNNNNNNNNNNNNNNNNNNNNNNNNNNNNNNNNNNNNNNNNNNNNNNNNNNNNNNNNNNNNNNNNNNNNNNNNNNNNNNNNNNNNNNNNNNNNNNNNNNNNNNNNNNNNNNNNNNNNNNNNNNNNNNNNNNNNNNNNNNNNNNNNNNNNNNNNNNNNNNNNNNNNNNNNNNNNNNNNNNNNNNNNNNNNNNNNNNNNNNNNNNNNNNNNNNNNNNNNNNNNNNNNNNNNNNNNNNNNNNNNNNNNNNNNNNNNNNNNNNNNNNNNNNNNNNNNNNNNNNNNNNNNNNNNNNNNNNNNNNNNNNNNNNNNNNNNNNNNNNNNNNNNNNNNNNNNNNNNNNNNNNNNNNNNNNNNNNNNNNNNNNNNNNNNNNNNNNNNNNNNNNNNNNNNNNNNNNNNNNNNNNNNNNNNNNNNNNNNNNNNNNNNNNNNNNNNNNNNNNNNNNNNNNNNNNNNNNNNNNNNNNNNNNNNNNNNNNNNNNNNNNNNNNNNNNNNNNNNNNNNNNNNNNNNNNNNNNNNNNNNNNNNNTTATTAGAGTTCATGGGCCTAAGGCCTTTAGGGTTCATTCTCACAACTATAAATAGGAGCTTTAGCATTAGCATGGGGAATCAGTTCATTCAAGCAACACACTTGTAACATGTAAACACTCTCAATATAGTGAAACCAACGAAGAACTCCCGTGGATGTAGGTCTTGATGGCCGAACCACGTAAACCCATGTGTCATTTATTGCTTTTTAGTTTCTAGTTTAGGTGTTGGTGATTGAGTGCTTCACCAACTGGCGCCGTCTGTGGGAAACGGGGGGCTACGTCGTGAGTTCCGACGAGCCTCCAAAAATGGGAATTTGGGAAATTAGGGGTACTGTTCATTTAAGCTAGATTACTGTTCATCGAAAAAAATTTGGGAAATTGGGGGAAGCAAATTACTGTTCATCTAAAAGAATTTGGGAAATTAGGGATTTGGGTGACTGTTCGTAGAGGAGGGGTTTTTTCAAGTTTTCCTAGCTAGATTGGGGTTCATGTTCTTGGATCATCCAGACCGTTGCAGAAGGGCCGGCGATGGGTCGTTCATAGTTCCAAAAATTGTAGCTAATCCGAAATCAGAATTCCTAGAGAGAGATCCCGAAATGGAAAATTCGGCCTTCAATCCGGTCAAACCACCGCCTTCTTATCTGAACTGCCCACCGAGGCCTTCGCAGCTGAAAGGAAACGTTATATCAGGAAAATCTCCATCCTCCCAAGCCGGTTTCAGTGTAACCTCAATCCCCTGCTTTAACCGTCGCACAACAGCACAGGCCACCCGCGGCTGCTCAGCCGCTGGTCCGGCGAGGCCGATGACCAGTCTTTTCCGGCGTCGTTTCTCTTTCTGAGACGTAGCTCAGTTAGGCCAGCTCGATTCGCCGGCGCGGCCACTAATTCTCGATTCAATGAGCATTGAGGGTTCACAAGCAGGGGCAGAGGAGAAAACCCCCAAATTTTTTATTCATATATATCCCTCAACAATTTCGCACAAATCTGGGTAAAGCTTGATATTTCTTTGTATTTCTTTGTGTTTCTCAGCAGATCACCAGTAATTTTCAGCTATCGAAGTCTGGCGAGCATCGTTGCCGTTCTTGAGTTACCATCGCGAGAAATTTCAAATTCCTTCTATCGGAATCCTGCATCGAAGCTTTCACCGTCGGGAAGAAACCAAATATGGAACTCTCTATCCCTCTCAAATCTCACTCGGCTCTAATACCGATCGTGGGACCACGCCATATAAGCAGATTGAAGATTCTTATGTCAGGGGGCATTCCCAATCTCTGGACCCCACCTGCTACGCACCGCCGCCGCGGACGTCGCTGGCCTTCAGCCGTCAAAATAGAGCTATCATTGCTGGATTCAACGGATGAAATTAGTACAAAAGAGGGTTTCATTGGAAACCCATTCGAAGAAGGACCTGGGTCTCATGAAGAAACGAAAATAAAAGCTAAGCCATCTACTCATCTCTCTAGATTCTATCATCCTTTGAATTGCGTCAAGGAAAGATGAAAATTGACTTTTATGATTTGCTAATCTCAGTTTTACTTTGAAAAATGTTTATCTGTGGAACACATGAGTTTTGCTAAATATCTAAGACTATGAATCGCCTTGTTCTTGGTTTAAAGGTTCGAAGATTTAGGTCGAGATTGACATTGTCAATCGGGAGATTATTGCGTTTGAAAATAAACACGAATTTCTGATGGTTTCCATTCAGGTCCATGAGCAAAAACAGGTCCATAAATCGGGAGATTTATGGCTCTGGCTTCAAATCTCCCTTGTCTCCGGCTTCGGCGAACAGCTGCACTACCAGAACCCTGCACGGAAGCTTTCATCGCCGGGAAAAAACCAGACCAAGTCAGCGCAGGGCTCAATCGAATCCTCAGAAATGCTGCTCGTGGAGACCCTGCGCAGCCGGCTCCGGGCCTCACTCTCCTCCGTTGTTAAGCTGCGCAGCCAGCTCCGGGCCTCACTCTCATCCGCTATTAAGCTACGCAGCCAGCTCCGGTCCTCACTCTCCTCCGTTATTAAGCTGCGCAGCCAGCTCCGGGTCTCACTCTCCTCCGTTATTGAGCTGCGCAGCCAGCTCCATAAATTTCTAGTTGGATCATCGCTGGAGTGCGGCGCTTGAGTGCTGTAGAGCCTATGCCTTTTGCAAAATTGGGGAATCGAATAAACAGAGCCCTGAAGGCCACCGCGTTCCAGCGCCCTGAAATTCCAGTACCAAAATCCCAGATATTGTTCATCTTCAACCAAGAGGGAAAAAAGGTCATTTTATCCGGATCAATGGAAAACCTTCCTCCAAGGTGGAAAAATCGAGAAGTTGGGTTTCCCACGAATAGGATTCGGAGTCACAGATGGGGGCCGCCCTTTGCCTTGCCGCACCGGTGGCGGCGCAGCCGGAGCCCAGTGCAGCTCGTAGATCTCGATCTCTTGCTAACTCTCTTTTTCTTTGATTATGGATGCAAACATACAGCGCAGTGCTCTCGTTCACCATTGACCATAAGCCCTGCTCCAAGAGAATGTGGGTCATGACAAGGTTGTTAGGCGACATCAAGAAGAGGCTCGGGCAATCATATGAAGAAGCTAAGTTTTCTATCTTTCATTACTGCATTGAATTGGGATGAATCAATCATGTTCCTTCTATTGCTAGTTCTATCAAGTGTTGGTTGAATTTTTAATTGTTGGCCTAAATGACTAGGATGTGGTCGTAACATGGTACTCAATGGGGAATCCTGCGAAAATAACAGCCCTACTTGAGGCTATATGTTCAACACTGATTCAACGATGAGGGACAGGACTATCGCATCAGTTGACGGGTGCAAGTTATGGCGCAATTTACATATGCTAATATCAAGTTGTGAAAGCTACAGCGCTGCCAGCTGCACTTGAATGGATGCTGCTGTACTTCTATTTTCCGATCCAAGGATGCAGATATTGTTCTAGGAAAATTAAAGCCTCAAGAGGGCAGCGCAGGTGGCAGAGGAATTGGTCTGCGCAGGCGATGGTCGTCACGAGTGCAGCGCAGGAAGGTGATTGTCGGGGAGAAGGAAGATTCAGTATTGCTGCTCAGCCCGGGAAGAAACTCTCAATATTCAATGCAGGTTCATGAAGACGCACGAGAGGGTAGCCTATGAAAAGCTGCGCCGCTAGCTCTAGCTCACCCTTCTCCTCTATTGATTAAGCTGCGCAGCCAGCTCAGGTCCTCCTTCTCTTCCGTCGTCAAGCTACGCAGCCAGCTTCGGTTCTCCTTCTCCTCTGTCATTAAGCTGCGCAGTCAGCTCGGGTTCTCTCCCTCTCCTTTGGCGCCCCGATCAAGTTCAAATGATTAGCGTAGCCGCCCTGACCAACTTCTCGGCGAAGATACATAGGCAGCGCAGGCAGTCGATGCAAATGCTCTGGCAGCAGATGTTTCTCAGGGTAATAAACACAACTTCAGCGCAGACAAAATCCTCACGAAGAAAGTGAGATTAGAAGGGCAGTGCAGCTGTTTTGAGTGAAGGGAAGCGCAAGTTCGAAGATACACAGAAGGGCAGCGCTGTTGTCTTGAACGCAGTGCAGCGTGGGTCAACCCAATTGGCACGTTCAGAGTGACTCTATCAATCTATCATAGTGACGAGTAATCAGTTATTTTTATTTTGGGGATCATGCGACATGTGCATCGCGTTTTGAATCACATGAAGCTTCTTCAACGTGAGATGGGATATAGCGCAGTTCGAACACTCTTGATATAGCCCTCGATGCGGATTGACAAATATGACAGCGCTGAAGAGTGCAGCGCAGGTGGAATCCTTTGAAGGCAGCGTAAGCGGGGGCCTTTGAGGGCAGCACAAGGTGGTAAGCTCGGAGGGCAGCGCAGGCGGGGTTCTTTGAGGACAAAGCAGGCGGTGGTCTTCGGGGAGAAACTAAAATTGATTTGGCGCGGACATGGTGGTAGTCTTCGAGGGCGGCACAAGCGATGGATCCCGAGGACAGCAAAGGGTGGTAATCTTCGAAGGCAGCGCAGGGCAAAGTTCTTCGAAAGCAGCGCAGGTACTTCGTGCGAGTGGAGTACTCCTTCCCGTCTTCAGGGTCAACATGGAAGCCGACTGCAGTGCAGTTGCGAGACATACTTCTGCAGGGAACATGAAGATATTGGGGAGTGACTAGAGAAATAAACACCATTCCTTTGAACACCCGATATGATTGGAAGACCTACAGAAAATGAGCTTTAGTGGAAATTCAGCCACGCTACGGAGGGGAACGCCTTAAGTGGAATCTGGGTCTTCTCAGCACAGTCAGGACATTTATCTCAGCTACCTCTGCGCAGCTATCTCAGAGCAGCTATCTAGTTATCTCAGCTACCTCAAGGCAGCTACCTCTGCGCAGCTATCTCAGAGCAGCTATCTAGTTATATCAGCTACCTCAAGGCAGCTACCTCAGTGCAGTTATCTCAGAGCAGCTATCTCAGCTATCTCAGTAATGTTCAGCGCAGAATGTTTGAGCCGTTGTCAGTTCAGAATGTCTATGCTCCGCGCAGAAATATCGTAAGCCGCGAAAGTTAGACAGGGGTGTACCATCTTGATTGTCTATGCTCCGCGCAGAAATATCGTAAGCCGCGAAAGTTAGACAGGGGTGTACCATCTTTGATTATCTATGCTCCGCGCAGAAATATCGTAAGCCGCGAAAGTTAGACAGGGGTGTACCATCTTTGATTGTCTATGCTCCGCGCAGAAATATCGTAAGCCGCGAAAGTTAGACAGGGGTGTNNNNNNNNNNNNNNNNNNNNNNNNNNNNNNNNNNNNNNNNNNNNNNNNNNNNNNNNNNNNNNNNNNNNNNNNNNNNNNNNNNNNNNNNNNNNNNNNNNNNNNNNNNNNNNNNNNNNNNNNNNNNNNNNNNNNNNNNNNNNNNNNNNNNNNNNNNNNNNNNNNNNNNNNNNNNNNNNNNNNNNNNNNNNNNNNNNNNNNNNNNNNNNNNNNNNNNNNNNNNNNNNNNNNNNNNNNNNNNNNNNNNNNNNNNNNNNNNNNNNNNNNNNNNNNNNNNNNNNNNNNNNNNNNNNNNNNNNNNNNNNNNNNNNNNNNNNNNNNNNNNNNNNNNNNNNNNNNNNNNNNNNNNNNNNNNNNNNNNNNNNNNNNNNNNNNNNNNNNNNNNNNNNNNNNNNNNNNNNNNNNNNNNNNNNNNNNNNNNNNNNNNNNNNNNNNNNNNNNNNNNNNNNNNNNNNNNNNNNNNNNNNNNNNNNNNNNNNNNNNNNNNNNNNNNNNNNNNNNNNNNNNNNNNNNNNNNNNNNNNNNNNNNNNNNNNNNNNNNNNNNNNNNNNNNNNNNNNNNNNNNNNNNNNNNNNNNNNNNNNNNNNNNNNNNNNNNNNNNNNNNNNNNNNNNNNNNNNNNNNNNNNNNNNNNNNNNNNNNNNNNNNNNNNNNNNNNNNNNNNNNNNNNNNNNNNNNNNNNNNNNNNNNNNNNNNNNNNNNNNNNNNNNNNNNNNNNNNNNNNNNNNNNNNNNNNNNNNNNNNNNNNNNNNNNNNNNNNNNNNNNNNNNNNNNNNNNNNNNNNNNNNNNNNNNNNNNNNNNNNNNNNNNNNNNNNNNNNNNNNNNNNNNNNNNNNNNNNNNNNNNNNNNNNNNNNNNNNNNNNNNNNNNNNNNNNNNNNNNNNNNNNNNNNNNNNNNNNNNNNNNNNNNNNNNNNNNNNNNNNNNNNNNNNNNNNNNNNNNNNNNNNNNNNNNNNNNNNNNNNNNNNNNNNNNNNNNNNNNNNNNNNNNNNNNNNNNNNNNNNNCTATTAGAGTTCATGGGCCTAAGGCCTTTAGGGTTCATTCTCACAACTATAAATAGGAGCTTTAGCATTAGCATGGGGAATCAGTTCATTCAAGCAACACACTTGTAACATGTAAACACTCTCAATATAGTGAAACCAACGAAGAACTCCCGTGGATGTAGGTCTTGATGGCCGAACCACGTAAACCCATGTGTCATTTATTGCTTTTTAGTTTCTAGTTTAGGTGTTGGTGATTGAGTGCTTCACCAAATGCGTCGGCTCTCTTTAGGACCAGATCGCCCTTGACCAGCTTCCGCGCTCTGACCCTTTTGTCGTACCCTGCTTTGATGACACCTTTATACTTTGCTGCTCTGATTTGAGCTTCTTCTCGCTGTGCTTCCACAAGGTCGAGCTCTGTTCTTCGAAGATCGGCGTTATGTTCTGTATCATAGGCGATGATGCGGTATGATTCTAGTCTGGCCTCCACTGGTATCACTGCGTTGGATCCATATACCAGCGTGAAAGGTGCCTCGCCTGTTGCCGTCTTTGGGCTAGTTCGGTAGGCCCAGAGAACGGTGTCCAACTCCTCAACCCATTTCCCTTTACTCTGGTTCAGCCTCTTCTTAATCCCTTCACAAATTGTTCTGTTAGCTAACTCCACTTGGCCATTTGCTTGTGGATGAGCCACTGAGACGAAACGCTGAGTGATGTCCATTCGGTCACAAAAATCCGCGATTCTCTGTCCTGTGAACTGAGTCCCGTTATCAGACACAATGATTCTCGGTACTCCGAATCTGCAACAGATGTTCCTCCAGATGAAGCGTTCTACTGTAACTTCATCGATCTTGCCCACAGCCTCAGCCTCGACCCATTTAGAAAAATAATCTACTGCCACGATGAGAAAGCATTTCCCCCCAGGTGCTGTAGGCAACTTCTCGACTATATCGATGCCCCATTTGTCAAACGGACATGCAGCGTACATGACACCCATAGGCTCCCCTGGTATGTTGATTCTCCCAGCATGCCTCTGGCAAGCTTCGCACTTGCGGACGAATTCTCTGGCTTCCTTGTTGATGTTGGGCCAATAGAACCCTGCCCGGATGACTTTACGTACAAGATCTCGAAATCCTGTATGCCCACCACAGCAACCTGCATGAATTTCTTTCAAAGCAAAATTAGCCTCCTCTGGAGATAAACATTTTAGCAAGGGTTGAGTGAAAGATCGTTTGAAGAGTTGATCGTTGATTAAGCAGTAACTTTCATAGCGAGCCCTCTGATTTGATTCTCTGCTCAGCCGTTCCCCTGTCTTGAGAAAATGTATGATCGGAGCCCGCCAATCGTCCCTGATCTCTACTGAGAAAACCTGCGAAGTTTCCATCTCTCTGGTATCACAGAGTAAAATAACCTCGTCACTCCAAGTTTGTTCTACTGCGCTAGCCATGCGTGCCAGTAAGTCTACCTTCGTGTTCTCTTCCCGGGAAATTTGCTCGAGTTTAAATTCCATGAACTTTTCTTTTATTTCGCTGATTTTAGAATGGTACGCTTTCATCCGCTGATCTTTGACATTATAACCTCCCGAGAACTATTGAGCTACCAGCTGGGAATCTGTCTTGATGATGACACATTCGGCCTTGAGTTCTGACAGAATGTGTGCCCCTCTGACCACCGCTTCATATTCGACTTCATTGTTAGACAGCCGGCAAGTGAACTTTATGGCAAATTGATATGTCCCATAGCCTGGTGAAGTGATATACACCCCGATCCCGCATCCCTCTTTTGTCACTGACCCATCCACAAATGCGACCCAGAACTCTGGCACAGGACGACGGGTTGTTTCTTGTATGAAGTCTGCCAGCGCTTGTGCTTTAGTCGCCGTTCTCGGCTCGTACTCTACATCATACTCCCCTAACTCCACAGCCCATTTAACCATTCTTCCCGACAAATCCGGGCGGCCCAACACTTGTTTGAAAGGTAGAGACGTACGCACCACCACTCGGTGTGAAAGAAAATAGGGCCTCAACTTTCTTGCTGTAACCATGACTGCCAGAGCAGCCTTCTCAATCTCTGTATAATTTAGTTCGGCACCTTGAATTATTCTGCTGACAAAATAAATTGGTCTCTGAAGACTTCCCTCTTCTCTGATGAGTACCGAGCTAAATGATTCTTCCCCCACGGCTATGTACAAATATAGTGTTTCTCCCGGTACCGGCTTGGTCAGAGTCGGGAGTTTTGCCAAATACACTTTAAGATCCTCAAATGCCGCTCGACATTCCTCTGTCCACAAGAATTTGGTTCCTTTCCTTAGGATTTTGAAAAATGGCATGCTACGCTTTGCCGATCGTGATATAAACCTGCTCAGAGCAGTGATGCGCCCGTTCAGAGTCTGCACCTCCTTGATTCCTCTGGGCGGTGTCATTTCCATGATAGCTTTGACCTTTTCTGCATTAACCTCTATCCCTGCAGGCGTGACCTTATATCCCAAAAACTTTCCTGTTGTGACCCCAAAGGTGCATTTCGCCGGATTCAACATAAGCCGATGATCTCTGACCACCGTGAAGATTTCTTCCAGATCAGAAACATGATCCTCTGCCCTAACACTCCGTACAAGCATGTCGTCCACGTACATTGAGATATTCTTAGTAAGCTGTTCCCTAAATATTTTTTCCATCATCCGCTGATACGTAGCTCTTGCATTTTTTAAGCCAAAAGGCATACTTTTCCATCCATATACCCCACAACAGACGGCGAAAGCCGTTTTGGCGATGTCTCCCCTATTCATCTTCACCTGATGATATCCTTGGTATGCATCCATCATGGATAGTAAAGCACACCCCGAAGTGGAATCCACGAGCTGGTCAATCCTTGGCAGAGGGTAGTGATCTTTCGGGCAAGCGGCGTTCAGATCTCTGAAATCTACGCACATCTTCCAAGTATTTGTCTTTTTTGGTACCATCACCGCATTTGAAATCCATTCTGGATATTGCACCTCCACGATGTGCCCTGCTTCCAACAGCCCATAGACCTGCTCCCTTATTGCAGCATCCTTCTCGGCCCCAAAATTTCTTGTTCGTTGCTTTACTGGCTTGATTTTAGGATCCACATTAAGGCAGTGCTCTGCCAGCCCTCTGTCAATTCCCTTCAAATCGGCGGTACTGAATGCGAACACATCTACATTTCTGCGCAACCAAACAATGAGCTCGTCTCTGACTTGATCACTCATGTTAGACCCAATTTTGGTCTGAAACCCCTCTTTTCCTGGGAACAATTCGATCATGTTGCAGACATCGCTGGTGGACACCAACGCCGTTTTTTCTGTGCAAAACTGAGCACTCCAATCCGGCGTGATCAAAACTGGCGTAGTGGTCAGTGCAGCTTTCAACTTCTCAAAGGAGACGAGGCACTCATCGGTGAAGACAAACTTCACATCCTTCTCTAGCAAAGCACAAAGCGGCTTGGACAGCTTGGAGAAGTCTTTGATGAAGCGCCTATAAAATCCTGCATGCCCAAGAAAGCTCCGCACCGATTTCACAGAAGTANNNNNNNNNNNNNNNNNNNNNNNNNNNNNNNNNNNNNNNNNNNNNNNNNNNNNNNNNNNNNNNNNNNNNNNNNNNNNNNNNNNNNNNNNNNNNNNNNNNNNNNNNNNNNNNNNNNNNNNNNNNNNNNNNNNNNNNNNNNNTCCTCACAACGCTGCAACACTTGAGCAAGATTGTCCAAACAATTATCAAAGGAGGAACCAAAAACAGAAAAGTCATCCATGAATACCTCCATAATGTTCTCAATCAACCCATGGAAAATCGCCATCATGCAGCGTTGAAAAGTGGCAGGAGCATTGCAGAGACCAAAAGATATCCTCCTAAAAGCAAAAACGCCATAGGGACAAGTAAACGCGGTCTTATGTTGATCCTCCGGGGCTATCATAATTTGATTGTAGCCCGAGTACCCATCCAAGAAACAGTAGTACTCATATCCTGCCAAACGGTCAAGCATCTGATCAATAAATGGCAAAGGAAAGTGATCCTTACGTGTGGCTGCATTCAAAGCTCGATGATCAATGCACACGCGCCATCCTGTGACCACGCCTCGTAGCTATAAGCTCATCTCTCTCATCCTTAACCACAGTCATGCCTCCCTTCTTAGAGACAACTTGAGTTGGGCTCACCCACTCACTATCAGAGATGGCATATATGATTCCTGCATCCAACCACTTGAGCACCTCCTTTCTCACAACTTCTTGCATCGCCGGATTTAAACGTCGCTGCGGCTGCACCTTAGGCTTGTATTCCTGCTCCAATAAAATACGATGCATGCAAGTAGAAGGACTAATTCCTTTGATGTCAGAAATAGACCATCCTATAGCAGACTTGTATTTCCTCAAAACTCGCATCAACTTCTCCAACTCCAACGGAGATAAATAAGCAGACACAATAACAGGAAACGTTTCATTCTCACCCAAAAATTAGTACTCAAGTGCTCAGGAAGCGTTTCAGCTCAAGTGGTGTGCAGCTGCAGCTGAGCTGCAGCTGGCGCAGGAAAATCAGCTCCCTTTTCCGTGGACTTGCTTCCCCCATCAACAGGTTTGTGAATATCCATGTAAGGCACAGGATCGATGGGATGACTCTCTACGGCCTCCAGCTCTGCAATATAATCTAGAATCTCATCACACGCCTCATCAAGATCGGAATACGGAAATAATGACTGTGTGATGCACTCCTCCAAAGGATCCTCTACAGCTGCAAGAAAATCCACCACAGTATCAATTAAATTGCAATCCTCAACTTGTGGCTCAGCTGGCTTCTTCATCGCATCTTAGATAGACAACGTCATCTTTTCATCATTGACGCGGAAAGTAAGATCTCCCTCTTGCACGTCTATCAACGCACGGCCCGTAGCTAGAAATGGACGCCCCAAAATCAATGGAGTATTCTTGTCCTCCGGCATGTCCAAAACTACGAAATCTGCAGGAAAGATAAACTGCTCCACCTGTACTAGAACATCCTCCACAATTCCCTTGGGATAAGTAAGGGAACGATCTGCCATCTGCAAAGCAATAGATGTAGGCTTGATTTCTCCAATCTCCAACCGGTTGAAAATAGAGAGAGGCATCAAATTGATGCTTGCCCCTAAATCACAAAGAACACGAGAGAAATTCTGCCCTCCAATCACACAAGCTATAGTAAAGCTGCCAGGATCCTTCTGCTTCAATGGTAGCTTTCTTTGTAGCACAGCACTGCATTCCTCGGAAATATTTATCGTCTCATATTTCCCCAACTTCTTCTTGTTGGAGACTGCATCCTTGAGGAACTTGGCATAGCCTGGCATATCTCTCAAAGCATCAAGTAAAGGAATGTTGATGTGAAGCTTTGAAAATACCTCCATAAACTTGGCTAACTTCTCATCCATCTTTGGCTTTGCCAGGCGACGCTGGAAAGGCGCTACAGGCTTGTACTCTGGCCTGGGAAACGTAGGAGTAGGATTGGGCTCCTTCACAGCAGCAGAACTCGATGCCTTAGAAGTAGGCGGCGAATCGCAAACAATCGTCTCCAAATCATCCTCCTCAACAATCTCTACACCTTTTTCCTTGCCATCCTGCAGCTCTGGATGATTCTGATACTGAGTCCCGCTCCTTAGATGAATCGCATTACACTGATTTTTAGGATTGATCTCAGTGTTGCTAGGAAACTTTCCTGGTGTGTGCTGCGCAGCTGCTTGGTTGGCAATCTGACCAACTTGAGTCTCCAAAATCTACACTTGCTCGGACAGTGATGAAAAATTATTCCCCATATTTCCCACTTGAGACTCCAAATTAGTCATCCTTGAATTAACAGTTGTCTCCATCAGTCATCTTGTTAACATCTGCTGCATCATATCCTCCATTGATACCTTCTTCGGCTCATTTATAACTCCTCCGCTAGACACAGAAAATCCAGGTGGAGGCTGCAAAGCATTGTTGGATTACCGTAAGAAAGGTTAGGATGCGGGCGTGCTCCTGGCTGGAACTGCTGCTGACCCTGTTGAAATTGTTGATTTCTGCCATACATTCCTGGTTGTCCTTGCTGGAAATTCCCATAATTTCTACCATTCACAAAATTGACATCTTCCATGCTTGACGGGTCTATCACAGCTTGCTCATGACGTCCAACATTCAACTCACCAAGTTTTGTAGTCAACTCTGCCAACTGTGTAGCCATTGTTGTCTGCTGTGTAGCCATTGCTGCTTGTTGAGTAACCATTGCTGCAATAGGATCAGAACTGGAAGCAGCTGCAACCTTCTTCAATTGTATTCGCTCAGATGGCCATTGGTAGCTTGTAGAAGCCATACTATCAATAATGTTCCATGCATCAGAACTGCTCTTCTGCAATAGAGAGCCACCTGCAGCTGTATCCATGTGCATCCTTGTACGCTCCCCGCAGGCATTGTAGAACATGATCACGAGCGTGCCTTCATCAAATCCATGGCTTGGGCATTTTCTGAGCTTCTCCTGATACCGCTCCCAAGTCTCCGCTAGCTTTTCTCCATCGTACTGTTGAAACTGCACGATGTCCATCTTCAACTTCAACGTAAGGCCAGGCGGATGAAACTTGCGTAGGAATGCATGAGCCAAATCCTCCCACACGATATTCTCTCCCAGCTGCAGCGTATGATACCACGACTTCGCCTTATCCCGCAGTGAGAAGGGAAAAAGACGAAGACGGATAATGTCATCAGGGACACCATTCATCTTCACCGTGCTACACAGCTCCAGGAAATGCGCTAGGTGTGCATTAGGGTCTTCAATTGCTTGTCCACCATATTGGCTCTGTTGGACCATCGTGATCAAACCCGTTTTCAGCTCAAAGTTGTTAACGTTCACTCGTGGGGGCTCCTGGTACACACATACTGTGGTATGAACGCTTCATTGATGGCTGGTTGTTTCTGAGCCTCTCTCGTCTCCTGTGCATCAAGCAGCTTCTTCAACTGCTCTTGCAGAGCTCGAATTTGGATTTGCTCTGGAGTAGCCATCGTTCTGTCTCAACTTGATCGTTCTGCTTCTTAGATTGCGCAAGGTCTTGTTGATTTCAGGGTCAAACTCAAAGAGAGGATTTCCGTGAGATCTGTGTTCATATGCAACCTACAGAAACACACTTTAAAAGTTAGAAAAGAAAAATAAAAACAAATAAAACTGTGCGTACTATAGTCCTATGGAAATATTAAAGCAAAATCTAACAGTCCCCGGCAACGGCGCCAAAAAGTTGATCACTATTTTTATAGCAACAATAACTGCAACTAAACAGTGTAATTGTAGTACGAAAACAGCAAGCAGAGTATCGTATCCACAGAGACTGTAAAACGAAATTGCACTATCTATTTCCTAAACAGACTCTAACAGTAGACAAGTAAAACAATATAAAGGTGAATTACGAACTAAATTAACTAAATAAAACTAAAGAGCATATAAATAACGATAACTTAACTCAAATTAAGAAAACTCTGACCCTAGGAATGTACTTTTACTAATCAACTACATGCATTCAACCTATTGATTCAATTACCAATTTTAATCCAACCCTGATGAAAGATCACTATATTATTCACAAGCTTCTCTAACAAACACCTATGAACGTAGATTAATTAACCCCTTTTCGCATTCAAGACTCCAAGGAATAAATTAACTCCAAATAGCACATAAAGAATAGCTTCCTATAGCTTCACCTATCGCATTCAAGACTCAAGGCTAACACTATATCATGCATTCCTGAATCGGCTGAACAATTATCGCATTCAAGACTCAAACTGAACAGCTAGACATGTAAATTATTGATCAGATAATTCACAAGAAATCAAGCACCAGGAATCATAAATCATAAGTTGGAAGGCAAATTGATATCAATAAATCAAAAACACATAATTAATCAGCTATATACAAACCCTAGGTTCAGATTAAAAGAACTAGGCAGACATAATAACATCAAACATAAACATGATTAAAAATAACGCAATTGTAAAAACAAATTGTATAAAAACCGAATAGGAACGATTGTAGCAGCTTGAATCTTCAATCTTGATCCAAGCCTTGAAAACTGGAAAGCAAAAAATATTCTAAAGCTATAAAACTGAAATATGAATTTTGGGAACCCTAGATAGGTCAAAAGAGGACTTATTTATAGTCTTAGGGTCAAAAACCAAGTTCTAAACCGAAAATAACTTGTAAAAACGTAAAAACGCGGAAGAAATAAAAACACGCGTCAAAACGGCGACCCGTTCGGCGATCGCCGAACCGGTCGCCGAATTTGCTCTTGAAATCTCCCAAAAATGGCGATCGCCATTTTTCTTCCTCAATGCCAAAATTCGGTCAGGGATTTCGGCGATCGCCGAGTTGGTCGCCGATTTTGGCCTTCAAACTGCTGAAATTCGGCGGTCAACTCCCTTTGACCGCCGAACTGCTCCTTTTCGTCCCGACTTTAGAATCTTCGTCTTTTCTCAATTTTTGGGCTCGATTCTCTCATAACTCTTCTCTTCAACATGTTCCTTACACTCCATGCTTCAATATCACTCATTTCTGCATCCAAACAGTCAAAACTACACCCGACCGTGAAATCATGAAATAATAGTCAATGAATCTCCAAACGATAATAAAACGGGCGTAAAATCGACTTCAACTACAGAATATAGACCATAAAAACCATGCAAAATGAGTGTTTATCAGCAGCCGTGGAGGCCCATGTTAAAAATTATGCCGATCGAAGCGATAATATGAAAGAGGCAGATGTTCCCTAAAACCATAGATCTTTATTGATGATGACCATGGTCCCAGACCTCATTAAAACCCCTGTGGGAAAAATGAGTATCTGGTATACATAGCGAGAGAACGAATTTAAGAATTACACATAGAATTTCTTGAGATGATTAATATTCTACGGCCTTGTGAGAGATCTCCCTTCTTGATCGGACAGATGATAGGCTCCGCCCCCTAAGACTTCGGTGATAATATAAGGTCCCTCCCAAGTAGCTTCGAATTTCCCGGTGGGCTTTAAAGCATCCGCACGCTTGAGCACTAAGTCTCCTTTCTAGAGTCGGCGCTGCTTGACCCTCTTGTCGTATCCTGCTTTGATGATACTCTTATATTTGGATGCTCTGACTTGGGCCTCTTCCCTTTTTAAGTCTATCAGGTATAGCTCGAGCCGGTGCAGCTCTTCGTTCTGCGCTGGGTCATAGGCACAGATTCGATGTGACTCTAACCTTACTTCCGCGGGTATGACCGCATTTGAACCGTAAACCAAAGTGAACGGAGCTTCTCTCGTTGCTGTTTTTGGGCTGGTGCGTAGTGCCCATAAAACCGTATCCAACTCCTCTGCCCAACGTCCTCTGCTCCTTTCCAACCTCTTCTTGATACCCTCACAGATGGTACGATTGGCCAGTTCCACTTGTCCATTAGCTTGTGGATGAGCCACTGAGACAAATCTTTGCCCGATGTCCATCCTTGAACAAAAATCCCCGATTCTTTGGCTAGTGAACTGAGCTCTGTTGTCTGATATTAAAACTCTAGGCACCCCGTACCTGCAACAGATATTCTTCCAGGTGAATTTTTCGACGGTGGCATCATCTACCTTCGTTACGGCTTCTGCCTCCACCCACTTCGAGAAATAATCCACCGCTACTATCAGGAAGCACTTTCCTCCCGGCCCTGTCGGCAATTTGCCTACAATATCGATTCCCCACTTGTCGAAAGGGTGTACCGAGTACATTGTCTCCATTTCCTTCCCTGGGAGATTAATTCTTGGTGCATGCCTCTGGCAAGATTCACATTCTTTACGTAAGCTTTGGCCTCTTTGTCGACGCCAGGCCAATAAAACCCAGCTCTGATGATCTTCCTGGTTAGATCTTTGTACCCTGCATGATTCCCACAGCAACCCTGATGGACCTCTTTTAATGCGAACTCTGCCTCTTCCGGTGACAAACATTTAAGGAGCGGATGTGTGAAAGACCTTTTGTAGAGTTGATCGCTGATCAGGCAAAAATTCTCATATTTAGCATATTTTGCGGCGTCTCCCTCCATTCTTTCCCATGTTCGTAAAAAATGGATAATTGGAGTTCTCCAATAATTTCCAATTTCAACTGCGCAGATCTGTGCCACTGAACCCCTTTTTGGCTCAAATAGGAGTGTGATCTCATCGCTCCACTTTTGTTCGACGGCGCTGGCGACTTTCACTAATAAATCTGCTTTTTGGTTTTCCTCCCGGGGTACTTGTATTATTTCTAATTCTTCAAATTTTTTCTTGATTTCTTGCATCTGATCATAGTAAGCTCTCATCCTGTCATCTCTGACTTCACATTCACCCCTTTATTGTTGCGCTACCAGTTGAGAGTCGGTCTTGATAATGGCTATATCTGCTCTAAGCTCTTTCAAGAGGTGGGCAGCCCTGATCACTGCTTCATACTTTGTCTCATTATTTGACAATTTATCCTCAAATTTGATCGCGAACTGGTAGGTCCCATCTTCCGGTGATTCAATGTAAATTCCAGCTCCACACCCCTCATTGGCGACAGAACCGTCGATCTGCGCTGTCCATGGCCCTCGCAGTGGCCACCTTGTGGTTTCTTGAATGAAATCGGCCAAGGCTTGCGCCTTGATGGTTGTGTGGGGTTCAAATACTACGTCATACTCTCCCAGTTTAATAGCCCATTTTACCATTCTTCCTGCAAGGTCTGGTCTGTCCAGGATCTGTTGGAAAGGCAATGTTGTTCTAACAATCACTTTATGTGATAGGAAGTAGGGACGCAATCTTCTTGTCGTGATCATGATAGCATATGCTGTCTTTTCTGCTACGGTATATCTGAGCTCGGCTCCTTGAATGATTTTGCTCACAAAGTATATTGGCTTCTGGATCCCTCTTTCTTCCCTTACTAGCACAGTACTCAACGATTCTACCCCCACTGAAGTGTACAGATATCGTGGCTCTCCCGACGCCGGCTTAGTTAAGATGGGTAGCTCTGTAAGGTAGCTCTTGAGGTCTTCAAAGGCTCGTTGACATTCGCTGGTCCACTCGAATCGGCTCCATTTTCTTAGAATTTTGAAGAAAGGCAAGCTTCTCTCCGCCGACCTTGATATAAACCGGCTCAGCGCAGTTATTCTGCCATTCAACGTTTGTATCTCTTTGATGTTCCGCGGCGCTGTCATGTCCAGAATAGCTCGAACTTTATCTGCATTCACCTCTATCCCCTCGGGTGTGACTTTGTATCCCAGAAATTTTCCCGACTGGACCCCAAAAGTGCATTTGGCCGGATTAAGCATGAGTTTGTGCTTCCGTACTACCGAGAAGATTTCCTCCAAGTCATCAGCATGTGTATGTGCTTCAGCACTACGCACCAACATGTCGTCTACATAGACCGATACGTTCCTCTTTAGCTGATCCCTAAAAATTTTGTCCATCATCCTTTGGTACGTGGCTCCTGCGTTTTTGAGCCCAAACGGCATGATCAAATATGCGAAGATCCCTGCGCAGACTGCAAATGTTGTCTTAATAACATCGTCCCGATGCATCTTGACTTGATGGTACCCTTGATAAGCGTCCATCATTGACAGAAATTCACACCCTGAGGTAGCATCCACTAATTGGTCAATTTGGGGTAGCGGGTAGTAGGGGTGGGAAGATAGGGTTCGGGTATAGGGTACCCGATTACCCGACCCGAAAAAATCAGGTATCGGGTACCCTATACCCGAAAAATTAGGGGTCGGGGTCGGGTTCGGGTATTTAGAGTGCTAAAAAATTGGGTATCGGGTATACCCGAAATACCCGATTTTTTAATTTAATATAATTTAAATTATTTAATTAAGTGAAGTCAAAATTTGGTGTTCAAATTTCAACATTGTCGGCTACTACTAATCTGTTTCTCCTCCCACTTCCTACCTCTCAAAACTCAGCAGCACCTTGTTCCAGATTTGCCTCCCAACCAGCAACCTTCGCCATTTCATCGTTCCCCTCGGCCTCCCACCCCGTCAGCGATCCCATTCCCGTCGAATCGTCCCCACCGCGCCACGCCTCCTACTCCTGGACTTCCAGTTCGAGAATCCCTCCGCGCCTCCCACTTCTATCGGTGACCCCGTCGTCGTTCCCGTCCCACCTCCTGTTCGATTCGCCCCTCTGCACCCATCGACAGCCACCATCAGAATCAACGCCTAGTGTTCCGCTACCCTTCCTTCCACCGCAACGCCGTCGAGAGGTTGTCATGCCGCCGCCCCCTCCGACATGTTCTTTTCGTCCTCTGCCTCTTCTCCCACAGCAGCAACGTCGCGCCGCCTCCGAGCTCCGACCACCGGCATCTTTGGACAAACATTTTGGGCATCTATATTGGACAAACATTTTTGGGTACTTGATTTTTCGGGTAATTCGGGAAAGCTATTAGCTTGAATACCCAATTAATCTGGCAGTTGAATCCCAATTCAAATCAGCTCGGGTAATTTAGGGTACCCGAATACCCGATTCGGGTACCCGAGTCGGGTATTAGGGTACCCGATTTAGGGATCGGGTACTATTTTTTATCGATTTTTGGGTTCGGGTACCCGATTTTTTCGAGTAGGGTACCCGAACCCGACCCGATTCCCACCCCTAGCGGGTAGCAATCTTTTGGGCAAGCTGTGTTGAGGTCACGATAGTCTACACACATCCTCCAGGTCTTATCTTTCTTTTCTACCATGACTACGTTGGAGACCCATTCTGGATATTGAACTTCCACAATGTGCCCAGCTTCTAATAATGCTTGCACTTGTTCCCGAATAGCGACATCTTTCTCAGCGCCGAAGTGTCTTGTCTTTTGTTTTACCGGTTTAACTGTGGTGTCCACGTTTAATCGATGCTCAGCCAGTTCCCTGTCGATCCCTTTTAAATCCGCTGTGCTGAATGCGAAGACATCCGCGTTTCTGCGCAAGCAAGCAATCACTTTCTTTTGTAATCCTGGTTCCATGTGTGCCCCAATTTTGGTGGTGAATCCCTCCTTGTCCATGAAAAGTTCGACAACCATGCACATGTCACTGGTGGTGACCAAATGGATCTTATCACTTCCCTCCCATAATTCTGCCATTTCTTTACGCTCGGGCTCTAAAGCCGTAACCATTCCGGTTTTCCCTTTTTTGATTACCTCTACTTGCTGCGCCGATCTCTCCCTTTTCTGCCCTGAGTATTGAGTTAGCACTTGCACATGACATTTTTTCGACACAGCCTGGTCTCCCCATACTTCTCCAATTTTTCCTCCTTCTAAGGGGAATTTCATTTTCAGATAGAGGGTGGAAATTACTGCTTTGAAGGAATTCAATGCTGGTCTCCCAAATATTATGTTGTAGGAAGGCTTTGGTGCATTGATAATTAGGAATCTGACCATGCGGGTCTTTTTTCCACTTGTTTGCCCTATTGTCACTGGTAATTCGATTATTCCTACTGGTATTACGGATTCCCCCGAGAAACCGTAGAGAGGGGCCACAGTGGATTCTAGTTTAGCTTCTAATCCCATCGCTTGCCAGCATTCTAAGTATAGTATGTTGACGGCGCTGCCTGAGTCAACAAAGATACGGTGCACCAGCACGTTCGCCACATTTGCAAAGAACACCAAGGCGTCGTCATGAGGATAAAATAAAGGCCTAGCATCCCTTGGCCCGAAAGATATTATGGGCTCCTCTGATGCAATGCTGACTGCCATAACCGACTGATCGTAGTACCCGGACTTGACGGCGCGGGCGATTTATTTTTTGGCTCTGTTGGATGTTGGTATATTATTTTCCCCCGTGATCATATGTACTTCTCTGTCATATTGAGCATGATTTACGGGGTTATGTCTATCCTGACTGTCTCATCTATGATCCCTTCTTTTCCTTCTTTCTTCATGTCTGGCCCTTCTGTCCCTATCATCATGACCACGTCGGAAGTCATCTTGTCTGCGCCGCTCATCGTCCCTATTTTCTTTGTGCTCATCATAGCGGCGTTCTCTGGATGCGCCCCGGGGCCTCTCTATATACTGGTCCAGGAACCCTTTCCTCACTAAAATTTCCAGTTGATGTTTCAAGTGTCCACAGTCTCGGGTGGGATGGCCGTAACAATTGTGATACTAACATAATAGATTATTCTTCCCTGGTTTTGGCATGCCTGGGTGGTAGTCTCTTGGGGCTCTGAAATAATTCTCCCCCTTAATCTGGTGAAAAATCTCCTCAGCGTGACGATTCCCCTGGGTCTGGTTCCGTAGATCATCTCGATAACCACCGCGTTCCTCTCTTCTTTCTGGCTGCGCCGTCATCGACGGGGCAGCTCCAGTCTCCACTGCCATGGTTGGTATTCTAGGGGGTAATCCCCAATATGGGTTTCTCGCAATGTACTTGTCTCCGGCATCTGCGCTGTCTTGCTTCTTAGGCTTGAGTTTTTCTGCCTCCGCCTTTCTTGCCATTTTCGCATCTTCCAACTGAAGATACCCCGGTATTATTGCCATAATGTCTTCAAAACTAGTCGGCGGTTTGATTTGGAATGTTTCGAAGAGCGGACTGATGCGTCTTCGACTTTTGGGCCATTTGGCCCTGTTTTTTCTCTTTATTTGTGTCAGTACAGGTCTGTCCAGGGGGAAAACAAGGTTGTGGAGGAAGGAAGGTCAGTGGAGCAGAAATGGAGGAAATGCGGTCAGAATGGGCATTACCGAGCCCAGATTGCTAAGTCATGCTTACCAGCATGGAGCTTCGGCCAACAAGTACCTCTCCAATTCAACTTGGGGCATGGGAACCTGGAGCAACCACCTGGTATGAGCCACACCGATAAGAGCAGTCCGTCTGATCGTTACCAGGAGAAGCAGACAGCCAGAGCCATAAAATGAAAGGTCAATTTCGGAGATCTCGAAGAAACAAGTGGAAGAAAGAAGAAGAAACTGGAAGGATCGAAGGAATGGGAAAGGTTGACTAAGCTTGCAGCTGGACGCCATCTTCAATCAGGATCAATCAAAGATCGAGCTAATTAAGGAAAGAAGATCCCGGCGAAGATTTGGAACCGGCGCAGCTAGGGTTAGGCCTCTACCATCCGGCAGTATAAAAGACTAACGATGTGCAGCGTGCACAACTTCTTGGCACCCAAAAAACTCTTGTTTTACTTTAGTTATCATTTTAAGTTCGCCGTGTGTGGCATTCAAAACATCTTTACATTTCCGTGCTTTTCCCTATTCAGTGTGTGTTTTCACTTTTGAACAAGTTCGAAGGCTTGAAGCCTAGGTACTATTTATCTATTTCAGTATTTCTTTTCGCTCTATCATGTGTTCAATCCATTTTACATTTATGAATTCTGTTATGTGTGAGTAATTCTTTAGGTGAGGTTTTAGGGGTGGAAGTAATTGTTGTTGACATGTAAACATTCGTGAGGCACTTGTTCTTCCGGTTGAATCTCGTGGTTCCGGAAGGATCTGTTCGAAACCATGGGCAGTAGGGGCCTAACGGGTGATCTCCGTTCGGTAAAACGCTATCCATGACAAGCAAAGGCCAGGGTATACCGAGGTACAACAATCGGTATGCCCAAGACCGAGTAGCTGAGCAGCGTCAACAAAAGGCGTTGTAGATCCAGAAGGTGGGGAAAGGGTTGATGGGATACACTGCCCTTCCTCAGTCTTGGGCTTCTGTAGAGGCTATCCATCAACTGTGACGAGGCATAAAGCCATGGTTATCAAATGAGGAAAGCAATCTCGATGCCGTAGCATGTCTATGACTGGTCGACTGACAAAGCCGGAAATAGTTGAGTCCAGGAGGCATGTGTCACTAAAAGCGTGGAGTTGGGGACCTCGGGAGAGAAGGTTGGTGAGGGCCATACTTGGTGAGTAACGGGTATGGCTACTATCTACGGAGAAGTGAAGCACTGCCTTGTGACCGGGGATTTTGTGATCTTCGGACCAAGTGACCACAATGAGATCAACCATCCTATATGTGAAGTATAAACCCTTGAAACGCCCCAATGTCTTTGGGCCACGCCTTTGGTTTGTATGGATCATAGACGGATCATCAGTGTGCCTATGACCGAACGAATGTTAACAACAGTTATGACCTAACCGAATAACCTCACCCCTTTGTTATTATTGATCTTGTTTATTTCTTGTGCAGCGTATACAGATTGAGAATTGTGACACCTCAGTTTGTCGTAGGAGAACAAAGTGGTTCCTCACTCCCTGTGGGATTCGACCCTACGCTTACCGCTAAGACTAAAGTTCTTGTTGTGAGAAGTAGGAGCGTGTACTGTCTGTACTGGGCATACACAGGTATTTTGTCCACACCGCACGACGGGTGTGTGTCAAAATTGGCGCCGTTGCCGGGGAGTGACGCGCAGCAATTTTGTTCTCTCCTCACTCCATTTTCCGCTACTGGTGTATGCGTGGAACTCGTAGAGCTGTAAGAGCATTGGTGTTTGATCCTGATATTGATCGTACAGAAAGACGACTGCGCGCAGGAGCACGAATAGCGAGACGCGAAGCTATGGCAGAGGCTGAACAAGCAGAAGCCGTACCGGAGCAGACCCTCCGACAGTTGGCGTACCCAACTAACCTCAACCTGAGGCCGAACGGAATCACCCTACCCGCAAATCCGTTCGCACCTCGTCGGTATGACATGAAGCCCTCACTGCTTCAGATCTTACCGAAGTTCAATGGATACCCAGGAGATGACCCTCATACCCATCTCCAAGATTTCGAGATGACAATCATGCACCAATCAACTGATGAGCAGCAAGAGTATGTCAAGTTGATACTCTTCCCTTTTACCTTGGTGGACAACGCGAGAAGATGGCTGTATGACCTACCCGAAGGCTGTGTCACTACATGGGCACAACTGCAACAGGCCTTCTTAGAAGAATTCTTCCCAGCAGCACGAGTGGAGCGGATGAGATGGGATATCCGCAGCATCAGGCAAGATGGGCTGGAATCCTTCTACGAATACTAGACCAGATTCAAGAGAATGTTAAGCAATTGTCCTCATCACCAAATCTCTCCAAAAGATCAGGTGGAGAGTTTTGTGAAGGGCATGCGGAAAAACGACTCATCACCAAATCTCTCCAAAAGATCAGGTGGAGAGTTTTGTGAAGGGCATGCGGAAAAACGATCGCAGTTTGGTCCTGGCAACTTGCAATGGATCGCTGATGAGTAAGACTCCATTGGAGGTCTTCCAATTGTTGGGCACCATGGCAGAAGAATCACGCGATGAAGGACATGAAAGGAATCTGGAAAAACCAAGGAGAGCTGAAGAGAAAGAGGAGATGTCTAAATTGGAGAAAACGATGGAGAAGAGCATGAACGAACTCAAGGAACTTCTGTCGGGCTTGACTATACCGAAGAAGATTCGCCAGTGTGGCCTTTGCGATGCCACAGGACATCAATCTGAAAATTGCCCCAATTTTGGCGAGATATTGTAGATGTCAATGCCATTGGAGGACATGATGGGAATCCACGGAAAGTATGATCCTTATGCAAACACTTACAATCCGGGTGGAGAGATCACCCCAACTTTCGGTGGAAGCAAGATGGTCAGCCCCAACAGCAGACCAATATGGGCGCACCAGTGCAACGTCATCAGTATAATCAGAACCAGAATCAACAACAATACCAGTTGGGACCACCTCAACACCACAACCAGAATCAGCAACAACCCCCTTACCAACCACCACATCGGAGAGCTCCTTGGGAAGAAGCCATTGAAAGCATGGCTAAGGAGAGCGAGAAATTTCGCAATGAGATTCGAGCCGGCATGAACCAAACTAACCAGCAAATTAGTCATTTGACTAAAGCAGTGGCCAAACTGGAGGAGAACGCTGGTAAACTCCCAGCCATGGGGATCAACCCTAGAGAACATGCCCAAGTGGTGCTGACCGAATTCCCGAAGGAAGAGGAAAAGGAGGAAGAATTGTTAGCAGAGGCTGAATTGCTTCGAGGAGGCTGGAATAAGAGTGGGAAAGGGCCAACTGAGGAACAAGCTGGAGGAAGCAATCCAACCGAAGCACCCTACCCGGGACGCCTGAAACAGAAAGCTAGAGAGAAGGAAGCAAGTGAAATGATGAAGATGTTTCAAAAGGTTGAGTTGAGCATACCCCTACTCGATGCTATCAGGCAAATTCCAAAATATGCCAAATTCTTGAAAGATCTTTGTTCAAGAAAAGTCAAAATGGAGGAAGAAGTCCGATACGTGATGGGAGAAAGTGTTTCGGCGGTGATCCAACGGAAGCTACCCACTAAGCGAAAGGATCCAGGGATGTTTACCATTCCATGCAACATAGGAGGAACCAACATGGATAAGGCAATGATGGATCTTGGAGCCTCCATTAATGTGATGCCATTGGCTGTGTACAAGAGATTGAATATTGGCGAGATGAGGGACACCCGTGTGGTCATACAGTTGGCTGACAGGTCCAACGCTTACCCTGAAGGAGTAGTGGAAGACGTACTGGTCAAGGTCGGGGATTTGATTTTCCCAGCAGACTTCTATGTTCTAGACACCGGGCCCGAAACTGGAGAGAATGCCATACTATTGGGGAGGTCGTTCATGATGACCGCCGAAACCAAAATCGATATGAAAACTAGGATCTTGACATGTGAGTTCGATGGAGTTCAAGTAGAATTCAACATCTATGAGACCATGAAGAGGAAACAAGCAATAGAGACGGTGGACATGGTCGATGTATTTGAACCCTTGGTGCAAGAACAAGGAATTACTTTTGGTTCCAGGGATGCTACAGAGAAGGTGATTTAATATGGTCTGACTGGTCGGGATGCCGAACATATGGAGGACGATGAAATGAAGGAAGCTATCATGGAGCTCTACTCCCTCCGAGAAAGCACTTTAGAAGCCGAGGTGGAGGTAGACCAGAAGATCAAGGAATTAATCCAGGAAGTCTATCTAGCTGGGGGAGCAGAGGCAAGCAAACCGGAGTTATTGGCTCAGTATGGGCAGAACGAGAAGCTGTTACCTTCAATCCAGAAAGCACCCGTGTTGGAGCTCAAACAATTACCTAAGCATTTACACTATGCTTATTTGGGACCAGAAGAGACGCTACCAGTTATCATCAGTTCTGATCTAACGTCGTGCAGCAAGAGCGATTGGTCAGAGTATTACGAGAGAACAGGGAAGCCATCGGTTGGACCTTAGCTGATATAAAAGGCATCAGTCCTACGGAGTGCATGCATCACATTTACCTTGAGGAGGGAGCCAAACCCGTTCGAGACTCTCAAAGGAAGATGAACCCGGTCATGAAAGAGGTAGTGCTGAAAGAAATTCTAAGCTGTTGGAATTGGGAATCATCTCCCATATCCGATAGCCAATGGGTGAGTCCAGTCCATGTCGTACCGAATAAGTCAGGGATACAGGTTGTGGAGAATGATCAAGGCGAGCTTGTGCCCACCCGATTGCAAACTGGATGGAGAGTTTGCATTGATTACAGGAAGCTGAATGATGCAACCAGGAAGGACCACTTTCCACTGCCCTTTATCAACCAGATGTTGGAGAGATTGGCCGGTAATGCCTATTACTATTTTCTAGACGGATATTCTGGATACATGCAAATTTTTGTGGCACATGAAGACCAGGAGAAAACCACTTTCACCTGCGTGTTTGGGACATTTGCATACCGGAGAATGCCGTTCGGACTCTGCAACGCACCGGGAACTTTTCAAAGGTGTATGATGAGCATCTTCTCCAACCTATTGGAGAATTGCATTGAAGTATTCATGGATGACTTCACCGTATATGGTAGCTCCTTCGACACATGTTTGAAGCATCTAGAGCTGTCTTGAAAAGATGTGTGGAGAAAGCCTGGTCCTTAATTATGAAAATGCCATTTTATGGTAAGGGAAGGAATAGTGCTTGGGCACGTGATTTCAGAAAGGGGAATTGAAGTGGACAAGGCGAAAGTGATTCCATCGCCAAATTGCCCTACCCGACAACCGTAAAGCACATACGGGCATTCCTGGCCATGCAGGCTTCTACCGGCGATTTATCAAGATTTCGCCAAGATTGCCCAGCCCATGACCAGACTTCTTCAACAAGATGTGCCGTTTGAGTTTGATGATGATTGTAAGGAGGCATTCACGATTTGAGAACAAGTTGGTGTCGGCCCCCATTATTCAACCGCCAGTGGGATTTACCGTTCGAGATCATGTGTGATGCCAGCAACCACGCAGTTGGAGCAGTACTGGGACAGAAGAAAGGCAAGGAGAGTTGCGTGATCTATTACGCATCCAAAACACTGAATCCGGCACAATCCAGCTATACCACTACTGAGAAAGAACTTTTGGCGGTGGTGTTTGCCATAGAAAAGTTTCGTTCCTACCTTTTGGGAACAAAGGCGGTGGTCTACACGGATCATGCCGCGTTGAAGTATTTGATGGCCAAAAAGGAATCCAAACCTCGACTGATCAGGTGGATCTTGCTATTGCAAGAGTTCAACATAGAGATAAGGGACAAGAAAGGGGCTGCAAACCTCGTAGCAGATCATCTGAGCAGGTTGCAACTAGAAGAGGATGACGGTATGCCTATTACCGATACGTTTCCGGACGAGAAACTTTATTCCATGAGCATCCTGGAGGAAGAAGAAGAACTATATGCTCTAACCAAGCAGGAGCCCTGGTATGCGGATATAGCTAACTATCTGATTACTAAGGAGTTACCCACAGGATTGACAAGATTCGAACAACGGAAGCTACTCGCGCAAGCACGATACTACCACTGGGAGGATCCATATCTATGGAAGACTGGAGCAGATCAAGTCATACGGAGATGCATACCTGAGGATGAGCATGCCCAAATTTTGGACATGTGTCATGGAACAGCAAATAGCGGACATTTTGGAGGAAAGCGCACGGCCCACAGAATTTTGGAGAGTGGATTCTACTGGCCCACCATATTTGCGGATGCAAGGAAATGGGTACGGAGCTGCCCGAAGTGCCAGATGACTGGAGGTATTACCGCAAGGATGAAATGCCACAAGTTCCAATCATGCCGGTCGAATTTTCGACGTATGGGGGATTGACTTTATGGGCCCTTCCCAAAGTCAAAGAACTACGAATACATTCTGGTGGCAGTGGATTACGTATCAAAGTGGGTTGAAGCCAAGGCAACCGCAAGCAATGATGCCATACCGTGGCAGGTTTCCTGAAGGAGCAAGTGTTCGGGAGATATGGTGTACCAAAATTCTAATCAGTGACCAAGGGTCTCATTTCTGTAATGCCATTATCAGAGCACTAACCAAGAAGATGGGGGTGACACACAAGGTCACCACTGCATATCACCCCCAAGCAAATGGCCAGGCCGAGATTTCCAATAGGGAGATAAAGAGCATCCTGGAAAAGGTGGTGCACCCCAACCGTAAGGACTGGAGTGACCATTTGGGGATGCGTTATGGGCATACAGAACTGCTTTCAAGACACCCATTGGAATGTCCCCGTTCCGCTACTTTATGGAAAAGATGTCACTTACCTGTGGAAATTGAACATAAGGCGTACTGGGCAATCAAGCAAATCAATCTCAGTATGACCCTAGCTGGAGAAGCAAGAAAGTTGCAGCTGAGTGAGTTGGAAGAACTTCGGTTGGAGGCTTACGATAATGCGGTGCTCTATAAAGAGCGAACCAGAAGGATCCATGATGCCAAGATCAGGAAGAAGGAATTCTTGGTGGGACAAAAAGTCCTACTTTTCAACTCACGCTTCAAGATGATGGCTGGAAAGCTTCGTTCAAAGTGGTCAGGACCATTCGTGATCAAAGGAATCTTTTCAAATGGAAGCATTGAAGTATATGATCACAATGGAGTTGATACGTTCGTGGTGAATGGGCATCGCCTAAAGCCCTATCATGAGCTTGCCACTACGCCAGATTCGCTCATAGATAACGGATTTTATCCGTTATCTATGTGCGAAAACATCCGTAATATATAATGGTGTAATGTATGTGGATTTCATACATAACGGAGATTTAAGCGTTATCTATTCTATTATACATAACGGATTATATCCGTTATCTATAGTATTATATCCGTTATCTATTCTATTATACATAACGATTGTTTATATATACGTAACGGATTATATCCGTTATCTATAGTATTACACATAACGTTTCAAACCGTCATGAAAGTTTAATATTCACTGTTATGTACACACCTATACATAACGGTTTTTTGATATTAATAACGTTTGGTAATCCGTTATGTATAACGTTTTTTACCGTAATTAGATTTCTATTTCTCCGTTATCTATTAATTTATACATAACGGTATAAATGATAAAACCAACAATAATAATATTATATATCATCCAAAATATTTAATTTTATATTATTATCATAAAAAAGAATTCATACAAGATTTGAATATAGTCAAAATTCAACAACTGCTTTATCTATACTATTATTCCTTACAAAAATACTAAACATATTAAATATGCAACTAGCTAGCCATCCGGTACAACTTTTCTTGTTAATTCACAAGACTCTTCAGCTCAACGTACGGCTCATTTAATCCACCACAAACCTGCCACAAAATCATACAAAGAGCCAACCACGAATCACAATGTAGAGCATCATGATAAACACTTAAAAAGCATATTAAAGTAATAACAGTAATCAAACTTAATCAGATAAACGTGACTAAACATGCTTCTGAACATGATTAAACATTATACAAAAAAAAAACCGGCTACCTACACATATATGCATTAACTACTAGATGAAAATCCATACCTGAAGTAACAGCCTCAGATTAAATGATGTGTTTCTCTACTCAACATCTTTTAGAATAAATTTGACCGTAACAGCAAGAACCTTAAGAAACCATGGTACAGTACATTAGAAATGCAGACCCACTACATGAAACAATCAAGCTTCTATTCTGACGCATACCTTGGTGCTGAGTCAACGTCTCCCAACAGCCATTCACTTGTTTTCTTCAATTTCAGAAATCCGCCTTCACTTTCCTGCCCAAAAATCTAAATTGTTGATAAAGCAAATAGAGAGCATTATAAGAAATGGAGCTTGAGGTGACTTGTGCATAAATTAAGCAACAAAATAAGTGCACAAGCTCCGTTGAAAGTCATAATATGTTGCCTATCTCTCATGGTGACTTGTGCACTTCTCAAAACTAGAGAAAGAGAAAGAGAGCTGATGAGATCAAATGATATCAATATTAGCCACTTGACACTCCCCACAACGTAGTCATACAATCCAAGTGCTACGTACATTCCAATAAACAAAGTTCGTTATATAATTTAAACCTAACAAACAAAGTCCTAAATATGTAGAGATGCACAAGTTTGTTATAAATATTCTCACCAACAAGAAATATGGATGTTCCCTACTTCACTTTAAATCAGATGATATCTCCAATGCCCTATTCTGAAATTAACTAAACAGTTTAATCAGTTCCTTAAATTGGCATCAAACCAAATGCAGCAGTTCAAAAAATTCAAATTTTGCCAAAAAACTAAGCATCATTTTGATTGCTAAAGACATATCACGTTCAACAACCTTTGTAGCCACATAATCTAACAAGAAAGAAAAGCAAACAATTAGCATAATCTTAGTCGTATGTATCAATCACATCTCAATTCAACAAATACACCAGCTACATATTCAAGTCGAACAATGCAGCAAGAAAATAAGCTAATTGAAATTCACTTAATTTACATTAGCTACTTATCAGCTAATTGAACTTCACAATCAACCACTTATCCAGTTATTCAATTTTCTCAAATTAAAACCTTAATCGCTTCAAAATCAGAAATAACACGACAAAATCGCTCTTCAGAACTGGAACCTCATTTCAAAGTCTTTACCTAAAGTGCTATTATCAAGGATGTAAGGTATAAGTATGAAGAATAGAAGGGCCACTAACTGTTCGGAGCTGATCAACTTCAGTATTTAGCTACTTCTTGAGCTCTGAGAGCTCCTGCAGGAATAAAGGAAGTGGCTTATTGGATCACATGGAAAATTCAAGTATCAATAAGATAAAAACTCATTCTTGACATCATCAAAACGCATGTAGCATAATGATGCCAGCAACTTCATTCAAACTGCCAAATTCTGTTTCAAGTTACAAGAATTGACCTACCCCTACAAGGAATAGAAACAGCATATACAATCTTCAAGACTATAAGACCATAAGGTCCATAACTAAACTAGAAGGATAGACTACAAACTACAAAGACATAGCAAGTTAGCAACTCATCAAGATCATACATTATCTCTAAAAGAACTACTAATACTTACATCACGGTAAACCTTAAACTGAGTGTCCAGCTTCATTCTCTAGTTTTGGAGGTCCTAATTTTTAAAAGAAAAAGAATAAGTTAAGAAATTACTGAACCCAAAATCAAGAAACAGAACACAACTCGATCACATGTTAATACAAATACCATATCAAACAATTCGTATTAATTCAGTGAACCAGTCCCAAGTACTTGATTTACTCAAAGTAGGCTTATTAATTTCTTCACTATGATCCCCAAAACTAAACGAATAATTAAATTAAACTTGAAAGCTAAAAAACGCATCAACGAGCAAAAAATGGCGTGTATAAAAGCTTAGCTCTCGGTAGAAAAGCTCTGGAAACTCCTGTCGGATAGTCTAAATCGTGTAACCCATATTCACATAATAATCCTGCTTCACAAAAATTAAAGAGAGTATCGGCGGTGACGCTTAAACGCCGTCTGACTCGGGATCGAGGAAGTCCAGGCACGGCGGTGAGGAGCTGCTATTGATGCCGGAGGTCGGAGAGGGTGGAGTCTAGATCTGGGGCCCTAGGGTTTCAGACAGAGGAATTAGGGATCTAGGGTTTGGAGGAGAGAGTGGCGCCGCCGCTTGAGATACAGGCGGTGGTGGCGGCTGGAACCTTTTCAAATTGAGGCGGTGGTTAGGTGAGATTTTGAGGGAGAGTGGCGGCGGCTTCTCACTGCAGTTCGCCGGAGATTGAGAAGTCAGGCGGTGGTGTGAGTTTGTGAATGCCCGAATTGAGTCAAAAGAAAGAGAGATAAGGCGGACGAGGCCGGCTCTCCTCGCCGGAACTTCGGCGGCGGCGGCGGCGGCGGAGCCCTAGCTGGTCCGCTCAGCATGAAAGAGAAGGGGGAGAGAAATTTCTTTGTATAAATTTTTAGGAGAGCTCGATTGGGAGGGATTTGAGAGAAAAATGAGTTTCAAATGATATAATATAATATAAGTTTTAAAAAAATTTAAAAAAAAATTAAAAAAATTAAAAAAAATTATACATAACAGTTTTCAAAGTGCTGATACATAACGGTTTTATAAACCGTTGTAAAATATGCTCATAGATAACGGTCGGCTTAACGGTTTTCTAGTACCGTTATGTATGAAACTAATAGATAACGCATAAACATAACGGATTAACTTAAACCGTTATCTATTTCCATGGGCAACAGTACATAGATAACGGTTTTTTGTCAAAACCGTTATCTTTTCAAAAAATGCGCTCATACATAACGGTTTTTGAAAAAAACCGTTATGTATGAAGTGTTATGTATGTGCATTTTTGTAGTAGTGTGCTGAAGTAGGAAAAGAGAAGGAGGAGTGCCACCTTCTCGACCCTGAATACGAATGAAGAGTGAAGGAAGGTCGAGCTCAAGACGAGAAACAAGAGCGCTTGCTGGGAGGCAACCCAGTGTGGTTACTTCGGTATGGTCTATACCGAATTTTCTTTTTCTTTAAAGTTGTTTTGTTTTTGTTTGGATGCACTAACATGCAGGAAAGTCGGGCCGAGATAATTTGGAAAGAGGCCCAGAGGTTGATCCAAGCCCACTTTGCGTTGCAAAGTGTGTAGGTGGAGAGTTAGGGATTGGAACGGTCTGGAAGAGGGCTTACAGAGGGAGATGACGCGAGCATGTCAGAGGCAGGCGGCGATGTGACTGCAACTCTTCGGTTTCCGCAGAAATTTGAATTTCAAATTTTGGCCAAGTTTTTATTTCCTTAAAAATTCTTTTTCTGCCATAACCGTCACACTTACCATATTCAAAGCCTCAACCCACGATCTCCTTCCCCACAAACCCTAACCTCCGAAAAACTGCTACACCACGATCACCACTCGCCTCAAACCCTAAATTCCCATAATTACCGATCACCCTTCTTAAAGACCAACCTTGCCTCCAAAAACCCCACAAAATCCGAAACTTCTGCACAAATCCTAAGTATTTTGATCTCTGCAAATCGCAATGGCCAAAACCAAAGGAGGAGCAGGCTCCGGAAGCAACCAACCGCCGAAGAAGAAAGGCACCAAACTCCCACCTCCAAAGCGTACCACAAGGCGAACCGCTTCGGAGGAGACCTCCACCAAGATTACTGAAGATCCTTTGCTGACGATCCAACCCGAGGACAAAGGGCGTGCCGAAGTCCTCCAACAAGAGGAACAAGAAATAGCAAGAGCAGCCGCCGAGACGATGCAACCGGAAGAAGGGGAGCCCGAGCTCACCCCTCCTATGAAGAAACCAAAGAAGGCTCAGGCGAGCAGAGCAACTCCGGCGCGGTCCACTGTCGCATCACCGCCTATTCAAGCTCAACCGCAACCGCAAATTCCAGAAACCTCCGTACAAGAGGGAAGAACAGCTTCCGAGGATACGGAAGAGGAAGAACAAGAGAAAGCGGAGGAGGAAGAAGAGAAGGTGGACGAGGAAGAGGATGATGAAGCAGAGGAAGTTGAGGCCGTTCAGGAAAAGGAAGTAGAAATCCCGACACCCCAGAGCAAGAGACCCGGAGTAAAAAGGAAGCTAGATGTTGCCAAACCCCCACTACCAGTTAAGGCCAAACCGGCACCGGCAGGCAGTAAGACCCGAACAAAAGCTGAACAGAGTAAGAAACCAAGGAAACCCACTGCAGCCGAAAAAGGGAAGGCCAAGGAGATGGAGGAGCCAATGGAAGTAGACCCAGAGAGAACTGAGACCGTGGATAGCTCCAAATCTGAGGAGGTTTTGGCGCCAAAGAAACCCACCTCCAGTACAGCCACTACTGCAAAGCCGAAACTTGCAAGGCAAAAGGGGCTGATACGCACCACTGCTTCAGGAGTGGTCATACCAAGAGAAAGCCAGAGGTATGCCGTCCTACAAAACAGAGAAATTACCCCTTGGTATTTTCTGGTGACTGAAGCTTTGGAGGATTTGGGGATCAAGGAGAAAGTAGAGGGTTATTTTGAAGGGATTGGTTGGAAGAAGATACTGGAGTGGAACCCTAAAGCATACCAGAAGTTGACGGAGGAGTTCATGGGAACTGTCGAGTTTAAGCCCAAAGGGAACTACACAATTGAGACCCCAGGTACCTTGCGGTTCCAGATGCAAGGTAGGATATTCCCGCTCTCGATCAACGAGCTGAATATCCACCTGGGGGTGATTGAAGCCACAGAAGTCTACGATGAGGAGTACAAGCAGGCAGAAACCATAGCCACACCGGAGTGGAGGAGTCGGATTGACCATTACTGGTCACTGCTGTCTACCGGAAGCAAGTATGTCAAAAACATCAGCAAATCGAACGAGATCAGGGACCCCGCCTTGCAGATCTGCCACAGGTGGCTGGCCTACAACATCTACGGCCGGCTGGAAGGTTCCAATGTGGTCACCCAACAGGAAGTCTTCCTGTTGTGGTGCATGATGGAGAGGAAAAAGGTGAACTTCGGGCTCACCGTGGCGCTTCAATTTCAGTATGGGGTAACCCATACCAACAAGTACCTCTCGCTCTGCCCACTGGTGACCATCTTGGTAGAAAAGCTCATTAAGTTCGACACCAAGAGCTCAGATGATGCAGCCCTGGCCGAAAGTCGCTTTCTGGACTTGGGCAGGTTCGTGCGTTGGAGGGTGGTCGAGGCAGACGAAGGCGGGAGATACCGTTTGGTGTATCCTGAGAGAGCAGCAGCAGCTAGACCAGAACCGAGGAGACCACTAGAGCCAGAGGGACCCCGCCTTGTCAGCAGCGAGAGCGTAATGTTGTTGGCGGAGATGAAGGAAGTGAAAGACGAGCTGCTGATGCTGAGTGCGGAGATCACAACCCTGAGGGAGGCTATGGAAGCTGGCTTCAAAGCAATCATGGACCGGCTGAATGCGGAGGCAAGGTCCTCCGACCAAAACGACTAAGTTTTTTCCCCCTGAACTCGTAGATTAGGTTTTATTTTATCTTTTGCTTTTCTTGTTTTAGTGTCTGTTTAATCTGTTTTTGAGTCGAGTCTACTTGCATTGTTTGATGGTGAAAGATTGTGCATGCTGATTTCTGTTTTGGTATGATTGGTGGATTGAGTATGAAATGCATGATGGTAGTTGTGAGGATACTGAGAGTACCCCACCGGTGAGATCAGGGCCAAATTGAAAAAATGCATGTTTATGAAGAGAATTTGCTGTGACTAGGAAATCCAGACTTTGTTTGAGGACTCATTTTGCTAGTTCATGACTTGTGTGATTTGGGCACGATTCTTTGATTTAGGGCCCCAGATTTTTCTTTGATATGCAATGTGAAAAATAATCCCTTGTATGCCAACTTGAGCCGAATTCATTCTTTCTTGAGCTTTGTTAATGCTATATCTAGGAGAAAGAATTTATGAAGTGAATAAAATGGTGAACAAGGAATTACAGGAAAGAAAGAAAATCTGGGCACAAAAAAATTGTATAAAAATTATTGCCCACAAAAGAATCCAAGGAAAGATGAGCCCCATTGAAAATGGGGGAATAAAGGGTTAGTTGTAGCTATACTGAACGTGTATATTGAGTAAAGGTGATACTGAAATTAGCCACTGAACCATATATACCTCACCTTAGCTCCGTATGCCCCATTACAACCCAACAAAGACCCTTTGATGAGTCATACTAGTGTGCTTAACTTGTAGTCTTCAATCAAACTCTTAGAGGAACTAGCACAGCAAATTATGAGTGTAAACACTTAGCCCGGTGCTTGAGCGAGAAGAGAGACTACCATCACACTTTATGCATGTTCATTACTCTGGTTTGTGGTCTGTTTGAACTGAATGATGCATGTTGGTATGATCTGACCCTGAAATCTATGCAAGTTTCGTGTCTCTTAGTTTTATTTCTCTTCTTTCTACCTTTTCGTCCGTGTCTTCTGTGAATCCACCTACATACTTGAGGGCAAGTATGCTTTAAGTGTGTAGGTGTGATGCGTCTTCGACTTTTGGGCCATTTGGCCCTGTTTTTTCTCTTTATTTGTGTCAGTACAGGTCTGTCCAGGGGGAAAACAAGGTTGTGGAGGAAGGAAGGTCAGTGGAGCAGAAATGGAGGAAATGCGGTCAGAATGGGCATTACCGAGCCCAGATTGCTAAGTCATGTTTACCAGCATGGAGCTTCGGCCAACAAGTACCTCTCCAATTCAACTTGGGGCATGGGAACCTGGAGCAACCACCTGGTATGAGCCACACCGATAAGAGCAGTCCGTCTGATCGTTACCAGGAGAAGCAGACAGCCATAGCCATAAAAGGAAGGTCAATTCGGAGATCTCGAAGAAACAAGTGGAAGAAAGAAGAAGACTGGAAGGATCGAAGGAATGGGAAAGGTTGACTAAGCTTGCAGCTGGACGCCATCTTCAATCAGGATCAATCAAAGATCGAGCTAATTAAGGAAAGAAGATCCCGGCGAAGATTTGGAACCGGCGCAGCTAGGGTTAGGCCTCTACCATCCGGCAGTATAAAAGACTAACGATGTGCAGCGTGCACAACTTCTTGGCACCTGGAAAACTCTTGTTTTACTTTAGTTATCATTTTAAGTTCGCCGTGTGTGGCATTCAAAACATCTTTACATTTCCGTGCTTTTCCCTATTTAGTGTGTGTTTTCACTTTTGAACAAGTTCGAAGGCTTGAAGCCTAGGTACTATTTATCTATTTCAGTATTTCTTTTCGCTCTATCATGTGTTCAATCAATTTTACATTTATGAATTTTGTTATGTGTGAGTAATTCTTTAGGTGAGGTTTTAGGGGTGGAAGTAATTGTTGTTGACATGTAAACATTCGTGAGGCACTTGTTCTTCCGGTTGAATCTCGTGGTTCCGGAAGGATCTGTTCGAAACCATGGGCAGTAGGAGCCTAACGGGTGATCTCCGTTCGGTAAAACGCTATCCATGACAAGCAAAGGCCAGGGTATACCGAGGTACAACAATCGGTATGCCCAAGACCGAGTAGCTGAGCAGCGTCAACAAAAGGCGTTGTAGATCCAGAAGGTGGGGAAAGGGTTGATGGGATACACTGCCCTTCCTCAGTCTTGGGCTTCTCTAGAGGCTATCCATCAACTGTGACGAGGCATAAAGCCATGGTTATCAAACGAGGAAAGCAATCTCGACGCCGTAGCATGTCTATGACTGGTCGGCTGACAAAGCCGGAAATAGTTGAGTCCAGGAGGCATGTGTCACTAAAAGCGTGGAGTTGGGGACCTCGGGAGAGAAGGTTGGTGAGGGCCATACTTGGTGAGTAACGGGTATGGCTACTATCTACGGAGAAGTGAAGCACTGCCTTGTGACCGGGGATTTTGTGATCTTCGGACCAAGTGACCACAATGAGATCAACCATCCTATATGTGAAGTATAAACCCTTGAAACGCCCCAATGTCTTTGGGCCACGCCTTTGGTTTGTATGGATCATAGACGGATCATCAGTGTGCCTATGACCGAACGAATGTTAACAACAGTTATGACCTAACCGAATAACCTCACCCCTTTGTTATTATTGATCTTGTTTATTTCTTGTGCAGCGTATACAGATTGAGAATTGTGACACCTCAGTTTGTCGTAGGAGAACAAAGTGGTTCCTCACTCCCTGTGGGATTCGACCCTACGCTTACCGCTAAGACTAAAGTTCTTGTTGTGAGAAGTAGGAGCGTGTACTGTCTGTACTGGGCATACACAGGTATTTTGTCCACACCACACGACGGGTGTGTGTCACGGACCTTGCCTTATCCTCTAGCAAAAGCGTACCACTTGATTTGAGATTCTGCCTCTGGTATGTCCAGCGCAGCTATATTTAATCTAGCCACATACTCTCGGAGCGTTTCTTGCGGTTCCTGCTTGATATCCATTAAAGAAATGGCCGTTCTCCCTACCCTCTTTTAACTGGCAAACTGTCTCATGAACATGAGATGAAGATCACCATAGGTTTGGATAGAGTTACTTCTCAGGTTATGAAACCATCGCTGAGCCATTCCAGATAGAGTTGTGGCAAAGATCCTGCATTTGATTCCCTCTCCATACTGGTGCAGCGCAGCTAGACCCTTAAAGCGAGCCATATGCACCTCCTGGTCGGTAGTACCATCGTAGTCTAGTGAGATGGGATGGTAGTTTGCCGGTAAAGGGACTCTGAAAACGGACTCTTGTTGATCAAAGGCATTGTAGGAGTATCGATGTTGTGCCCTTCTCTCTCTCTCTCTCTCGTAAATACGGTCTCAGTAGGTCTGCGCCGACTTCTTTTGGGAAGCTCCCTTCTAGGCTCTTCAAACCTCGGCTCATATTGATCAGGAAATTTGTTCACCTCCGTGTTACGATCATGTTCTTTAAGCTCTGTTTCCAAACTCTTCAGCTGACTTCGAAGGAAAGATACTTTTGCCTTAAGTTTGTCATTGTCTTTGTGCATTCCCAGACTGCGCTGCGGAGTGGTCCCACTAGTTGAGTCAGTTACATCCTCAATCTGGACGCTGTTTGTAATGAACTTCCGCTTGTTCCTCCCCCCATCTTCCCCCCTGTTTGCGCAGCCATCGTCTCCACTTCTTCCTTGGCCTGTGCAGGCGTGGGAACTGTCATTTGAGTAGCAAGAATTTCCTTTGGTGTGGTGATGGGCTGAGTGATGCCCATTAGTGAGCGCATAGTTGCGTAATTAAGCATGCCTAGCATTTGTTCAGTGATAGGAACGTTGACCGGTCCCGGCGCATGAGCAGTGGTAGCAGTAGCGGGCGTAATTGTTCCCATATTAGACTGCACAAAACCTGGGATCACGTTGTTAACGTAGTAAAACCCGGCGGAGTGAGCGCAGCCAAATCAATTCCTTTGATCGATGTGTCATGAGTTGGTTTAATACCTATGTTCCCCATAGCTGCTTCGAAATCTTTGTTCAGATCCTTGCGGTGTTCGTTGGTTGCCATTGCGCAGTACCTGTTCACTGTGTGACTGAGAATGGAAAAAAAATGGTAAGTTAAGAACGAAAATATAACGGCACAGACAAGCTGCGCTGACTTCGCTTACTTTTTCACGCAATTCCCTTTCCATGATAAGCGGGCCCATAAGTGCCCCAATACTAGAGATAAACCCCGAAAAGCGGTAACTATGTATCTAGATGATAAATACTTCTTGCCGTTGTGATATTTCCTAATATCTACATCTTGCTTGCCGTTGACTATGTATCAAAGTGGGTAGAAGCAAAAGCCACCAGAACAAATGACTCCAAGGTGGTCGCTGCGTTTTTGAAATATCATATCTTCACAAGGTACGGAGTGCCGCGAGCAGTGATAAACGATCAAGGGACTCATTTTTGCAACCGCACAATTGAAGCTTTGATGCGAAAGTATGGAGTTCAACATAGATTAGCTACTCCCTATCATCCTCAAACAAGCGGGCAAGCCGAAGTTTCTAACCGGGAGATAAAGCAAATCTTGGAGAAGACGGTGAATCCATCACGAAAGGATTGGAGTTCAAGGCTAGACGACGCATTGTGGGCGTATCGAACGGCTTATAAAACTCCGATTGGCATGTCACCTTATCGATTGATTTTTGGGAAGATGTGTCACTTGCCTGTTGGATTAGAGCACAGAACGTATTGGGCGATCAAAAAGATGAACATGCAAACGCTTAAGTGTGAGGAGGAGAGGCGATTTCAACTTCAAGAGTTGGGGAGCTTCGTCTTGAAGCTTATGACGCCGCGATGTGGTATAAGGATCGCACCAAGATGTGGCACGACAAGAACTTGCGAGGAAAGACATTTACAGTCGGCTAAAGAGTGTTTTTGTTCCAATCAAAGATGCGGTTGATGCCCGGAAAATTAAAGACGAAGTGGATTGGCCCATTTGTGATACAGTATATTTGCCCGAACGGGGCATTTGAGATTCGCAGCTTGGATACGGCAAAGACATTTACCGTCAATGGACATCGATTGAAGCCGTATTATGATGCATCATCCTTGGCAGATGTGGAAGAAATTTCGCTACTGCCGCTGAAACATTTTTTATCACATTCACAAGTCGAGCCGACGACGTTAAATAATGGCGCTTATCGGGAGGCAACTCGACTTTCTTTCCATTTTATTTCCCGTTTTGCTTCTCTTTAATCTTCGCATAGTTTAAGTTTTTCTAGGAAGAAGTTCATGTTTTTTTTATGTTTATTTTTCTTTATCTTCTTTATGCTTTAGTTTAAAAAAAATAAAAAATTGTGTGTGTTTTAGGTGAAACAGGGCAAAAATTTACTAAGTGTTGGAAATTTTCCGTTATATATTCACAAGGGTTAAATCGCAATGTCTAATATTCCATGGTGGGGGTCATTTTGCAGATACAGAAAGATTGGGGCTGAAGTGCAATTTCCAAGAACTAGGGTTATTTGACCCTAGTCAAATCTTCCCCAACACTATTCCTATTTCCCCCCAAAATCGGCCCTTTCTCTCTCTCGCCCTTTCCCATTCCAGTCGAGAGACACCTCCGAACCACCACTGCCACTCGCCGGATTCACCACTACCACTCACCACCACCGTCGCGCTACATCCAGTTCACCCTCACCCTCACCTTGCCGTCGAGTAAATGGCACCCAAAAGGAAGCGTGGCCCCGCCAAGAAAGCACCACCCCACCTTTCAACCGCCGAGGAACGCGCCCGAGCAAACGCGGCCGTCCTGCCGCCGGTGCCCGGGGCAACGCACACAGCCGCGGCCGAAACCCTAGTCGTCGCCCCTGCTCAGCACACCACTCAAGCCGCCGCCCCTGCTCAGCACCCGTAGCCTACCTGAGGCACGCCGCACTCAAGCTGTCGTGTGAGCCGGACCAAGCCATGCTCCAGCCCAGAGCACGAGCTCAGATGAGTCGGGTGAGCCCGATTCTGATTTTGAAGCGCAAGAGAGCTCGGAGTCCATCACTGAATCGGTCGTCGACTCTGACATTTCATCGGCTTAGCGGGACGACTTGGCTACCCCACTCCCTTTTTCCATTGAAATACGAAATGAAATCGAGGTCGACGCCATCCTCGATTTCCCAACCGAGGCAGAGCGCAAGTTGGTAACTTACCGGCGCAGCAAGTCTTGTTCCTCAGGTAAAACGCTGGACTTAAATTCTCTTCGACCACTGAATTTTGAGCATCATTTGGTTGATTCATTTGAGCGTATTGGGTGGTCGTGGTTGTTGAATATCCCCCGTTTCCCGGTATATAAGGAATTGGCATTGGAATTTTTCACTTCATTTAGGTTTAGAGACACCACCGATTTAGACACCAAATGCATATCTTTTCGTTTATGCAACATGTTGCACGAGCTTTCTATTACTGAGTGGGCTATCAAGTTGGGTATTTGCAGTATAGAAGATGCTCTTAGTGTTGATTTTCGGTCTGCTTTATGTGGTATGGGTACGTCAGAGTTGGACGTCTTTAATTCAGAGTCTTCTTGGAGTTTGCTTTGTAGAGCAGGAGCTAGGCCTTTCGATGCATCTCGGTCCACTGCGTCTGATATTGTCAACCCTACTTTGCGTGTTTGTCATCTATTTCTCTATTATAATTTGATGGGGCGATCTACTACTTTGTCCAAATTAAGTACTATTGATTTATTCTTCTTGCGTTGTATGGGTGAGGGAGTTAAGGTGAATTTAGGATATTGGATTGCCTGCCATTCATCACATTCGCACACACCCTGCTTGTCACCTCACTTTGTGCCATTTTCTGGGCGCCTTTGTCGGTCGCAATATAGAGATAACAGTCCATCCATCAGCATGTCTTTATGCAAGGAGCCTTCATCCTTTGATTTAAAACAGACCAAGCCCAAAAGCTTAAGAGGGGAGATGGGACGCCTACTTAAGGAGTTAAACCTTTATTGGGCCAAGCGGGGATCTACTAGCTTGAATAAAGTTTGGCCTCCCAGTGCTCGATTTTCTTATTTAGCCCAGAATAAAATCGAGACACAAGTATTAATTTATTCCACTAGAAAATTAATACTGATTTACCTCTTTACTCTTTAGGTGAGTCAGGGCTAGCATTAGACTTAATTAATCCCCGTGTTTAAGATATCCAATATCCATTAATTAATTAATTCCTCTGACGATCAATTAATAAATTAATTAGTCGTTTAATTATAAATGACATCTTGAGTGCTACCACTTAAACTTATTATCGTATCGGAACTAATTCCACCTGCAGGGTTTAATACGATAAACTTATTAAGTTCCTCAAGAGGATATTATCATCATGTTATTAGCAGGACACGGATCCTTATTGCGATATAATCGCATGTCAAATAATAATTGTTATCACCCAAAGTATCGAGTATATTGAGTTTCAAGAGAACTCTCACCCATGATAAATCAAAGCAATAGTCAATATATTATTTACACCGATTAATCCAACTAAGGTTAAGACTATTTAAGTCGCCGAGATCTTGATTCTTAATTAGTCAGAATATAAGAATTCATTTCACTGTGATCTTGTTCAATACACGAAGGTACTAGCATAAATAAATAGCCAAGACAAACTATTTATCCATTTATGCTACAATCTAAACCAGCAACTCGTCCATAGTTGCCTCGATTGTGAACTCAATTTATATCTCAACTTTTTCCAATTATATGATCTTCTATGATCTACAACACGCCATATAATCTATAGTATGAGATAAATTGGACTATAATAGGATTATGCAATAACAATATTTCAGATAGAAGAAATACAGTGAACAAAGGAACCAATGTATACAAGCATAAAGACTTGCAATTCCCCCACTTATACTAAAGCAAACTTTTAGTATACAATGTGACTGAAAACTTATAATATCCTCTAGCTATTACAAAATCTCCCACTTATACTAAAGTTTAATTTAGTATAGGGAGGCCACGAACTCCAAGGCCTTCAACATGCTTGTTGAACACCGCACTAGGAAGACTCTTCGTGAAAAGGATCAGCCAGATTATCAACTCCCGCAATATGCATCAATGCTACATCACCATGCTTGACCACAGACCGAATGTAATGATACTTGTCATCAATATGTTTCATGGATTGATGACATCTTGAATCCTTGCTATTCGCAATAGTCGCCTCGTTATCACAATAAATTGTGATGCACTTCGACAAACTAGGAATCACATCAATCTCAGTTAGGAAGTTCCTGAGCCATACAGCCTCTTTAGCAGCTTCACAAGCAGCTACATACTCGGCTTCCATGGTGGATAGTGAATTGCATTTCTGCTTTACACTTCTCCACACAATGGCTCCACCCCCAAACTTAAACACATAGCCAGTAGTAGACCGCCTCTTGTCCTTATCACGTTGATAATCGGCGTCCACATACCCTACCGGTGTCAGATCATCATACTGGTAAACTAACGCATACTCCTTAGTCCGTTTAAGGTACTTGAGTATGTGCTTTACAACAGTCCAATGAGCTTTGACCTGGATTCGCCTGATATCTTGCTGCAATGCCGACGACAAAACAAATATCACGCCTGGTACACTGCATTGCATACATGATCAGACTTTCCACAGCCGAGGCATAGGGAATTATCTTCATGCTCGCTATCTCCTCAGGCGTTGTGGGACACATTGCCTTATTGATGATTTCCTATAACCAAAATTGATGATTCTAGTCTTAACCTAAAACCTCAGAGATTGCATTTATCCCCCCAAACACAAGAGCTAATATAATTTGAACTCCAATAAAGAACGCACATTTGTGAGTAAACATTTACACACACCGAATGGAAAGAAATTGTAAACAAAGATAAAAGCGGAAATAACAAAGGGGAATATAATCCCCAGAGCTGTTCACCAATCAGGACTTGTAGAAGTCATGGTTTAGTACAATCATTAAAAGTAAAAAGTCAATAAAACTACAAAAGGGGAATAAAAAACCATGACAATATCTATTATGTTCACTAAACAAGTCCATACAAAGAAAAGAGGAAGTTGGCAGTCAATTAAAAGACAATAATACCAAAATAAAGCAAGAGTTTTAGATTGTTAATATCTCTTACAAAAGAGCAAAGAGAGGGGCAAAGTTAGGATGTCAGGTCGAGGGAGGGCACACAAACGACGAGTCTGATCTTGGCCTTCACATTGCGGATCTTGGCCTTAACATTGTCGGTCTTGGCCTTGACATTGTCGATCTTGGTTTTGATGTTGTCGATCTTGGCCTTGAAATTGTCAATTGTGTCGGAGCTCTCTACCTCAGCGCTAGGGAGCATGGCCGACATCTTCGGCACTTACTTCGTTGAAATTCTCATTCAAAAAGAACTGAGGGAGCTCAACATTTAGGTTTTGGGCCCTGAGGGTCTTGACACGGGTATCTACCTTTCGGAGAACCTCTTCTTGCAGAGGGGCCAAGACTTCCAAGGGGAAAGGTAACTTGGATAACCAAGCATTCCTCTGAGAAGGTTTCATGAAGTGATGAGCGGCCTTCTCGAATGTGGCCATCCATCCAGCATGATCCTCTGAGAGCGAGCTATCAATCCCCATAGCCCCGGATAGACCCGGCCGATCTATGTGGCTCATCAGACCGTCGAAGTAAAACTTGGCAATCTGCGCCTCTGAAACTCTGAGAGCCTGCACAGCATTCCTTCCAATATCCTCTGCTAAAAAATCGTAAGCCCCACATAGATCCTCCAAGCAAGGGGGGCTTTTCTCCAGATGCGATTTTAGACAAACGGCATCCCTCCTTGGGTGAAGCCCTCTTTGAAACTGACCTCGATCTTCCCAGGCTCTGCAGATTTCAGAGCTGCAAGGTCATCTCTGGCCTTCTCAAGTTCCTCCTGCAGAGAGCAGATCTTGACCTTGGCATCCATCAGCTCTTGTCCCATCTGGGAGACGGTCTCTTCTGCAGAGCTGAAACGCTTGGTCAGCTCTAAGATCTCATGCTCCTAAGCGAGACAGAAAGTCAGCCAATCTTGCTGCGTAGAGGCCCTACCTATGAGACATGCTCTGCCACGTTCGCGTATGAAAACATGGCCTGTACACGCATAATAGGCCCCGATTACAAAACATAACAAACACGAAGATAAAAGATAAATAATGATAATGATATATAATGGCCCTAACAAGTCTAGGGAAGTAAGGCTACCTGAAGAAGGGACTTGGGTGCCTCCCAGACGGCCTGCTGCCCAGTTCTTCCATCGCGTTTCAACTGATCTTTCCTCGTGCCCAAACGAAGGAAAAATTCATGGCATTCAGCACCAGACATGGCACTTAAACTCTTGTTCCACTTCACTTCGGTGGCAGTAGTGGAGAGAGTGGATTGGTCCACAACACCTTTCCCCAGCAGCAGCAGCCTCCTCAGCCTTGGAGGGGGCGCTCGTACTCTGTCCGCCGGAAGAAACAGGAGCTCCCCTAGCTGAAGAGGCCATGGTAGCCTGGGCGGTAGCATCTTTGCGCCGCTCCAAGTTCTTCAATTCAACCTTCTGTACCCAAGGAGGAACTGAAGTAAATAAGATAAATTAGAGTCTCGAAAGGGGATGAATCAAACAAACAACCAAAATAGCAAACTCAAATGGAAAAAAAGACATCTCATAAAAAATTACAAGGATGCATATAGTACTAAATTAATAAGGGCAACAATAGTGAATAAGATATACCAATCATATCCGCTGGAAATTCGGGAAAGAAACCCGTGGCAGCCAGCATGCTATTACTCGATGATATCTCTTTCATATCAAAGTATTTGCTATCACCACATCTCAAGTTTAATCGTTGGATGATAGCTAAATCAGCGGGAGAAGGATCCTCCCCAGCATACCTACGGTGGAGGGTCCTCGTTGGGTGCCATGACACTTGGGACAGATTGTGTTCCTCCCAAGCTTTGTTCGGAGATTCCACGAAGAAAAACTTGTCATTAAATTCCCCGTCAGTAGAAGGGGGATCCAAAAGGAACTTAATTGAAAAGATAGGATTAGAAGAAAAAGAGTAGAAACAATTCAAACATTTTAAAATCTGAGTCTGAGTGAACAGACGGGCAGTGTCGACCACACCTTCCCGATGAAGAACCACATGCCAAGTAACCGCTCAACGAATGACGGAGGGTGATAGTTGGAAAAAGGGGATTTGGAAAAAATTACAGATGATTTGGAAGAAGGAACACGGTGGTATCCTGAGATCGGCGTGTATCTGGTTCCTCCACAGGGGAATGGTATGGGGGGTATGAACATCCTCAGGAATATCTGGATCTGCCCCCTCGGGCCTAAGAAGGAGTCTAAATACATACCCTCGGGGGCTTCCGTAAGCGCTTTACATTGATCTAACTCGCTAGGTAAAAGAGCGAAAACAAGGTGAGTATTAAACTTCATGCTAAGTCTGGATTTAGAGGGTGTTTGGCTAAGCTTATTTTAAAGAGCTTATAAGCTCTTGGAGCTTATAAGATGTTTCAAGAGCTTATAAGATGTAATTTTTAAGAGCTTATAAGTTGTCAAAGTGTTTGGATAATTGAGTTTATAAGCTAGAGAGAGAATTTTTTGCTAGAGAGAAAAAATATTTTTTTAGAGAGAGAAAATCGAAGAGAAATTAACTTAAATGATTAATGATGAAAATAATAAATTATAGTTGAAAATATTTATAAAATGATTGTTGCATATGAGATTATAAAAAAATAAGTTGGGGTAGAGGAACTTATTTTTTTAGGAGCTTATAAGTTCTTGGAGCTTATTTTTGGAGCTTATAAGCTGCTTATGAGCTTATTTTGCCAAACACTTTGAAGGAGCTTATAAGCTCCTAAACAGCTTATAAGCTGTTTTGAGGAGCTTATAAGCTCAGCCAAACACCCTCTTAGTCCTTGGCATCTTCGCTAAGGGTAACAATTTTGTTTAGAAAGGAAAGGGGAAAATTGCAGAAAAAACTATAGAGACTAATTCTAGAAATGAAAAATCTGAAACTAGGGAAATGATCGAAATGAGAGAATCAGAAGTAGGAAAGAATACCTGGTTTATCTCCCGACAGAGTGAAACTGAGTTTACGGTGGGCTGTGATTTTTAAGGGAGATGGAAGAAGAAGATCGCGAAGAAAGCAAGGAAGGAGCAGTTGGCAGAAAATGGGGGGAAGAATTTCTCCCATTTGAATAGGGAGGTAATATTTATAGTGAGAGGATCGGCCCTATTGGGCCGACACGTGTTTGAAAAATCTACCATTGAATTCGAAGAGCCACAAATTGACGGTGAGGGATTGATAGGGATTCATGCCCTACAATTGATGAGTTTTTGGATAATGGTTTAGAAAACCGAAGAGTTTCTCATCAGGTAAGTCAAAAGGGCCAAAAGATCTGACACCTACTGTCAATGACATCACCCAAGAGGTCAAATCCGTCGGATAAGGAATGACTACTACGTATATTAAATAAATTCATATTAATAGGTAGTCTGCTTCATATGAAAGGGAATCAGAGAAACCAGACTAAGGGGAGTGGTTGATGAGGATGGAATTCAGGGCTCTGGTCTTTCGTCTCAAAAATGAAACCGAGAGCCCGAATACTCTACCCACCCAGAGCAGAACCCAAGGGAAAACCTGGAAGGAAACTTAGAGCGGAATCCAAAAGTATGGGAACCTCATTTGCGAGACCTTTCGGTGAGAGATAAATTCGAGGAAGTTACCCTCTGGCACCAGAGCTGATCGGTACCAACTCTTAGTAAAATTGAATATCAAAGTTTTATAAAACATATCTCGGGACCAGATCTGGGTGTACCAGAGTAGTGAAATACGGATAAAGCATAGGTGTATACGGAAAGGGGAGGCGCACATGCAAGGACTCAGCGTAATTGAATTGTAGGCGGTCATTTTCTATCCTTTTGCAGAGAACACCTCCATAACTAACCTCGTGTCGGTTGATGTGGAAGATGCCCTAAAGTAGAAAAGTTTGAATTATTCCTCTCCGTAGTGAAGAAGGGGAATAAAAAATCGGGACTGCCCTTCCGTATCTGAGCTATGGAAGTTACTACATTACCCCTTAGGTCATGCATTCTATAAATAGCACGAGTATCAGTTAGTGAAGTTCCAAGTTCAAATTATTACTCAATTTTGATAGAAAAAGGTTAGGTTAGGAGAAATACTCGAATACTCCTATTCAAATATATTCAACCGTTGGAAGAGAGAAAATGAGGATTTGAATAACACCCGTCGAAGGAAAGGGAAAGAATATCGGGAAATCTATATCTCTCATTTTATTTCATAAGCCCAAAACTAGGTTAGATCCAAGAATTATACCTAAAAATTAGTGTTGGTAAAAACCACCTTCACCACATCCAAATCAACCAAACAAAGCAAACACAACATTTTGCACAAATTGACCATTACCCCAGCTCCGTTTATTGCCTTTCCATATAAGTTCATAATTAATAAGTATCTCATTTAATATTGTTAATTGATTATTGGCTTTTATATCCGTTAGTTTATAATAATAATAATAATAATAATAATAATAATAATAATAATAATAATAATAATAATAATAATAACCATTACGATCATTGATCTTTTTCCTTTGTGTTTCAAGAACATGATCAACTTTACCTATAATATCTGCAAAATAGGAAATTACAAATTTAAATAAAGAACGCCTTGTTGTGTAATATTTAAATAAAAAATTATACAAATAAAAATGTTATCAAACAAACAATTGTCATCCAATTGTGCAATATCTGTAAGAGTAGAGAATTCGCGGAAAATGAATATATTCGATGAAAAAGTATCATCGAATATCTCAACCGCGCGAGTCTTTGAAGTAGACGTAAAATTAAAAATGTTTGAGGTAGTCTTGAAATGCATATTATTGTGTTGCACTTTAACAAATTGAAATGCATACACAGTACCAACATTAAAATCAATTTGCATCCTTTTCTCATGAACGCGTTTAATCGATCCATTTATCCGATTACCACTTCGATCATGAAACACTAACTCGTGTGATGTAAAATTATTCTTCCAATAGGAAGATAACTTATACGATCGAACAACTCTTAACTTTAAAACCAAATCCGCTCTGCTATCTCCCGTGTTTTCTATATATTTGACTAAGCTATAGAAATGGGCCATATTTTTGGTGTTCTATGTAAAATAGTGGATAAAAATATGGTGCAAGTAGTGTAGAAGAAAAGAATGAGTAAATTTGTTTCTCATGAAACAAATATTTATAATGAAGTTTCGATTATTCCTATCCTCTAATTGAGCTCACTACTTGAGGCATATATTGAGCTGATGTAATATTACACGTGAGCTATATTAAATTGTGGAACGTGTAATTACAATACATATTATTAGATGTTGCGGATGAATGATTGGATGAAGCTTTTTCTTTGCTGGGACTCTTGGTCAATATAATATTATAATTATAATATATAGCATTATTTCATCAAAATATTACACTCTAGCTCCACTCGGTTATGCGGATATTATAATATATCAATAATATTTGTAATGTTATATTCAGCTGATAATCGGCGAAACGGAGGGAAAGTCATTAAATATCTACCAGTTCACCACTGTATATAGCACAAGCGTTTTCCTAGCTTTCTGAAACTGATAATCTCTATACATTCTTCTGTATTTTTTTCCCTTTTTAATTATCTCAATATTCTCCTATAATTCGCGTTTTCCACAAACAATGCCTACCTTTATTTCCTCTTTAATTATCTCAATCTTCTCCTATAATTATTAATAGATTAATAGATAATACAATAATAAAAACATAATTTCCAGATCTGGAAATTATTGATTGAGCTGAAAACGAAAGTTGCTATTTACAGCATCCGATGTTGTTATTATATATTATCTATATTGTATATATTCGATTATTGCTAATTTTGTATTATGTAGATTTGACCTCATCTTTTATGCAAACATGGAAACAAAGATTATGTGTACTAAAAAACAATCAATGAATGCATCGATCAATTATCAAATTCCTGATTTGGGATGTTTAATGTATACTTCGTCGCTTATTTCGTTGAAATTAGATGAAAGAGATAGAATTAGAGATAAGTAAGAGTGAAAGAATTTTCCTGCATAAATTGAATAGGGGCAGGAAATTTATTAGTTAGATGCTAGCTAAAGGATTATTTTTGCGAATTAAATTTTAATTTTGACATGTCGCATTGATTACGTCAGGTATAAAAAATGGATGAAAAATTAAATAAATTTAAAATTTATATACTAATTAGATTTCAATGTTCATGTTAAATTCCAAAAAGTGAGTAAAGTTCATTTATTTATCGCAAAAACTTGTGTGCGGGCGGCCGCATGGTTGACCCGCACCCCAACCCTGACCCGGATCCACGCCCTGCCAGAGTGCAGAGCTACCAGAGACAACATGCCAAAGCAGAGCTACTAGAGACAACTTGCCAGAGACAACCTGCCAGAGCCAGAGCTACCAGAGACCGCTTGCCAGAGCCAGAGTTCAACCAGAGACAGCTCTGCCGAGAGCCCTGCTTGTGTAAGTGTAGTGGGTGAATTTCGTATAGTCCATTCGAGTAAATATTCGCGGCCAAAACATCAAGCCCAGTCTAAAAACCCGAATTAATTTCAATTAATTCGGCCCATATTCTAGGTCACCAAGGCCCATCAACCCAAACCCTAGATGGGGCAGCGACTTGGGGAGAAATAAAGGAATGAGGTCAGGGATACGATCCCCCGAATATCGGAACGACTAGGGTTTAAGGAGACGTGCCAACAAAACCCTAGCCGTCAGGTGATCACGGTATAAATAATAACCAACTAGGGCATTCGACCCACACAGTCATTCGCACTCCAACACGTTCTCTCGCTCTTCTCTCCCCACTCGCACTATTCTGCCTCCACGCTCCCAGCCTTAGATTTTCTGATGATCAGATCAATCGAGACGACCCAACGACCCTCGCTCATTGCTCAATCGCCTTCAACTCCGTCGACCAAATTGACCCGATTTACTCTTTCATTTACTTTCAATTATTTTCAATACGATTTTTATTAATATTGTTTACTGACTTGAGCGTCGGAGGCCCTTCCATCGACACCCCCACCGGTGCTCCGAGAAGGGCTCTAACGTTGTTCATGTTTCAGGTTGCTAGTGTCCATCGTACCGGACGACCCCGACGTCCTTATCCGTAATTGTTGGATCCATCCCCAACAGTAAGCAAAAGTAATAGTACTTTTAGGGTTTAGTATTCCCTATTTAGGGTTTAGTATTCCGTATTTAGGTTTAAAAAATATTGAATGCTGGTTAATACTAATATTCACATAAGTATACATTTATGCATGAAAATGTATATCTTAGATAAAATAAAAGTAAATATTATCATTTGAGTTTATTATTGAAAGATAGGGTTTAATATTCAGTGTTTAGGGTTTAGTATTCAGTGTTTACAAAATATTGAATGATGTATAATACTTATATTCACATAAGTATACATTTAAGCATGGAAATGTATATCTTAGATAAAATAAAAGTAAATATTGCCATTTGGATTTATTATTAAATGGCTAGAGTTTATTATTGAATATGACTAGGGTATAGTATTCAAGGTTTATGGTTTAGTATTCCATATTTAGGGTTTAGTATTCAGTGTTTAGGTTTAAAAAATATTGAATGATGGTTAATACTTATGTTCACATAAGTATACATTTAAGCATGAAAATGTATATCTTAGATAAAATAAAAGTATACATTCAGTGTTTATGTTTGAAACATTACATTTCTTCATAACAATGTTGTTAGGTCCGGAGGGTCTCGAATAGGTATATGGGGGGGGGAATACACCTATGGGTTATTTTTCTCCTCTAAAACAGAGGGATCTCAAGATAGAGATCAAAACGAAACTTTACAAGCAAACTATGACACATGTTAACATAAAGGAGTTTTGACCAAACAGGGTTGACGACTGATACTGAAAAACTCTTCAGTAAGGAGTTATCACTTAACTGATGCACGTAAAGGCTTCAGTCGAGTTTGCTAAAACAGAGATGATATCACTCTTCCTGACTATCAGAGGATAGATCAGTCAGACTGATATCATACGCACCGGAAATAACTTTGTTTCGTAATAGCCTCGGTTGAGCACGTTGTTAGTCTTAGGTTTCTCTTTGCAGTTAATCAGTATTCAGTTTATCAAATGAAAGAACATAAGTAAAAATGTAAAACTGAAAGCTGTAAATAACACAGAGACTTTTCCGTGGTACGGAAAACACTTCCTACATCCACGGTCGGTTGATCAGACCAACAATTCACTCCACAAGTGCTTAACTGATGCACTGCAAACCGAACCGTGTGCTTGCCGGGTGCACACAACCGTACCACTGAAGATTCCACTCTTCAGTACCAACACTTCACTCGCGTTGGATTTCTCACTCCTAGCACAACCCGCGCTAGGATCTCACGTAGTCAGAGTACCTTCTTGAACTCCTTTACCACTCAAACACTCGATTCTATCTCTCGAAAGGAGGTTTGAAAACTTGCCAACTATACTTCAAAGAACAAGTTCTTTGGAGCAAGTTTGACCAAGGCTTCTGGGTAAACAGATGTTTGCCTAAGGTCTAAGAGAATGTGTGTAATCAGCAGTGACTGATTTTTGGCTTTGGAATTATCTTCTTCGATTCAAGCTTTGGGAAGGTTAAGCTTTTGGCTAAGAAACTATTTTAGCAGAGTTTCAGCTTATGTCGTTGAATCGGTGAAGATTGAAGTGATCCTCGAGCGCTATTTATAGGAGAGATCTTGAATAGATCCGTTGGCGGATAACGTCTTCATGATTTCTTCCGTTGGAGAGCTTTTCGAATTTGGGCTGAGGCTTCAATCTTCGAGGTTCCTTGTTTGGTGGGAACGACTATGTTGAAGAGCAGGAGATGTGACGTCTCTGATAAAGTAGCCACCAAATAGGAATGACCTCTGCAGAGAGGGATGATCCTGAGATCTCTGCATTTAATGCGGCTGTACTTTTGGAGTATGTGGCTTCCTTTGAACGTTGGAAGTTCAGTCCGAGGAAGAATGTTTAACTGATGCTTGACTTTAGTATCAGTCCGCTGAGTCCACGCGGCACGCATTAAGTAATCAGTTCCGAACTGATTCTTCAACTGATACTTCAGTTGGTATCTTCATACTTCAGTCTTCAGTCCTTCGTTCTTCAGTGTTCAGTCTTCAGAACCGCAAGCTAAACTAGAAACGAACTCTAACACTTGAGTTCAAACAGTTCTAGTCTATTACAATTAAGACCTATGGATTTTGGTATCATCAAAACAAAGATTAGGATATTCCACAAAGTTCCCAACAAATTCCCCCTTTTTGATGATGCCAAAACCACACAGCAGTTCTAGACAAACAAAAAGACTGAACTCGCAGCACAAGTTCTAAAACGGGGTGAATACTATTCCCCCTGTACTTAGAGTCAAGAACGCAACAGTTCTAACACAGAACAAAGAGAAGACAGTAAGACATTAATCAGAGCCTGGACAAAGAGTCATTGTCTTCAGGTTGAGATCAAAAGAAGTTCTTTTCATTAAAAGTAAGACTGATAAGTCATCAGTCGAGGTACAGAGCAGGACTTACATTGGAGTAAGAAGAAAAACAAAAACATCATGGGAAACCCATGGACTCCAGCAGTCTGCATCGCTGCGCCTTGAACTTCTTGATCTTCATCTTCTGTCTTCGTGTTCCTAAGCCTTTTCCACTCTCACTTGTTTTTCGTTGATTTGAGGTCTCCCTGGCTAATCTTCCTCATGATCATCGTGATGATCATTTTGCTTGATCGTCTTCAGTCTTTTGAGAATAAGTCTCTAAGAACTTTCCCCCTTTTTGGCAACATCAAAAAGGTAGAATTGACTGAAGGATGAAGCTAAGACCGTTTTGAGAAAACAGAATCGCAGAATGGTCCAGAGAAAGATGCTGAGGGTAAGAGGGAGGTGGAGAATGCGGAGGTTTAGATAAGAAAAAAATAAAAGATGAGAGGAGACGAAGAAAGAGGCAGGGGTTGATTTGCATGGCTCTCGAGACTAGGAAGAAGAGAGCAGCTATCATGCAAACCAAAGGAAGTTGAGGAAAGCATTTTTGAGGAAGAGAAAGAAGCATATGAGGAGAGGTGTGTGGGTAAGGAAAATCGAATCAGTGACTATCGTGAGGATAAACACTGTCGATGTTGCGCCGGTTGACAACGAGCTCCTGCTCATTGCTGTTGCACCACACGGAAGCTTCACAAAAATGTGAGCAGCTCGCCAGAGAAACAGGCGAAGTTCGTCTTCTTGAGACAGGTACTTCAAACCGTATGGTCCAGGATGAGGATGGAAGACACTCGCTTCGCTAGATACAAGTGAGGCTAGAGCAAGCTTTAACGTCGGAGAGACGTTGAGATCCAGTGGAAGGGTCCGGTGAAGACCAAGTATGTGAGCGTCATTCTCCCACTCCATGACTTTGCAGTTATTGAATTCTCCTTTAGTCGGAACAAATTTTTCTGCAACTTTGGAAAGATTGGAAAATTTTCTCACAGTGAAGGCTGTGGAGAGTTATTAGTTGATGCAGAAAATATGTGAAGACATCATGGTATAAATAGACAAATTTTACCAAGTAAGAAGATGAAAAGTTTTTCGAAAACTGTGCCTAAAATGTTTTGAAGTAAAAATTCACGTCCGCTGTTACTGTAGGGGACGGAAGCTTCAAAAGGTGAGAGATATTATTGCATTATGTCATGTCAATGAGATTCTCAAGAAATTTGATCACAGAGGCAAAAGGTTGGAAAGATTTTTAGAGAAGATCAGGACTAGTTCAATCAAATACGAATTTTCCCTTTTAAAAAGTACTTGTCCTTCTCGGATATTCCATTTTCCAACAATCAGTTAAAGATTTTGAAAGAAACTGATCAGTTAGAGAAAGATTTTGAATTTAAGACACAAAGCTCTTAACTGAAATAACTGATTTTAAATAGTAAGCTTAAAAAATACTTACTGATCGACTGATCATTGTAGTCAGTCGATACCACTTGATCCTAGTTGACTTATCAGGATAATGATAACACTCATGTTTCTATGGTTTTCAATGTTCTTTTGATATTAATTTTATAGGAAATTGAGTGTTTGATAGTTGTTTTGTGCTTAATTTGCTTTATCTTGTGAAACATGATTCTTACTCCAACTTTGAAGGAAATTTCAGGTTTAATGACTTCGAATTTGGAACAATGTCCATAAATAGAAGTTCTAGTTCGTCTCGATACGAGTTCGTGAGCGTAAACGGATCATAAATCGAAGTTCGGACGAGAAAGTTATGGCCGAAACAAAAAGAAGAAATTCGGCGACCTAAACGGCGACCGCCGAGTTTGACCGCCGAATTTGGCGGGTTTGCGAGATTTTCCAATTTTCAGAGTTCTTCTGGGTTTCAAACACTGTATTTTACCCTGACACTATAAATAGGTCTTCTTTTGACCTATTTTGGGTTCCTTTTTTAGTCCAAAACTTTATTTTCTCAGTTTCATAGCTTTAGATTATTATTGTTTTCCAGTTTTTACAGCTTGGATTGGATTTCCACAAGATTGAAGATTCAAGCCGCTACAATTGTTTTATTCAGAGTTTTATTTAATTCAGTTCTTTCAATTGTGTTCTTTTTAATTATGTTTATGATTTATTTTAGTATGTTTGGCTAGTTCTTTAATCTGAACCTAGGGTTTGTACATAGCTGATTAATTATGTGTGTATGATTTATTGATATCAATTTGCCTTCCAACTTGTGATTCGTGATTCCTGGTACTTAATTTCTTGTGAATTATTTAGCCAATAATTTACATGTCTAGCTGTTCAGTTTGAGTCTTGAATGTGATAATTGTTCAGCCGATTCAGGAATGCATGTTATAGAAGTAGCCTTGACACTTGAATGGGATAGGTGAAACTGTAGGGAGCTATTCTTTGTGTACGCTTGGGAGTTAATTTATTCCTTGGAATCTTGAATGTGAAAGGGGGTAAATTAATCTACTTTCATAGGTGTTCGTTAGAGAAGCTTGTGAATAGTTCTGTGATCTCTCATCAGGGTTGGATTAAATTGGTAATTGAATCAATAGATTAAATGCATGTAATTAATTAGTAAAAGTACATCCCTAGGGTCAGAGTCTTTTATTATTTGAGTTTTTACCTTATTTTATTTGTTGTTATCTGAATTTAGTGCTAATCAAACCTTCCTACTTTTTGTTGCATGTCTACTGTTATAGTCTGTTTAGGAGATAGCTAGAGTTATTTCGTTGTGTCAGTCCCTGTGGATACGATACTCGGTTACTAATTATTTGCTACAATTGCACCGTGTTAGTTGCGGTATTTGTTGCTAAGAAATTAGTGATCAACTTTTTGGCGCCGTTGCTGGGGATTGATTAGAAGTTGCTTTAATATTTCCGATAGGACTAGGTAGTACTTCAGGCGTTTACTGTTTCTTTTTATTTTTTTATTTTTTTTTTATTATTTCTCATTTTTATTCAGGCACTGCATACGATGGCAACTATTGAGCAAATTCAATTTCAAATGTTGGATATGATGCAGCAGATGTTAACAGAGATGTCTAGTATGAAGACAACTGTTAATACAAGAATGACCAATTTGGAGTTCCAAGTGGGTCATATTGAAAAAAATTTCTCAGCACTGTCCAAGCAAGTGCAGATGTTGGAGACTCAAATTGGTCAGATTGCCAACCAAGCAGCCGCACAGCACAAGTCGCCAATTCCCGAGCAACACTACTGTCAATCCAAAGGGCAAATGCAATGCGATTTTCGATGACACTGTGTCTCCTGAAGATGAGGAAGCGATTGAATTTTTCCTGGCAAACTGTGAGGAGACGAGCAAGGAGCATGAATCTCTGATTGAGGAACCACACAAGGCTCCTGTTCCACTTAGGGAATACTTTCCAAAGGGTCCACTTCCCCGTAGGCTGATGAAGATGAAGGTGCTTGAAGAGCAATGTGCTGAGAAGCCGAGCAAAAAGTGTAACGCAATTCAAGTGAGAAGCGGGCCAGAGCAGCGGGATCAGCCAGAGCAGCGGGATCAGCCAGAGCAGCGGGATCGGCTAGAGCAAAGGGACGGCAAGGATGCCAAGGAAATCAAGCTGGAGATCCCCCATTGCAAGAATGAGAAAAAAATTGCCAATCCCGAGGAGACAGAGCATAGACGCATAGTGGATGAGCTAGAGAGGCTACTTGAAGAATCAGACCGGCGTGCAGAGCCTCAAGATAGCATAGCAGCGAAGCAAAGTTCAGAACTCAACAGCCAGAGTAGAGAAATCAACCATTTCTCTGCCAATATCCGTTCCTCTACCAATGATAAAGAAAAAAAGGCAGTCGTTCACACCAAGAAGATGGGTCATGAGGATAGGAAAACCTCGCAGGCGACAGCTGTGGGCACTGAGCTGCCAATGAAGCTACTTTCGAAGAAGAAAGATCCGGGAAGCTTCACCATTGAGTGCGAGATTGGAGGAGAGCTCTTTCCCAAGGCTCTTTGCGATTTAGGGGTTAGTGTCAATGTGATGCCCATCTCTGTTTTCAAGCGGTTGGGAATTGGAGATCTCAAGCCGACCTCAATGGAGATTCAGATGGCGGATAGATCAAGAGTGAAGCCGAGAGGAAAGCTTGACGACATCTTTGTGAAGGTTGACAAGCTCGTCTTCCCTACGGATTTCTTGGTCCTCGATATTCCTGAAGATACAAATCCGCCATTGATTCTTGGTCGATCATTCTTAGCTACGGGGAGGGCTATGATAGATGTGCCCAATGGAAGCGTTATCTTTCACGTAGCTGATGCGCATGAGTCCTCTGTCTCTGTTCGTGTTAGGCAATCTGTCACGCCCGCGGCGTTTGATGTTCATTGAGACCGTAAGGTATCGTCGAGCTCTAGACGTTAAATTAAGCACTTGTTGGGAGGTAACCCAACTGTTTTTCTTTGTTTTGTTTTTCTTTCTTTTAGTTTTGTTTTGTTTCTTTTTGTTTCTTTGTTTGTTTGGAGTTTAGTGCAGTGTTGAGCTTGGAAGATGCGGGAACTCGCGCCTTGTCATACACCACCATGGAGCATGTGTTTCTGTGAGTAGTGACACACATATCATCATCCCTCCAAACTTATTTTCGAACTTATGTTCTGTAATAAGTTTGGGGGAGGGGGTGAGAGTAGATATGTGTATCACTTTTATTTTTTTTGTTGGCTTTATTGTTTTATCCTGCTTGGTTGGTGGTGTGTGTTTGTGATTGTTTTTTTTTCACCGATGATTATTGCTCCATTAGATTTCTGGTGAGATGCCAATGATGATTTATGTGAAAAAAAAATTGGAGTTTGATTTTCTTTGATGATTTAAGCATAATTGGAACTAATTTGCATAATTCTAGAGTGATTTTGACCTTGACTTTTAGACGTTGAATAAACCTGTGAGATTTTGAGCTATAACTGTTTATCATACACAGTTTATTCTTTGTTGTGAGTTTTGTCATGCATATGTAGTGATCTTCTAGAACTTGCCATGGTTTCTGTGTTGAGGTTGCTGTTGTGCCCAGGATTAGGAGATGATTTTAGGCCATCTTTTGTTAGCCACAATTTTTCCCAAACACTGTCCTTGAAAAAAATATTATCCTTTGTTATCCTCTTTGAGCCTATTTAGCTTTTATTCTTTAGCCGGATGATAGGGGGTGATGAAGTATATGGGGATCTTCGTGTGGTGAATATTCATAGTGGGTTGTGAAAAAGAAGGGATGATATTGAGCTACTATTTACTCTTATAAGCTCTAGAAAGTTGTGAAAAGAAAAGAAAAAAAAATTGTTCAAGAAAAAGAAAAAGAAAAAAAAAAGAGAAAAAGAAAAGAAAAGTGTGAAGTCGAGTGTATATTGAGAGTGTTGTTAGATAATCGACTTCGTGTGTTGGAAATAAATGGAGAGCATAAAAGAGTGGTTAGTTCTGCATTGTGATGATTAAATCCCTTGAGTTGTGTTGATTATGGTGATATAGTTGGGTGGAAGATGGAATTTATTCCATACTTGATTTGTGAAGCTATAAGGTTGGTGTTCTTAAATTATTTTGAATCACTTAGCCTATATTTCCCTACCTTAACCAATGTCCCTACATTATAACCCAAAGAAAAAGACCTTTTTGATCTTAGTCTTGGCACACTTTTAGCGATGGAGATTGTAGACGATTGGCAAGCTTATGGTAAGTGATCTACATTGCATTGAATTCGATGAGAGCATACACGTCCTATATATATATTCCATCAAATTGAGAGTTGAGTGATACACATACCTTGTGAGATTCAATTGTTTGGAATGTCAAGGTTGATTTTACTATAGGTTATGTTTATTGGTGAATTTTGTGCTTGATTATTGAGGATTTGAGAATTCTATTATTCTTTATCTTTCGGAGGCATCGATGAACTATATTTCTTACCCATTCGTGTTTTTGATTGTGTTCTTCTCATTTTTCGAGGACGAACAATGGCTTAAGTTTGGGGGAGTTGATAACACTCATGTTTCCATGGTTTTCAATGTTCTTTTGATATTAATTTTATAGGAAATTGAGTGTTTGATAGTTGTTTTGTGCTTAATTTGCTTTATCTTGTAAAACATGATTCTTACTCCAACTTTGAAGGAAATTTCAGGTCTAATGACTTCGAATTTGGAACAATGTCCAGAAATAGAAGCTCTAGTTCGTCTCGATACGAGTTCGTGAACGTAAACAGATCATAAATCGAAGTTCGGACGAGTAAGTTATGGCCGAAACAAAAACATTGCGCGCAGCAGTCAAGTTGGTCGCCGAAAATGGGCATTTTGAAGAAGAAATTCGGCGACCTAAACGGCGACCACCGAGTTGGTCGCTGAAATTTCTGTTTCAGATTTGCACTGCGAGTTAAATTCGGCGGGCGCCGAATTTGGTCATTTTTCAGCACAAAAACGGCGACAACGGCGACCGCCGAGTTTGACCGCCGAATTTGGCGGGTTTGCGAGATTTTCCAATTTTCAGAGTTCTTCTGGTTTCAAACACTGTATTTTACCCTGACACTATAAATAGGTCTTCTTTTGACCTATTTTGGGTTCCTTTTTGAGTCCAAAACTTTATTTTCTCAGTTTCATAGCTTTAGATTATTATTGTTTTCCAGTTTTTACAGCTTGGATTGGATTTCCACAAGATTGAAGATTCAAGCCGCTACAATTGTTTTATTCAGAGTTTTATTTAATTCAGTTCTTTCAATTGTGTTCTTTTTAATTATGTTTATGATTTATTTTAGTATGTTTGGCTAGTTCTTTAATCTGAACCTAGGGTTTGTACATAGCTGATTAATTATGCGTGTATGATTTATTGATATCAATTTGCCTTCCAACTTGTGATTCGTGATTCCTGGTGCTTAATTTCTTGTGAATTATTTGGCCAATAATTTACATGTCTAGCTGTTCAGTTTGAGTCTTGAATGTGATAATTGTTCAGCCGATTCAGGAATGCATGTTATTGAAGTAGCCTTGACACTTGAATGGGATAGGTGAAACTGTAGGGAGCTATTCTTTGTGTACGCTTGGGAGTTAATTTATTCCTTGGAATCTTGAATGTGAAAGGGGGTAAATTAATCTACTTTCATAGGTGTTCGTTAGAGAAGCTTGTGAATAGTTCTGTGATCTCTCATCAGGGTTGGATTAAATTGGTAATTGAATCAATAGATTAAATGCATGTAATTAATTAGTAAAAGTACATCCCTAGGGTCAGAGTCTTTTATTATTTGAGTTTTTACCTTATTTTATTTGTTGTTATCTGAATTTAGTGCTAATCAAACCTTCCTACTTTTTGTTGCCTGTCTACTGTTATAGTCTGTTTAGGAGATAGCTAGAGTTATTTCGTTGTGTCAGTCCCTGTGGATACGATACTCGGTTACTAATTATTTGCTACAATTGCACCGTGTTAGTTGCGGTATTTGTTGCTAAGAAATTAGTGATCAGATAACTTCTCTTCAGATGAGCGCTTGTCTTCATTGTTTTCCACGTCAGCAGTCGTAGAATAGCAGTTGGTTGACCACCAGTCAGCATGACTGTTTGAGAAAATCTTCAAACACAACATCACTCTTCTGGATTGATGAGGCCGATCCTTCCATACAGATCGTTGAACCTTTCTTCTGAAAGAGCCTTGGTCAGCAAGTCCGCTCTCTGAACAGCAGTTGGAATCCATTCAACAGAGATATCCTTCTTTTCGACGTGATCATGAATGAAGTGATGTCGAATAGCAATATGTTTGACTCTGGTGTGATGAACTGGATTCTGGGAGATTGCAATAGCACTGGAGCTGTCGCAATAGATTGGGACTTCCTTTTCGTCTATCCCATAGTCCTTCAACTATTGGACTAACCATAGGAGTTGTGAACAACAGCTTTCCGCAGCAACATATTCAGCTTCAGTTGTGGAGGTGGCGACTGAAGTCTGCTTCTTTGAAAACCATGAGATGAGCTTATTGCCTAGGAATTGACAGGTTCCGGAGGTTGATTTGCGATCAATTTTGCATCCTGTAAAATCTGAGTCTGAATATCCGGTGAGCTTGAAGTCGTCGTCAGCTGGGTACCACAATCTTAAATTGGGTGAACCTTTGAGATATCGCAAAATTCGCTTTGTTGCATCCATATGAGCTTCCTTTGGATCTGACTGATATCTCGCACAAACTCCGACTGCATATGCGATATCTGTTCTGCTCGCAGTCAAATACACCAATGATCCAATGATTTCTCTGTACTTGATTGAAGATACATATTTCCCTTCTGATCCTGGATCCACTTTCCAGTTTGTATTCATTGGGATCTTGACTGATTTCATGTGCTGAATACCGAACTTGGCTATCAGTTCCTTGGCGTACTTGGACTGATTGATCAGTATTCCCTCGCTGGTCTGCTTGACTTATAATTCTAGAAAGAAATTCATTTCTCCCATCATGGACATCTGGAATTTGTTGGTCATGATATCAGCGAACTTCTTGCACATGCGTTCGGATTTGGATCCGAGAATTATGTCATTGACATAAATCTGAACAAGCAAGAGATCTTCTCCTTCTTTGAAAGTGAACAACGTTCTGTCCACAGATCCTTTCTTGAAACCTTGTTCAACAAGATACTCAGAGAGAGTATCATACCATGCTCTTGGAGCTTGCTTCAAGCCATAGAGCGCTTTCTTCAGCTTGTACACCTTTTTCTGGTCCTGCAACCTCAACGCCTGGAGGTTGTTCCACGTAGACTTCATCGGTAAACACTCCATTGAGAAATGCACACTTCACATCCATTTAGTGTACCTTGAATCCTTTGTGAGCTGCGAAGGCTAAGAAGAGTCTGACTGCTTCCAATCTGGCAACTGGGGCAAACGTCTCATCGTAGTTGATACCTTCTTCTTGACTGTAACCTTTTGCTACAAGCCTTGCTTTATTTCTCACAACATTTCCTTCTTCGTCTTTCTTATTTTTGAAAATCTATTTCAAACCAATCACCTTTGCATCGTCTGGTTGATCCACAAGCTCCCAAACTGAATTCCGATTGAATTCATTGAGTTCTTCTTGCATTGCGATGACCCATTGAGTGGACTTCAGAGCTTCTTCGACATCCTTGGGCTCTGTAGATGATAAAAAATAGCTGAAATTATTATCTTCGTTGATGCAGTTCTGGTTGATATCAAAGACGAGGTTGCACATTGATCTTCGAGTCTTGACATCGTCTGATGGTTCTCCAATAATGTTCTCCTTTTAATGGAGTTCAAACCATCTTCGATACTTCTTGATCTCTTCTGGTGATGGTGGGGCTTCTTCAGTCAAAATGGTTCTGAAGTGTTGAGCACCTTCTGGAGTAGGGAAGAGTTGAGGTGGAGCTGCTTCGACATGTTCAACTCATTTTTCGGCAACTGGAGTTCCCCCTTAACTGATGCCATCTGCATTGGCTTCAGTCTAAGCTTCAGACCTTTGGCTGATCTTCTGATACTGAAGGTTCTCATTATCTTCATCTTTTCCTGGTCCCCGCACCAAGATAGTAGAATGCTCGGTGTTGTCGATTTCAGTCTTGGAAACTTCAGTGTTCTCAACACTTCTTTCAGTTTCCTGTTTTCTGAAATCATCTGTAGACTCATCAAAAACAACATGTGGTGTTTCTTCAACACAAAGAGTTTGAGAATTAAACACTCGATAGGCTTTGCTGGATCGTTCTGTTCCAGAGTATCCAATAAAATTTTTTGGATCAGCCTTGCTATCAAATGTGTTTAACCTCTTCTTATCATTGTTGTGGATGAAACACCTAGAACCGAAAGCATGAAAATATGCAATTGAAGGCTTCCTGTTCTTCCATAGCTCGTATGAAGTTTTTCCATGTCTTTGAGTGAGGAAGGAACGATTTTGCGTGTAGCATGCGTTGTTGACTTCTTCGGCCCAAAACTTCAAGGGGAGTTTTGATTCGGCTAGCATCGTCCTTGCTGCTTCCGTCAAAGACATGTTTCTTCTTTCTGCAACTCCGTTCTGTTGAGGAGTCCTTGCTGCAGAAGTTTGATGACTGATTCCTTGTTCCTCACAATACTCACGAATGACAGTATTGAGAAATTCAGTCCCACGATCTGATCTGAGCTGATGATGTTGACTTCCTTTTCAACGCTTAGTCTTCTCAGCAGCTTTGGCAATTCCAGCAGTGTCTCTCTCTTGGTGTAGAGAAAGATGACCCAAGTATATCGTGAATAATCATCCACAACAACTAAGGTGTACTTCCTACCGTTGTAGCTTCTTGGAGAGATTGGGCCAAACAGATCCATGTGAAGTAGTTGAAGAATCCTTTCAGAGGAGTGTCCTGACTTTGACTTGAATGACGTCCTTGTCTGCTTCCTTCATTGACATGCTTCACATTCTTACTTCTTCTGGAACACAATAGAAGGCAAACCTTCTACCAGTTGATGTTTAGCAAGCTTGTTGATCGTCTTGAAGTTGAGATGGTTGAGTCTCCTATGCCACAACCAGTTGAGCTCCGAGCTGCTTTTGCTGATGAGACACGTTTCTGGAGGGCTGTCTTCCCATGAGACGACGTAGAGACTTCCTTGTCTGAATCCTTTCAGAACCACCTTTCTTTGATTGTTTCTAACAGTGAATTCATCATTTTTTATCTTCACTGTGAAACCGCTGTCACAAAATTGACTCACAGACAACAAATTATGTTTAAAACCAGAAACAAAGCTAACATTACTAATATTGGCGTTACCCATGTCGAGTACACCATAGCCTTTTGTTTCTCCGATTGAGTTGTCTCCGAATGAAACTTTGGATTCAGCTTTCTCAACATACTGAGATAGATATTCTTTGTAGCCCGTCATGTGCTTCGAGCAGCCACTATCCAGATATACCATGTTCTGATTGAAGCTTTAACTTCTTCCTTCTTTTTATGTTTCCTGTTTTTGACCTGGAAGGAAGAGTTAATTTAGGTACCTAATCAAGATTTGGGTCCTTCAATGTTAGCTCGAGTTCCCTTTGGAACTCATATCTGCTTCAGAACTGGTCTTGCTGATCTCTTGCGCTTTGCTGGTCGTCTGACTGAAGTAGTTGGCGCTTCAGTTGGCACATGAGCATTCTTCTGTTGAGCTTTCCTTTTGAAGGCCTTACTCTTGTAGGAGTTCTGTCTGATGAGTTGTTGAGGTCTTCTTTGCTTGACGAAGTATCTTCCTTGAGATACTCGAGTCATTCCAGACTGATGGAGACTTGACTGATGTCGTGGATGTCGCTTGACTCGTCTTGACCCATCATTGCTTTGTCTCCATAGATGTTGTTCTTTATGAAACTGAACTGATTTCAGTTTCCGACTGATGTTGTTGTTCTTCCCCTTGGACTGGTGAGGAAGATTCTTCTTGATTCCTGATGTTCCTTCCCCATCTTTGACTGAAATATGCTTTCCAGTCTTCTCAGTAGAATGATCTGGTTGGGGGCCTCCTTTGCTCGTCTGTAGCTTTGTGGAGGAGGAACATTTGTTCTTGCCATCAGTTTGCGTTCGAACTTCATCCATATCATGATCTCTTGATTATTCTGATGTGATGTTTTCAGAAGTATCGTCCTTTGCATTGATCATGGCATTCTTTTCTTTATCAGCTGCAACCTTTCCTCCAATGCTTTCAACGAGGCCTTTTGATGGAAAGTTGCTCATCATGGGAGACTTCATCATGCAGTCCTTGACTGTTTCTTCTAATTTGTGATTGAGCCTCTTGATTTCATGAGATGCTCTGTCACATTCTGAGTTGGAGATTCTAAGCTTTTCTTCCAGTCGACTGTTCTCCATGATCAGCTGATCAAGACAAGTTTCATTCGGAAAGTAGATGATTGTCTGATTCTTGGCTCGTTCATCATTGATCTCCTTTTCCATTTTCTGATTCTGCTTGAGGAGATCTTCGAACATTTTCCTCAACTGACAGTGATCAGTCATGAGCTGATCGAACTCGTTAGTTTCATCGGCTGAGCTTTCTCCATATTCTGAGTGGTCTCCTGAAAACATCAGGAAGTTATCAGTATAAAGAGCCTTTGAATGAGAGATTACCTCTGAGCCATTCATTCTATTGTCATAGCTGTTGTCGGCCACACTTTCAGTTTCATTGGCCATCAGGGCTTGGCTCTCATCATCTGAGCTGGTAGAGTTGAAGTCGGATGATTCTGATGTGTCTTCGGAAGATTCAGCATCGTCAACAACCATCGCTTTCTTCTTCGCATAACTGCGATCCTTCTTGGCTTTCAGCTCTTTGCGCTCAGATTGCGTCAGTTCAGGGCATTCATTTCGAAAGTGCCCTTTCTTTCTGCATCCAAAGCATTCCATATCTTTGATGTCTTAAGCGGCTGAATTTATTTCTCCGCTTCGATCAGTGGAATGTCTGGAGTTGCTTTCTATTTTCTTTCCTTTGTAGTGCTGCTTGTGGAACCTTCTGTACTTGCGGAATTTGGACTCCATCTTGTTGAATCTTTCAGTTAACAAAGCATATTGACTGAAGAAGTCATCGGGCTTGAGTTCTGCTGGTTCCTTCCTGAACTCCTTTACCACTCAAACACTCGATTCTATCTCTCGAAAGGAGGTTTGAAAACTTGCCAACTATACTTCAAAGAACAAGTTCTTTGGAGCAAGTTTGACCAAGGCTTCTGGGTAAACAAATGTTTGCCTAAGGTCTAAGAGAATGTGTGTAATCAGTAGTGACTGATTTTTGGCTTTTGAATTCTCTTCTTCGATTCAAGCTTTGGGGAGGTTAAGCTTTTGGCTGAGAAACTATTTTGGCAGAGTTTCAGCTTATGTCGTTGAATCGGTGAAGATTGAAGTGATCCTCGAGCGCTATTTATAGGAGAGGTCTTGAATAGATCCGTTGGCGGAGAACGTCTTCAAGATTTCTTCCGTTGGAGAGCTTTTCGAATTTGGGTTGAGGCTTCAATCTTCGAGGTTCCTTGTTTGGTGGGAACGGCTATGTTGAAGAGCAGGAGATGTGACGTCTCTGATAAAGTAGCCACCAAATAGGAATGACCTCTGCAGAGAGGGATGATCCTGAGATCTCTGCATTTAATGCGGCTGTACTTTTGGAGTACGTGACTTCCTTTGAACGTTGGAAGTTCAGTCCGAGGAAGAATGTTTAACTGATACTTGACTTTAGTATCAGTCCACTGAGTCCACGCGGCACGCATTAAGTAATCAGTTCCGAACTGATTCTTCAACTGATACTTCAGTTGGTATCTTCAGTCTTCAGTCCTTCGTTCTTCAGTCTTCAGTCTTCAGAACCGCAAGCTAAACTAGAAACGAACTCTAACACTTGAGTTCAAACAGTTCTAGTCTATTACAATTAAGACCTATGGATTTTGGTATCATCAAAATAAGGATTAGGATATTCCACAAAGTTCCCAACAAATATTTATTTTTATTCATACGAATGTTCACTTTTAGTTAGTTGCTTCAGTAATAATCTTTGTAAATAAAAGTAATTATTGATGTGAAGAAAAGTAATATTATTTTCACTTGATTGTACTTTTATTTTTAACTATTTTGTCAAGTAATTATTGTTGTAATAAAAAGTAATTATTATTACAATGAGATGTAACGTTTCTAGATTATTATATTTGATCACAATAATTATTACTATTTTTATTAATAAGAGTTTATACTTTTAGTTATTTAATCAACTATTATTGTAAGAAAAAGTAACCATTGATATGAAGCCCAACTCGGTGGCAAAGCTAGCTCCCGACAGGGCTGTCCTTGTCAGCGCTGCCCTCTGGCAGGGCTCCCGGCAAGGCTGTCCTCGACAGCACTGCACTGTGGCAGAGCTGGCAGCGCTGCATTCTGGCAGAGCTGTCTCTGGTAGCGTTGTATTCTGGCAGGGCTCTCGGCAGAGCTGTCTCTGGTTGAACTCTGGCTTTGGCAGGCTGTCTTTGGTAGCTCTGGCTCTGGCAGGTTGTCTCTGGCAACTCTACTCTGGCATGTTGTCTCTGGTAGCTCTGCACCCTGGCAGGGCGCGGATCCGGGTCAGCGTTGGGGTGCAGGTCGACCCGGCCGCATGCGATGCGGGCGCCCGCAGCCAAGTCTTAACTCTTTATTTATATACTAATTACCATTTTCATTAATAAAAAAATGGATATCTATATAATATATGAAAGAGGAGTTTTTCCCTCCATTTTTTTCTCTCTTTTTTTATCTCACTTCTTCCACCAATTTTTCAATTATTTTTTCTCTATTCCTATCAATTTTTTCACTTCTCATTTTTTTTCTTCTAAATATCGTCATATGACTCATATTTGATTAATGAAAAAAAAATATTTTAATATGCATCTTAAATTTAAATTTGTGAAAGGATCTTTAATACGATATAAAAATCATCAAAACAAATAAATTATGAAGTTTTTTTTAATATGTTATTTTCTCTCTCCATTACTTTTTACAACTTTCATTTTCTATGTTTGTAAATGAAATATTTGTTTATTTAAATATATTAATTAATTTCGATATTCGTTGTGCATCGCACGAATGGAAGTACTAGTTTTCATACATAAAAAGGTTTCGAACTCCGTGTACGAACCCTTGCTGGCTTATCTTTTTCCTTGATTTCTAAGAAATCGATCCAGCAAAATACAATAAACCTGATGAACGTGTCCCTCAATTAATAAAAAGGAAAAAAAAAAAAGAGAAGTTTTAAAAGGAAAACAAATGATTATACGGCAAAACTGCTTTTTATCGAAAACTCTTGTTTGATCCCTAAAATAATCACGAAATTAGTCCCACTATTCGGTTTTCGCCCCCTACAAATTCCTCCCAAATTTCTTCAATTATCGGACGACCTCCCTTCGCCGTCCATCCGTAACCCTCCGATTAGATGACTTATGTCACCAGCCATCGTTGACGCCGGAGCGCCACCGCCACCCTGTTCCAACGGTCAGATTTTCTATCCACATTTCGAATTATTGGATCGTATCGACGATAATAGTTTTGGGTCTACCGGGTTTTCGAATCAAATGGATCCGGGTTTCGGGTTTAGCTCTTCGTCAAAGCCCGCCGCCAGCTATTCCCGGCCTGTGCGATTGAACAAGCATCGGAAATCCATGAGCGGGAACCGCCCCAATATGTTCCGATCCGTATCGCAAATTGGCGTGGGCCCGGAGGATCCGGGCATTGATCCAGGTTTTAGCGCAGCTAAACCCGCTTTTGAGAATGTGGGTCATGGACTTGTGTTCAGGTCGAATGATGGTTTTGTGAATAATAATAATGTGGAGGGGAGCAAGGTGCTCGATGGAATGAGGAGACTGAAAATTGAGAGCGAAAAGGGGTATTCAAATGGCATGAATGAGGAAAGCATAGGTATGAGTAGTGGTAATGTGCATTTGAGTGGCAAAGATAACAGCTTCCGTGGCATTGATGAAAGTGTGGTTTCTGAATTGCCTGAGGATATGAGAAGGCTGTGTATTGAAAGTGAACGTTTTACTAAATCATGTGGTGGAAACATGGAAGAGCTTCCCAATAAGATGAAGAAACTGAATGTGGGAGACTACGAGCACGATGGCTCCAAGAATATTAGCTATGATAGAAGTGATAGGACGACGTCTTTAAGTGGCAGCGCAGATGCATTGCTTGCAGACAAGATGAAAAGCTTTAAAATTGAAGATTCTTTATACAATTCTACGAACATGAAGGTTGGTGATGCTAGCTCCAGAGATGAGGATAGGATCTTGTTTGAGTACAGTGGAAAAGCCAATCAGCCGGAGGGCTTGAATATGACTAATACAGGTAGAGACAGTAGTTCTAATCACCGTAAAACTAAAACAGGCTTGAGTTCCGATGTGGAAACTATGCCTGACGCGCCGGCTAGGAATTTAGGCAACGTAAATTCAGACAACAGTTCAGGTTTATTTAGTGAATCAAGATTCACATTTCAGGCTGGACTGGAGAGCGAGAATAGTGGTACTCATGTGAAGTTCAAGAATGAAAAGAGTACAACATCGTTGCCGATGTTTTCATCCAGTGGCATTCATCATACACCTCTGGGGGGTGTCTCTGAGATGCCATCTGCGGAGAGAGGTAACAGGACAGTTGATTTTGGCGTTTCTAGCAAATTAGATAGCATGCCAGCACAAAATTTGGAGTTCAAGACACCAACTCCTAAAGTGCAGTCATCATTTGGTCTGGGTAGGAAAATAGATGCAAAGCGGGAAACGGCTAAGGACAATTCATTAAGGAAAAAGAAGGGGAAATCCAAGAATCCTACAAAGGTTAAATTGAATTTCCATCATGAATTTGTCTTTCAAGAAACATTGCATGAACATACTGAATCTTCAGAGCAATATTCCCCTATGGACTTCTCTCCATATGAAGAAACATTGGCTAATAATACATTTTCAAGAGAGACTTCTGTGGCATCAGAGGAGTCCTCTTGTCTTGGTGAAAACAATTCTTCAGCAGACTCATATGCAAATGTTTCGAGTGACATAGCTGATGAAGTACTGATTTCAGCAGCAGAGAGAATGCATATAAACGAATATGATATAGATGACAATGAAGGGCAAGATAAACAATCTGCATCACGCGGGAATGATGCGATTAGGGTTGATAGTCCTGAAGAAGATGCTGTTTCAGGGGCCGAGACTGAAAGCTTTAAGTCTGCAGCTGATGAGTTAGATTATAGCACTGACTCCTTTTACACCGCAGCAGACACTGAAGTAAGCTCCAGTTCTAAAATCGAGAGACAAGACAGTGATGGAGGGACTCAGTTTGAACATAGCGCAAGTTCAGCAGATATGTTCTCAGATGGCTTCACTTTTGCTGCATCTTCTGCTTCTTTCAGTGACTCTTCAGCATCAGTCCGTATCCTAAAGAAGAAGACTCGAAGCAAACATTCTCATGATTCATTTAGCTCCACACCAAGTGCCAAAGTTTTGCACGTGTCATCCCACCTACCCTCATTTCAAGTAGCAGGATCTTCATTCTCATTACGCGAGCAAGGCCAGAAAGATAATTTGTCTTCTGTGTTAAGCCAGAAAAGTAACAAGTTTGAGCAAGTTCAGGAACTGGCAACAAAACAAGACTCTGCTACAGCTGCTACTATTGCGGCACAGGAATCCTGTGAAAAGTGGCGGCTAAGGTAGGGATAATTATTCTCATTTGCTGAAATTACTATGGTATTGCAATTTGAGAGGTGTGACAACCATCCTTTCATCTCAATTCCTATATAATGACATTTTTCTTTGACCTTCAAGACATATCTATAATCTATAATTATTGATTCATGTTCTTCCGTCTGTTTTTATTTTGTGCTAGGGGTAATCAAGCATATGCAAAGGGGGACTTCTCTAAAGCTGAAGACTATTACACTCAAGGACTGAATTGTATTTCTCAAAATGAAACATCTAGGAGCTGTCTTAGGGCTCTAATGCTGTGCTACAGCAATCGTGCAGCAACACGTATGTCACTTGGAAGACTGAGAGATGCTCTAGAAGATTGTAGGAGAGCTTCTGAATTAGATCCAAATTTCCTGAAGGTGCATGTTCGAGCTGCAAGGTAATAAAATACTCATAATCCCTCTTTGTCCCTTCTTTCCTGTGATGTACTCTGTGATTCTACCTTCTTAAATATACAGATTGCACCTTCTTAAATATGCACTTCGTACTCTGTCCCGTTTTTATTTCAGAATGTTTATGTTTATTAGTATTCCATTGTGATACCAAAACTAAAATATATGCATTTGAGGGGCTAAACTAGTATTTAGTTGGAACCCATAACATAAACACTCCCCCCCCCCTTCCTCCCCATACCACCACAAAAATAAAAAATAAACAGAACCAAAAAGATTAATCATACCAAGATGAAACATTGATGAAATATGTTTTCATCTTAGTCATTCTTCGGGCTAATTATATTAACAAGACAGTAAATTCCAACAAAATAACTATCTTGTTTTGTCTCATTGATAGGTCTTGAAGCATAATTTATTGGAGTTACTAATAACCAGTAAGTGAGTGCCTAAAGTTGTAATATATAATCTCTATTTGATTTTTCTCTAGCTTTCTCATTGAATCAAAGGTTTTGTTATTAAGTATCTAATTGTATTGTCATCATCAATGTTGAAGTCCTTGTTTATTATCTATTGTATCTTCAGGGAGTATTCCACAAGCCATTTCACAAATAACACCAAGCATAACGATAAAAACTTAAAAGCCTTTAAGTTTCTATTATCTTATGGAACAGTTAATTTGTTGATGAGTCTTGTACTTTAAATTGCCCTTGATGTCATCGCTCATTCAGAGTTGCCTTCACTACTTCTTTGCTTAAGTTACCATAACTAATACTTCTCTTCGTGTGACTTTTTTTGACTTTTAAGCTGTTTCCTTACCCTGGGGGATGTTGAAAATGCAACTCTGCATTTTATGAAGTGTTTGCAAGCAGGACCTGATGTCTGTGCAGACAGGAAGCTTTTAGTGGAAGCTTCTGAGGGTCTTGAGAAGGCAAAGGTATTAAAGTCTGTAACTATACTATTATGATTGTGTGAAACAGTGTTGGGACCATCTTTTGATCTTGGAACCTTTTCAGTCATTTGCTAATTAACCTATAGTTCATTTGTATTTGCAGATGTCGACTATTAAGCTATATTGTATTTATGAGAAACCTGTCCTGTCTTGCTTAAAAATTTGAAATTATATGTCGTTTATGTGGTACTTATTTTCTCTTTACGAGTTATGGATGTGGTAGCGAAGTCTTGGAGATGTGGAAAGGGGTGATGGGATATAGGATGGATAATATAGCTCACAACACAAGCCTGTTTTTGCAGCTAATATTTTGTGGTAACCAGAACCGATTCTTCTCATGTGTGTTATGAGCAACCAATGTTTGCATTGTCAATTGTATAATGCCACTTACCATAAGAGTTTGAAGATGTTACAGTTTATCATCTTCCTCTTTTGTGTGTCTTTCAAAAATGATTCACTATATTGTAATATGTCTTTATATTATCATTGGAAGCAGCATCTGGAAAGGCCCTAGGTTCCATGCGTGTGCCAGACTGGGGCACAGCCGGGGCCTAGGCAAAGCCTTCAGGTGGTAGGTTTTTTAGTGTAAAGTATCGACCTCTTTGCTAAATGCATGTTATATTTTATAGGTTATTATCTTGCCCTCTGAAATTTGGGTTCTAACATGTATTTACTATTTACTTTTGAGTTAATTATCACTTATGGCACCTTGGAGAACAGATGAGTATAGTCCCACCTTTGCTACATTATAACACTCATAGCCTGTTATCGTAACGACATTAAAGGGAACATAATGTGGACTAACAAAAGCTGACTTGGCTATCCATTCTTTCCCCATAAGACAAAATGTCATTTTTTTTTTATCATATTAAAAGAACAAATCCCAGCTATTCGCCCCCCTCTGTACGTTTTTTTTTATTGGTGAGTGAGCCAATTAATTGCCGATTGAGAGGAGAGATCATAGATGAGGAAGGTTGCAAAATATACACAATATTCTTTTTATCTATAATTTGGATTATGGCCATACTTTATTTATTCTTTTCTTGTCCTTAACTTCTTATTGTGAGAACTCTTGCACTGAACTTATAAAATACTGCAATGCATACTAGTAAGTTTAGTGCAAGAGTTTTCACTGTTATCACAATAAGTTTTTATTTGAACCACTTTCTCTCTCTCTATATATATACATATAAAGGGAGAAAGGGAATCAAATAGTACCTTTGTATAGGCAATATGTAGTACCCAATATCTACGATTGTCATCAAAAGTGCATAAGTGTAAATATATAAAATGCGTTCACTTGAACACATTACCGCATATATATAAAATGTATTATCCAAAGGTGCATGATTATATATATAAAAGTAAATTGATGTATATACGAAAATGCATGGGTTCTACAGTACTACGAGAGATGGTTTCTACGTGATCCTATCCCTATACATATAGGGAGAAGATCTAGTGAGGATTTTTATTTAAAATGAGAACGAAGAACCATTCTCAGCCTTTAGATCATGAAGATTTACGGTGGATGCATAATCTTGATGGATGAATACGGAACCTGAGATATGTACACTTAATTTCACGGCGAATGCAGTAAGTATACACATCATTGTAGTGTTCTCTGTTCTTACAATGAAATGTGGTTTTCATGATAACCAACCCCTTCACGTGTGGTTATAATGAGAATTGCATTTTTCGTGAGGACATGAGAACAATGTATCCACTGTTAAAATTAATGCACTCGAAAAAAATAAAATTTTTGCTCCCTCGAGGATTCAAACCCAAATGATCCATCCGGGATGATGTTGCATCCACCGTAGTCTCGATGATATAAAACAATGTAGTATTCTATATATAATCATGCATCTTTTGAAAATTGCATTACATGCTTATACGTAGTAATGTTAATGCATGTATATAGTTTTGAATTCACATATGCAGTTGTGTGTTTAACGTTATGCGGTTGTAAGGGTACTACGGTATTGCCTAAGGGAAGAGTACTATATGATCTCTTCCATATATATATAGGAGTTGATTATTGTGAGAATTACATTTTTCGTGATAATGTGAGAACAATGCGTTTTCCTATAAAATTAATGCATTCACTGTTAAATTTAATTCATTCGAAAAAAAATAAATTTTTGCTCCTTCAGGTGTTGCATTTATCCATCTATCAAGATGATGGATCCACCATGATAGGAGTAGGTTCAAATGAGAATCCTTATTTAAAATATGAACGAAATACCATTCTCCTTCGATTGTGAAGATCTATGGTGGATGCATCATCTTGATGGATGAATGCAGAACTTGAGTTCGAATCCCATGAGGAGCAAAATTTCATTTTATTTCGAGTGTAGTAAATTTCACTGCGAATGCAGTAACTTTATACTTCCCATGGAAGTGTTTTCACATAATGCAGTTCTTATAATAACGAACCCCTATGTGTGTGTGTATATATATGTATATATTTCTTTCAAGTTTTGAACATTTCAATGTAGTTCCGCAATCGGGCTTTGTTCTGTTCTTATCTTTTGTCAGTAAAACTTCAAAAACCTCAACATATACGTTTTCCATCCATACTCTTACTTGTCATAGCGTTTTCATCAGTTAAAGATCATGTACGGGTATATTGGGACCAAAAATAAAAAATTAGAATCTTATAAGAGTTATTGGTTTTTTGAGTTCATATTCTAGGTTTTTTATACTGCTCTGATGTGGTAGCGTAATTTGGCTCTAGTGTATTGATTATGCAGATCATCTAAGAAACTACGTGCACGTATCTAAGTTTGTTTGTGCAATTCACTTTCAGAAAGTTGCAGACTGCATGATCAAGGCTGCAGAACTTTTGGGACGAAAAACTTACAGTGACATAGCCTGTGCTGTTAGCATTATTTCTGAGGGTTTGATGATAAGCTCTTATTCTGAAAAATTGCTTCAGATGAAAGTGGATGCTCTTCTTATGGTATGTATCAGTGTTAAAAGAAACTGGTACATATACCTAAAAATACTTATTTTTTCTTATATTGTTGATATGCATATATCTAAATTACTGTACTCATATTCCACTAACAGCTGAAGAATTATGAAGAGCTGATTCGGTTTTGTGAGCAACTTCTTGGTTCTGTGGAGTCAAACTTTCTGATACCTGGTGTTGATAGCCACTTAGTGAACTTTCATGGTTCTGACTTGAAGAGGGCTCCTTTCAGGGCCTGGTGCTCGTCTCTGATCATGAAATCGTATTTCTACTTAGGGAGGTTGGAGGAAGCCCTCGTTTTTCTGAAGAAGCAAGAGGAACAATTGTCTCCTGTCGAACGGTATTCTTTTAATTCATATCATACACTATAGATTGTTTCATGTACCTTAATATGTTGGGTTATAGCTATTCTTACCAATTTTACTCTTTGCAGTGGCAGTAGGACCTTGGAATCCATGATTCCATTGGCTGGAACTATGCGTGAGCTGCTACACCATAAGGTGAGTTGTTCTTTTTATTCAATAAACAATTTCTGACAAGAAGTACTACATATGCATATGTTATGAGTGTGATTTGTTTCTAACTTACCATAATATTGAATCTTGTTTCTTTCTTTTCTGTAAAGAAAAGAAAAAAAGAAAAAAAGAAAAAAGAAACCAAAAAAGGAAAAAAACAAAAAAAGAAACAACTTTAACATATTTAAAACAGTTGTGATAACAAACTTAGCAATAAGGAACCACTAGTAATTTTGTTGGTTGAATTGGTTGTAGGTCTATTATTTCCAAATATACTCACGTGGCAACTTTCATATATACATATATGCCTTCTGTTATGTTGGGAGATACCAGTACCATAGTTATTAATCGAACAAATAGTGCTCGCGTCATGCATCGCGTTGCTTCGCGCACGCAGATCGCACTGCATCGCAATTCAGAGCTTAATGTTCAATAGCGAGCGCTATTTGCACTATTTCCTGATCGCACAATATAGCGTGATATTGATACTGTATGGGCTATTAATTACTGCATGGGCTTGGGCTTTTTAAGATTTAATTAGGGTTAACCTATATAATAAGTTATTTTTATTTGAAATTAAGTTTTTATGACTTTATCTTTTATTAACTAGACATATTATGCATATTTTTCTTATGATTATGATATACTCCCTCCGTCCCTGAAATAAGTTCCTCTTTTTCCATTTTGGGACGTCCCCCAAATAAGTTCCTCTTTCTTTCTTTCTATTTTTGGACAACTACCCCACCACTAATAATACTTTATTTATTCTTACTTTTCACTTTTTCACCACTCCCAATACTAATTATAACATTTTTTCACCTTTTCACCACTCCCAATACTAATTATAACATATTTTTTTCCACTATCAATACACTTTACCATTTTCCTTAAAACCCGTGCCGTCCCCAAAGAGGAACTTATTTTGGGGACGGAGGGAGTATATGTTTTTATATGCTTCTGTGCAATTATTCAAATAGCGCATGCGTGGCAATGGGCGATAGCACTAGGATAGCTTTGCGCGATGCTAGACTAATAACTATGACCAGTACTTAAAACTGAATAAGCATCAATAGGGATTTTATACATCCCAATCATAATTGTTTGCAACAAACCAACAGTATATTAACTATAACCTGCTAAACTTGAACTATTGTGAATTTATTTAGATTTCGTTTTCGGTTCTCTTATACTGTATCAGTTTCCTGTTCATGTTATTGGATATAAAGAGTGAAAAGCAAAAGTTGATACGAACAACGTAGATGATCAATATATGTTTTTTTAATTAACTGGAACTAGGGTATCAGTTAAAAAAGGAGAAATCGATATAAGAAATATTATTAAATAATTTACGACATAAAATATGTTAGCAGAATAACCAGTGGGAATCTCATGGGATCGCTTACTTTAGCTTACCATAGAATTAAAAATGTAACACCTCCAGCACTTCAGTATTTTAAGTGCATGTTGACCACATTACGATTTGGGAAATAGCATTCCTGTTGTGAACTTCATGGTGTAATTTTCTTTTGTCTCACATAAACAATAACTTTATTCTTTTATATATACCTGATGTTATGACTCACTATTATATCCTACTATTACTCAAGACTGCTGTCTGTCTTGCTAGACCCTGCACTTTTTCTATTTCCTTATCATGTCTGTTTATATAGGAAATTTGTTTCCATCTATAGATTCATTTCTTGCTGTTTAGGCTGCAGGAAATGAGGCATACAAATCAGGAAAGCATTCGGAAGCAGTTGAGCATTACACTGCTGCTATATCATGTTCCGTTGAATCACGCCCTTTCACGGCTATATGTTTCTGTAACCGTGCTGCTGCATATCGATCAATGGGTCAACCTTTAGATGCCATTGCAGACTGCTGTCTTGCCATTGCCCTAGATGGAAATTATTACAAGGTTTGCATTCGAAGCATTGATGATGGGTTTAAATTGGTCTGTCATTAATTTTGTCCATTTGATTGTGTCCCCATATAACGTAGGAATGGAGTAAGTCATAAATCTTTTATGTGTTCCCAATTCATAAATGAATTTGATTGTCCCCAATTTTGATTTTGAGTCACATCCCAAAGTAGGTTATCTAGAATTCCTTACAAGTTTGTACATCAGAATAGTCTTATACACGAGCACAACTGAAATTTCTCGCTCATTTTAGCTGAAAAAACTCGCGTACTAAAACCCTGCCATGTGCAATTGCATCAATATTGGCAAGATTCTGGCAGTTCTTACAGATCAAGTGTTAATGAAGACTTTGGTACTAAGGAACTCATTACTTCAGGGGAAGTAACATATACTTCCTCCGTCTCCGGAAAACATGCGTTTTGGGATGTCTCCCAAAACCATTCAGTTTCCATTTTTGGACACCACTCCACTCACAACAACTCACGCACATTGATCTAACATTTCTTATAACCCATGCCAAAAAAAGTGCCACATGTTTTTCAGAGGCGGAGGGAGTATAACATTATGCTCTACTGCTTATTGGCAGAGCAGTTCGAAGTTGTTTTTGTACTTCAAGTTTCAATTTAGATTCTGTGCCTAAATTATGAATTCGCTGTGAATGTTTCTAACTATTGTTAGTTACCTTTTGCTAATAGTTTTTGTAAAATGAGCAGGCCATCTCTAGGCGAGCTACAATATATGAAATGATTAGAGATTATGGGCAAGCAGTTGCGGATTTGCAAAAACTTGTATGCCTTCTCTCTCAAGAAGTGGACAAGAAGACGAATCAATCTGTTAAATCTGATAAAATTGATATTGTGAATGAGCTTAGACAAGCTAGACTGAAACTTTCAGAAATGGAAGAATTAGCGAGGAATGAGATTCCACTCAATATGTACCTCATTCTGTAAGTTATCTCTTATTTATTTATTTATTTATTTGTTTATTTATTTATTCTGTGGTTATAGATTATAGAATATATACATACCAATTGTTTAGCAGCGTATTTACCACTTCCTTACAGTGACAAGTTAACTCTGCCTTCTCTCAATCTATCTGGAACTAAAGTGTGGAGCTTATTGATTCTTGTTATTACTGACTGAAACCAAGGATTGCTTGGTCGGTTTCAAACCATAGAGATGTCAAGGATTTGTTTACCCTTACTCTGTAGTGGGGGTTCTTTAGCTCATTTTTCTTTTTGTTTGGGACCCCTCATCCCTTTGTACTCTCTTTTTCATTTAACCTTTATTCTTTAATTTTCAATTTGTATTTATTAGTTATTTGTTATATTAGCTCAATAAAAAGTTTCTTCTCCCATAGAGATCATGATTAATCACAACATTCTCTATGAAGATTTTCATAAGGTTTGAGTTATTTGATGCTTATGATAGAAGAAATGGTTTTACAGAAAACAAAAGTAAGATAGTCAGGGTGCATAAGTTGTACCGTCTAAACCCGAATAACATAGAAGTAACGGTCACTTGAGAGTTCATCACCAAAAAGGACTCGCTGATTTTGGCATGGATTCTCATAATGATTTATAGTGCTTTTATTATTGAGTTGGTTACCTTGGCAGTAGATCAATTTTTAACTGGCAATTTTTTTTTATTAGGTCGCTTCACCTATACATTATAATATATTGATGTAAGAATTCATCCTATTATCATCATGTTCATCATCAGAACCCGTTCCTGCAACTGCGGGGATCAACTTCATGGATGTTTTTATCCACATTTTACAGTCATGCACATGCCATAACTTAAGAGAATTTATGTCATTTGTATTCACCTGCCCTTTTGTGGAGTGAAATTATCTACCTTTCGAGCAATATAAAGTACTTCAGAGATGCTGAGAAAAGTGACTTTATGCTTGTATCTTTTGTTCAAATTAATATAAGCATCTTATTCAATAAATTGACTGGTCGCTTATTCAATGCCAGTGGAGTTGATCCTTCTGCGCCAGCATCCGAAATTAAGAAGGCTTATCGCAAAGCAGCATTAAAATATCATCCTGATAAGGTTTTGATATTTTCGTTTGGTCTTCTATATGGTGTTCATTTTTATGAATGCATTCGGACTAGGCAGATGAATATGTATGTTAACTGGTGTAGGCTGGTCACTCTTTGGCAAGAAACGAAAATTCAGATGATCCCATATGGAAGGAAATAGCAGAGGAGGTCCATAAAGATGCAGACAGACTCTTCAAAATAATTGGAGAGGCATATGCAGTACTTTCAGACCCTTCAAAGGTATTGATTTTCAACATTTCAACTTACTGCTGCCCAATATATTTTCTCAGTTTCCACGATTGATTTTAGGGGTAATTGCACCTAAATATGCGAACTTTCATTTTGCACATGAACTAAAAATTCTTGTCCCCATATACACGAACTTTCAATTATTATTATATTTCACACGGATGTCAATTGTTCTCAAATTAATGCCCATGCACTAAATGACGTAGTTGGATGTCTATGCTACTCAGCTTGTCACGATGGCATTAATTTGCTGCCACTTCAGCTAACCACGATGACATTAATTTGCTGGAAATTAAAAACTATGTGAAAAATCGAAACAATTGGAAGTTCATAAATTCTCTTGTCAGATTGCATGTATAGGTGAGATGGGTCGGGTCGGGGCTGGGGCGCAGGTTGTGGGTCTGGGCCGAATAATTCGAAGTAATTATTGTTGTGATGAAAAAATAATAACCGACATGAAGAAAAGTAATGTTTTTGAAACATTACCTTTCCTTATATCAATAATTACTTTTTGTTACAATAATAATTATTTGACCAATATAAGTACACCATCGTCGCTCTGCGCTGCGCACTTGGGTGCTCTGCTAGTCAGGACTGGTTGAAAAATATGAATGATTCGAAGTAATTATTATTGTGATGAAAAAGAACAATAATCAACATGAAGAAAAGTATGTTTTTGAAACATTACCTTTCTTTATATCAATAATTACTTTTTCTTATAACAATAATTACTTTTATGGCCCACCCATAAAAGCAACCTACGACCCACTCTAGTCCGGACCCGATTCGTCTTTTCCATACACTTGGTCTCACAGGAGACCAACTCTTGGAAGTTAGTGTATTGGGAGGCAGAATTTGTAGTTCATGTACAAAATCAAAACAGGGTGAAAGTTTGTGTATTCAGGCATAGTGAAAGCCCGGTGGTCGTTAGGTGTTAGACTCACCACCTGCGTTTAACTTTACGGGCTTAGTTAATAGTTGAGCAAAAGGATAGTTGTTCGTTGCCCTAAATACTGAAAGCGCGGTGGCTCTCAATACCTAACTTGTTTTGGGTTTCCGTTATTATCTTTCACTAATTGCCATGTAATTTGAGCAAATACACAATAATCAACAGATATGTTGTTTGCATGGCTGAATACTTTCCACTTGCAGCGCTCACGTTATGATCAGGAAGAGGAAGTGCGAAATGCTCGCAATGGAAGTAATACCTCAAAGAATTTCTCAGATTTTCAAAATTATACGTTCGAGAGGGGTGGTGCTAGGAGACAATGGCAAGAGGCTGGAAGATCATATGGAAACTCAGCTAGAGGGTCCGAGAGAAACCACTACCATTGGCACTTGTAAGGACTTCACTGTATGGAATCAAAATATTCGGATTACAAATCACCGGAAAGGGCGTACAATCTCGTGTTGAAATGCTTTCGACATAACTTACCCACTCAACCGTGAGGGCTGATGGATGGGTAGTCCAAATGAGGCTCTACTATGTATAAACCCGGAGCTGGTAACTGCTGGATTCGAGTAAACAGATGTTTCTCGATGGAGAGAACGATTTTGTGTTCTTGTTTGTTCACAGTATTCAACCAGCATGCTAACAGTGCATGTCTGTGACTCGCTCGACTCGGGAGATGATTTCACAGTTCAAAGAGAGATTGTTGAGATGAATTTGGGTATTGTAATAAGATGTGGTATGGTAATTGTAGTAAGTTCAAATATTAGATAGTGATGGATCCAAATGTATCATGTTATTTCAAAAAATTAATATTTTTTATATATCTTTACATTCACTTGCAGATCCAGGATTTGAATTTGGGGATAGGACAAAGTGCGTGAACTTGAAATAAGATCTGATTATTTTATCATTTTTTATTTATTTTTTTAGATATTTCACTTGTCATTCCTATATTTAGCACACGAATGTACGAATTTTAAAAGAAAATTAAAGCTATTCACAAATATAAACAAATTTTGCATCTCAAATAAACAAAAATATAATTTACAAATGAGTTGGCATTTTATCTTAATGCATATTTCTTTTAGGGCTGTCCCACGAATCTTGATGCATTTTTAAATATAGTACTCCCTCCGTCCACGAAAAAGTGCCCCATTTGGGTGCTGGCACAGGTTTTAAGAAAGCTGAAAAAGGTGGTGTAAAGGTGGTGTAAAAGACTAAAAGGGTAGTGTTAATGTATTGTGGTTACTTTTACTAATCTTGCACTAACTATTTGGCATTATTTTATTAGGTGAAAATTCAGAAAATAAATATATAAATAAAATGGAAAATAAATAAACTGGAAATAAATAAATAAACTGGAAATAAATAAACTGGAAAATAAATAAACTGAAAATTCAAAAATAAATAAATAAATAAACTTGAAATTCAGAAAATAAATAAATAAATAAACTGAAAATTCAGAAAATAAATATATAAAAAAATGGAAAATAAATAAACTGGAAATAAATAAATAAAATAAAATTTCAGAAAATAAATAAATAAACTGGAAATAAATAAATAAATAAATAAAATGGAAATAAATAAACTAAAAATTCGAAAATAAATAAATAAATAAACTGAAAATTGAGAAAATAAATAAATAAACTGGAAATAAATAAATAAATAAATAAGTAAATAAACTGGAAAATAAATAAACTGAAAATTCAAAAATAAATAAATAACTAAACTTGAAATTCAGAAAATAAATAAACTGAAAATTCAGAAAATAAATAAACTGGAAAATAAATAAACTGGAAATAAATAAACTGGAAAATAAATAAACTGAAAATTCAAAAATAAATAAATAAATAAATAAACTGAAAATTCAGAAAATAAATATATAAATAAAATGGAAAATAAATAAACTGGAAATAAATAAATAAATAAACTGAAAATTCAGAAAATAAATAAATAAACTGGAAATAAATAAACTGGAAATAAATAAACTAAAAATTCAAAAATAATTAAATAAACTGAAAATTAAGAAAATAAATAAATAAACTGAAAATTAAGAAAATAAATAAATAAATGGGATTAATTGTGTGGGTTAATTGCATAGATTAAATAAAAGTTTGGATTTATTAATGACATAAGTTGTAAATAAATTGAAAAGTAAATGGTATGAATGTACAAAAAGGTAAACATGGCACTTTTTCGTGGACAAAAAAAAAGGGGTAAGTAGGGCACTTTTTCATGGACAGAGGGAGTAACAATTAGCTAAAAAATAAGAGTTCTTAATTACCTATTTTATCACTTTATTACCTACACTACACACTTTTATACTTCATCACTTTTCTACTTTATTACCTAAGTACTTCTATTTTATTATTTTTCTACTTTATTATCTACACACTTAAAACACTAATCTATAATTTCTTAATTTTCGTGTCGAAAATAAATGCATCAAGATTCGTGGGACGGAGGGAATAGATTTTATGTGCATTATATATTAGATCTAATTTAAACGAAGAACGTGGGATAGCACATTAGAATTGGATGAACTAACTCAACTTAAGGCGACAAAGCAGTGGTACATGGTATTAAAAGAGGAGAATACTTTTTTCCTAATTTTAGAGCACTCCCAGCAGATCACCTAAATGCATCACTAACTCTAAATTTAGGCTAAAACAATTAAAAATGAGATAAAAAAAATGCATCTAGCAGATCCCCTAAATTGGATGGGGCCCACAAAAATTTTTGCACCTACCTAAATTCAATCTTAAATTTACACCCACCCTAAATTTATTTTAAGCTTATAATTAGTAGGGCCCACACATAATTATTATTTTTATGTAGAAAATAGGAGATCTGGTGTATGCATTTATAAAATCGAGATCCTAAAATTAAATATGGAAGCTTTAGGGAGGAATACAGAAGCATAATTTTGGGATTTCTGCTGTGATTGCTCTTAAGGTCTCAACTTTCAAGTTTTGGCAAATACCTCTTTATTTCTTTTTTTAGGTTAATTGCCTATAAATACATAAATTATACTCAAATTTTAGTTTTTAACTAAATTTATTTTTTTGGTAAAAAAATACATAAAATTTATTTTTTTTAGAATTTGATCTGGGTCAAAAGTTACTAATAACTAACTCTATGACAAATACTTCCGTGAAACTGATTTCACAATGAAGTCGGGTCAGATCTGACCCGGTTCAATCCATATAATATATATTAAATCCACTCCTCAATTATCATATGAGGACTTAGTGCAGATGGTTTGAACCGACGCCTTGCATGTCAAGGTTGCAGGTTTGAAACCCATTGAAGGCGATTTTCTCTTCTTTTTTTTCCAGCGCCTCTCATTTTTCAGTTTCTTTGCGAAATTTTGTAATTTTTTTCCTTTTTTTGTTAGCGATTTTTTTTCTTCTTTAAAAGTATAATTTTCATTTTTTTTTCTTGTCAGTTTTTTTTTCTTGAAAAGTTATAGTGTCATTTGAAATTTTGTAGTGTCGTTTGAAATTTTGTAGTGTCATTGAAAATGTTAAAGTCTCATTTGAATATCAGAGTAGTGTCATTTGAAATGTTATAGTGTCATTTGAAATCTTGAAGTGTCATGTTATCGTGTCATTTGATATCTTATAGTGTCATTTGTATAATATAATAGTATCATTTGAAATGTTATAGTGTCAATCATAGTGTTATTTAAACCTTATAGTGTCATTTAAAATGTTATAGTGTCAATTTCGATCTTTCAGTATCATTTGTATATCCGAATAGTGTCAATTTCAACTTTTCAGTGTCGATTATATGCATTATCATTTACAATGTTACAGTGTCAATTTCAATCTTATAGTGTCATTTGTATGTCGGAGTAGTGTCATTTAAAATGTTAAAGTGTCATTTAAAATCTTGTAGTGTTATTTGAAATATTGAAGTATCATTTGTATGTCGGAGTAGTGTCATTTGAAATCTTGTAGTGTTATTTGAAATGTTGAAGTGTTATTTGTATGACAGAGTAGTGTCATTTAAAATATTAAAGTGTCATTTGAAATCTTGTAGTGTTATTTGAAATGTTATAGTGTCATTTGTATGTCGAAGTAGTGTCATTTGAAATCTTGTAGTGTCATTTGTATGTCGAAGTAGTGTCATTTAAAATGTTATAGTGTCATTTGTATATCAAAATAGTGTCATCTAAAATGTTACAGTGTAATTCAAAATGCTATAGTGTTAATTTTCATATTATAATGTCATTTGTAAAACATAATAGTGTCAATTATACAATGTCATTATTTTAGGGGAAAGATTATAATGTCATTTGTATAATAGAATAGTTTCATTTAAATATAAATGTAGTATCGGTTATTAATGCACATAGTGTTATGCAATGAAAAAAATAGTGTCATTTAGATATATTACAAGTGTCATTTGAATATAAATATAGTATCATTTATTAATGCATATAATGTTATTTATTAAGAAAAATAGTGTCATTTTTATATTAAAAGTGTCATTTACCAAGAAGAAAAAAGAAGAAGTTGATGTCAGAAATAAACTATCCTATAGCAGACTTGTATTTCCTCAGAACTCGCATCAACTTCTCCAACGTACTCCAACGGAGATAAATAAGTAGATACAATAATAGGAAAAGTTTCATTCCCACCCAAAAATTAGTACCTCAAGTGCTCAGGAAGCGGTTTCAGCTCAAGTTTGGGTGCAGCTGCAGCTGTAGCTGGCGCAGGGATATCTTTTTCTTTTTCCACCGACTTGCTTCTCCCATCAACAGGTTTGTTAATGTCCAGGAACGAAATAGGCTCAATGGGATGGCTCTCTACAGCCTCTAGCTCAGCAATGTACTCCAAAATCTCATCACACGCTTCATCAAGCTCAGAGTATGGATATAATGACCGTGTGATGCACTGTTGTGTAACTATTGCTGCTATAGGATCAGAACTGGAAGCAGCTGCAACATTTTTCAATTGCATTCTCTCTGATGGCCATTGGTAGCTCGTAGAAGTCATACTATCAATAATGCTCCATGCTTCAGAACTGCTTTTCTGGAGTAGAGAGCCACCTGCAGCTGTATCCATATGCATCCGTGTACGTTTCCCGCAGGCATTGTAGAACATGATCACGAGCGTGCCTTCATCAAATCCATGGCTCGGGCCTTTTCTGAGCTTTTCCTGATACCGCTCTCAAGTATCCGCTAGCTTTTCTCCCTCATACTGTTGAAACCGCACGATGTCCATCTTCAATTTCAAAGTAAGGCCAGACGGATAAAACTTGCGTAGGAACGCATGAGCCAAATCCTCCCACACGATATTCTCTCCCAGCTACAGTGTATGATACCACGACTTCGCCTTATCCCGCAGTGAGAAAGGAAAAAGACGAAGACGGATAATGTCATCGGGAACACCATTCATCTTTACCGTGCTGCATAGCTCCAGAAAATGCGCCAGGTGATCTTCGATCGCATGTCCACCATATTGACTCTGTTGGACCATTGTGTTCAAACCCGTTTTCAGCTCAAAATTATTAACATTAACTCGTGGGGATTCCTGGTACACATACTGGGGTATGAATGCCTCATTAATAGCGGGTTGCTTCTGAGCCTCTGCAGCCGCCTTTTCATCAAGCAGCTTTTTCAGTTGATCTTGCAGAGCTCGAATTTGAATTTGCTCAGAGGTAGCCATCATATCTGACTCAGCTTGATTCTTTTGCTTCTTGAGATTGCCCAAAGTAGCGTTGATTTCAGGATCAAACTTAAAAAGAGGATTACTGTGAGATCTTGTGTTCATGCGCAACCTACAGAATCACCACTTATAAATCAGAACAGAAAAAAAAAACGAATAAAAACAAAAACCTGAATTACTACAAAGTCTTATCGGAAATATTAAAGTATTTCTAATCAGTCCCCGGCAACGGCGCCAAAAAGTTGATCACTAATTTATTAGCAATAAAAATACCGCAACTAATACGGTGTAATCGTAGTATAAACAGAAATCGAGTATCGTATCCACAGGGACTGACACAACGAAATAACTTTAGCTATCCCCTAAACAGACTATAACAGTAGACAAGCAACAGAAAGTAGGAAGGATTTAATTATAACTAAACTCAAATAGCAACAAATAAAAGCACGTAGAAAAATCAAATATTAAAGACAACTGACCCAAGGGTAGTAAATTCATTAACTAAATCTACGCAATAAATCTATTAATCCTATGTACCAGTTTAATCCAACTATGATGAGAGATCACTTAATTAATCAATCACTCTCTCTAGAGCAACAACAATCGTAGATTAGTAAATTCTCTACCTCCGTTAGGTCTCATGAAAATCTACTAACTCCCAATAGCTCCTAAGAATAACTCTCTATGATCCATCTATCTCCGCTAGGTCTCAAGGTTAAGATCATATCATACATTCCTGAATCCGCTAACAGTTATCTCCGCTAAGTCTCAAACCGAATAACTAAACATGCAAACTATTGATCAGATAATTCACAAGAAAACAAGCACCATGAATTATGAATCATAAACTGGAAGGCACAAAGATATTAACAAATAAATCACATAAATTCAATCAACTATTTACAAACCCTGAAATCAGCTAAACTAAACTAGCTAGACATAATGAAATAAAACATAAACAATTAATAAAAACACAATTGAAAGAACTGAATTATATATAAACCGAATAAGAACGATTGTAGCGGCTTGAATCTTCAATCTTGATCCAAGCCTTGAAAATTGAAAAGCAATAAAATTCTAAAGCTATAAAACTGAAAAATTAAGTCTGGGAACCCTGAGTAGGTTAAAAGAAGACCTATATATAGTACCAGGGTAAACTACAGAGTTTGAACTCGAAAAGAACTTGAAAAATGCATAAAACATAAAAAGACGGACGAACAGCAACCCCGCGGCGGGCAGGCGGCGATCGTTGCTCCCTTCACAAATTTTCCTCACGCGGCGGCGGTCACACGGCGGGCGCCGACACGCCGATTTCTCGGCGGGCTGCACGGCGGTCACCGGATTCTCGCCGTAAACTGCCTAAATTTCCTTCTTCGGCCGGCGGTCACCGGTCGGTCCGCCGGCTGCTCCGTTTCTTCCTTCTTTCGAGCTCTTCAAGCTCGTTTCCTTGATTTTCGCATCCGAAACACTTAAAACTTGATATTTGGATCTTCAACATCCATATGTAGATTTCAAAACGCTCAAACATAAAGCAAAATAACCAAAATCATACCCAAATGCAATGTCACAAAAGAATATGAAACTTAAACCAATTGATATCACAATCAAGCATAATTCTAGCACTTTGAACACTTAAACACTCTTAAAAATAAATGCAAAATGAGTGTTTATCAGTGCTTGTTGCAACTTTCAGGACAACTTGAATCTCATTCGAGTGTGACAGATTCGTTGGAACGGTCAAGAATTCAATCTAATGCTATAAGGTTAGGAGTTTTTTTACAAAATTTGGGTGGTTTGCTGTTAGATCTTGGTAGGGCTATGATGACCCTGCGAACAGATCAGCCGGCGGGGGCGCGACGGTTGCAACTTGGAGAGGCGCGGCTTGCGACCGCAATGTGGTGTCGCCGGCAGCCGTTGCTGATTGGTGAGGGAAATTATGAGATGTTGGAGTGATTTATCGGGTTGAGAAGGTGTATTTGATAGCATGAGTTGATCTGAACTCAGCGATTATGCAACAGTCGTTCACTTGTTTTTTTTCTTGACAGTATGTCAACTGTAATCCAAGGCCATGAATGGTTGACATCTTTCTCAATTAAAGTTTGTAAAGAACTTTAATCTATTGGGCAAATCCAATTAGTCTTTCCAAATAAAGTGTTGCATCATATTCGTGTATGTGGAGACCAAGACATTTCCATGTTCTCTCGCCTCTCGAAAACAAATAAAATAAAGGCCATTTGTTCTAGCAACTTGATTTCTACGCATATGTGCGTTAATAAGGATTCAGTATATGTTTTGATCGATTACATTCCTCTTCATTATCTCAAGTATCTCCATTACATATGTAATTTTGTCTTTGCTACAAAATCCTTCCGCCAATGCTTTAAACATTAGAGTTATAATTGAGACATTTTTATTTCTTCAAATACGAATTAATTGTAAGGATTCAGTGACTTCTCCCTACTTGGTCATGTCGCCTTGATAGTTGATTTTTGGGAATATCCTCATTAATTGTGTAAGTGAGCACTTGAAGAGTGGAATAATGCCATGCTGATTTAGCAAGAACAGTGAGAATATTGACGACTTGTTTCTTTCTCTATCAAGTTGAAAATATAATTTTGCATATGATACATAAATTCAAAGCTTTTGGTGGCGATAAAATCTAGAGTTCGTTTTCATTGATTTCTCTTGTAGAATTAATTATCGTGAAACAAGGAGAATTTCTGGAGCATTTCATAATTATTCAATGCTAGAATGTTGTCATCTTTCTCCAATGTGTGCTTGAGTATCAAATCCTTATCTCATTTATGATTCTGGCACTGTTATGTGCAATGGTTTTATCAACTACAAATCGTCTAAATATCATCTTCATCTTCGCTTTGTTGCAGTTTGTATTACTTAGCAATTTATTTGTTTAGGTATTTCTGCACATGTCTGCCTCTTTTGTTGCACTCAATGCATTTTACCACACTCAATGCTCGGTTGTAGGAATTTCAAAAGAACACGAAAAACATAAGAAACGATGCAAGAAAAACATGAATTTTGGATGGGTATTTTGCACAAGCTTGATAAAACTTCAATGGGATATAAATGATATAGAAACTTTGAAACTAATATTTTTTTGGATATATATATATATATATATATAGGGGGCCGCTATTCAGTAAACTGCCCTTAGTCTATAAAATAAGACTAGTTTCTGATCATAGATCATAAGGGAGTTAACGGTTGTGATCAAAATTTTGAATAATATGTAGTTCATGATATAAATTCATATAATTCGTACACATTTACAGCTGGAGGGTATAATTGTGAAATGATTTTGACCTTCCATATCTACAACTACATAATTCCAATTTTCACGCCTATTAGTTATGAAATTTAAGATTTAAAATGATTTACGCTCAGTTTTTGCACGCAATTGACGCTAGTGAAAATTAAATGAATTGAAACAAAAATTGAACGTAATCAATTTGAAGATATATAGGGGATTACGATTATGATTTAATACTTCTATTAGAAGTACATCAAACCTTCTGAACCAAAAATATGCACGAATCTATATTTGTTGCATGAATTATTTTTTATTTATGTATGAATTTTTATCTGTTGCATGAATTATTTTTTATTATGTATGAATTTTTACATTTTTTGGATAATCTTATTGCATTATATATTTTTTTATGTATGAATTTTTATTTGTTGGATGAATTATTTTTGGTTTATGTATGAATTTTTACGTTTTGGAATAATATGATTGCATGAATTATTTTTGGTTTATGTATGAATTATTTTGTATGAATTATGGAATGTGGGATAATGGTTGAAACGCAATCCATTAATTAAGGAAAGATTAGTTATTAAAATATTGAAATTATTTTTATATCCTAATACAAATCTAGCGTTACTTTTATGATCAAGATCAGACCGTTGAATTAAGAAAATCTAATGGTCTATATTTAGTCTTATTTTATAGGTTAAGCTTTGGTTTTATTTTAGCGCAACCCTATATATATATATATATATATATATATATATATATATATATATATATATATATAGGGAGAGGTTCAAATAAGAACCACTAAATAAAATTAGAACGGAGAACCATTTTAAGCCATTCGATCATCAAGATCTACGGTGGATGCATCATCTTGGTGGATGAATGCAGATTCTGGGTTCGAATCCTGAAGGGAGCAAAATTTTTATTATTTTCGGATGCATTAAATTTAATAGCGAATGCATTAATTTATATAGCAGATGCATTGATTTTAATGGTTCTTATGTTCTCACGATAAGTGTGGTTCTCATTATAACCACACCCTATATATATATTCTTATATATTGATGAGGATAAAAATATGCATTCCGTATTCATCGGATGATAATAATTATAACAGGTTTGATTTCGGTCAGAACAGGGCTAAATTGGTCAATACATGGTTGACTCAACCCAGAGTGTGGAAATCAGCCCGAAACAAGCATGTTTAGCCTGTAATCAGTCCTGAAACATGGCGATTGTCTTATCCCTACTAGAATACGGAGAATATTCCAATGTATGAAGGATTCGAGCTTATAATCACGACGATTATCCGAGGATAAGTATGAAGAAGCCTAGTTCAAGTAGAATTTGGTTGTAAGGTCATTTTCCTATTAGGATTCTTAGTAGTTTGCCTATAAATAAAGGCGTATCTTCTCATTGTTAGATCATCTAGCTTTCAATACTCTTTGTAAGTCATTATTTTCCCTGCATACATAGTGAAAGCACCCTGCAACCCCGTGGTCGTAGATCTTTACGATCGAACCACGTAAATCTCGTGTTCTTTATTGCTTTCTGTTAATACTGTTATTTTTTTACGCAACATATATATATATATATATATATGTGTGTGTGTGTGTGTGTATGTGTGTGTGTGTGTGTGTGCAGTATATCAAGGGGAAACGAAAAGATATAAGAAACTTTCAATTTTTTATTTTATTTTATTTTTTGCAACTATTCTTGTTGGACAAGGAGAATGAAAATAAGATATATGAAATAGGATGAAAATAAATGATAGAGTTTTGACCAATACTAGAATGCTCTATTAACTAAATGATATTAGTTGAAACGGACAAAAGACCTATTGGATATGAGGATCAAAGAACCTCACATATGGGAGTTATGCAGCGGCCTCCCTAGATCAAGAATCCAGTTTGATCACACCTAAAGGACTTCGATATAGTTTAACTCCACGAGACCTTGATCAAGTGTCTAGATAAGTTCTATAACAAATGAAAAAGTCTACAAAGTGAAACTCAACTCAAAAGCCTAAGCCGAAGTGTGTCCAATACATATTTATAAGCTTAAAGAGGACCTTTGAGAGTCTAATATTCGTATGACTACGTAAGACTTATAAATAGAATAAAAAGAACACAATTGTAACTCCTAAGCACTTGGTATAACTCTTAGACTCAAAATCTGTAATACCATTCTTTTTCCTACTTATTTTAGAATAATTTTTGAACTTAGAAACTTAAGATGATTCACATCCAAAGTATGAAAATAAGTTTATTTTAATTCCAAGAAAATGATTTACAAAAGCTTTTGTAAATTTAAGTTTTTTAAATTCGTATACATTGCATATTAATTAAATTTGAGCATTTAAGATATACGATGAACATTCTAATTAACAAGAACCCGGAAGGATATTGTAGATTCAATTATTAATATAGAAGAATTTTATTTGTCACATTATGTCACCTCCTTACTTTTGGCAATCCTTACCATCATAGTCAATTCTTACTACCTTTATAACGCTAAAGGCATTTCATTACCTAACATGATAAAGTGATGCATGAGTTTTCCTCACTCAGTTTAGAAATTATTCACCCTGTGGAGACAGTATCAGGTTGTGTAGCTACACTGATAGCTAAACCTAATTTATGAGAAAGAATCGTGGAAGCTCAAAAGGGAGATTGGTTTTTGGAGAAAATGACCCTCGCTGCAAGAACAAATGAAACTAAGGGATTAATTGAAACTAAGGATAATGCACTAATGATTGGGGAAAGATTGTGTGTGCCACACAAAGAAAAGATTAAGAATGAGATTATGAGCGACACTCATGATACTTCATACACTGCACATCCACGGCAGCATAAAGATGTACCAGAATTGGAAGAAAATTTTCTAGAGAAAAATGGATGAAAAGAAATGTAGCATCGTTTGTTGAGCGTGTTGGATTTGTATACTGAAAGCAAGAACGATTTATGCTTGTATACAATGTTTCCTAAGTTCACTATCTAATCTCCTATCTGATTGTGTTCATGATTGCATATGTATGTTCTTTATCTCTATATAAGTAGATTATATGGTGTGTTGTAGATCACAGAAGACCATATAATTGGAATAACCTTAAGAGATATAATATGATCACAGCCGAAATAACTCTAGGACAAGTTATTGGTTTAGGCTGCAGTATAGATGGAAGTAGTTTGTCTTGGCTACTTGTCTATACTGGTACGTCATTACGCATTGATAGGACCAACAGTGAGATCTATTCTTCTATCTGACATAGGTGAAGAATCAAGATCTCGGTGACTCATAAGATCTTAATAGTAATAAGTATTCAGATATATATGTTAATTCGTATATCACTTTGACTTACTATGGGTGAAAGTTATATACTAACTCGAGTACTCTGTATCTTGGGTGATAGCGGTTAATATATGATATTTGATTATCTGTATTAGTACCCGTATCCGGTATAGGATAATGACATCCCCTTAAGGATCTCAATAAGGTTTATTGTGCTAAACCCTGCAGGTTGATTAAGTTCAGGCGTAATAATAAAGTTTGAGTGGTATTGCTTAAGGATTTATAAAGAGATTAATTAATTTAAGCTGTCAGAGCTCTAATTAATTAATGGATGTCGGATATTTTAAATACGGAGATTTAATAAGTCTAAATACAAGCCCCCGACTCATCACCGGCAATAAAGGGGTAAGTCAGTATCGGTTCTCTAGTGGAATGAACTGATATTTATAAATTAATTATGGTCTGTGCTGACCATAGATAAATTAATTTATTTGAGGCCCATCTTTATTCCTTGTATCTGGTCCCTGGACTGGCCCAAAGTCTCCTAGCCCTAGAAGAAGAGAAGGAACGCCTACTTACAGCGCCACACGTATTTAATTTTAATTAAATACAGCTGTCAGCTCTCAGGAAAACAGACTGATAAAAATTAGGGTTTTGAGAGCTGTGGGAGGCGCAGGAAAACGTGTGGAGCATTCTCTCTTGGGACTTTCATAGATCGTTGTCCATCCAACGGTGAAAGCTGAGCGGGATACAGTTCAGAAGATCTGAGCTGGAGTCAGATTTTCGCAGGAAACCAAGTTCTGGCAGTCTCCGTAAAACGGCCATAACTTCCTCCACAGAACTCCGATTCAGACGAATCAGGCGGCCACGGAAAGCTCTCTCGAAGACGACGAAGTCGTATTTCTGGGCGAAATACGATTTGAGGACGTTTGAGGCTTCAAACGAAGGCTTGAAGCTGACTGGTCTGTTCAGATACGAATCTGCGAATTCTTCTGAATTCTTCAGGTATTTCTGAACTCCAACGTGCAACTGTTAAATTCATAGGAGCATGTTAGGATTAATCGTTGTATGATAAATTAATAATAACCAAGAAACGATCATCGGGCAAAGCGGAACGTTAATTCAGTTTAATATTCCTTCAATTGGTATCAGAGCCCAGGATTATTTTCTTGGCTCTATTATTAATTTATGTACGATTAATAATGTGCGTTGTTTTTACTGCTGCTGTTCTTCGTGGTCTGTTGATTCGTGGGGTACGTCGTTTTGACGTTGTAATCGTTTTTCACCACGAGAAAATCCGTGGTTAGATTAGGATTTCAAATTGTATTTGTTTTTCCATTGCAATCTGTAAAAATTGAAAATCGAGACGAAGATGACGACGAATCAACATCGAATGAACGGAGGTTGGAGAGCCGGGAGGCGGCGGGCGCCGAGGGCACGAAGGGCTGCGCACTGCGCGAGCCCCGTGCGCCACGGCGCGCGCTCAAACTCCCGGGCTAGATGGCTGCTGGCGGACCGGGGGCAGACGAGGCCGCTGCTGCGTGCGCCGACGAGGGCTGCGCGTGCGTGTGTGCTTGCGCACCGTGCGCTGTGCGCCTAGGCAGGCGCCGTGCAGCTGCTGCTGCTCTCGGTGCTGGGTACTGCCGAGGATGGTTGGGTGAGGCGGGGCGAGGCAGGACTGCTGGTAAGCAGGGGCTGCGCGTGCGCGCGTTGCGCGCCCGGTCAGGCGCCGCGGGCCGTTGCTGCCGAGACCGCCGAGACCAGGTGCCGAGGCTGCTGCTGTCGAGCTGAGGTCGCTGCTGCCGAGCTGCTGTGCTGTTGCTGTTGTGCTGCTGCTGCTGGCGCCGGGGAGGCTGCTGTCGAGCCAGGTGGTTACCGCGCCGGGCTGTTGCTGCCGCGCTACGCTGCTGCTGCCACGCCGGGCTGCTACTGTCGAGTCCGCTCGGCTGCTGTCATGGCGTGGTGGCGGCGGCGCCTAGGGAACCCCAAACCCTAGGTGGGCGTGGGTTTCAAGAAACCCTAAGGGGGCCCAAACCCTTTTTTTTCAAAGACGGGCCTGTTTGAAGCGTTTCGGGCTGAATTTACGTTTTTGAGTTTTAGTTCATTTTCTTTTCTGTTCTCTGTAATAGATTAGAAATATGGGGTTCCACGAATGGGTCACGAAGAACTTTATCTTTTATTCTGTTTTTTGCATGTCGTGGTGTTAATCCTTTATGCTCTTTGCATGCTGTTTTTGTCTTTGCTTGTTAATATGTGTTTATTAACTGCGCTTAGACAAGCATGCTAGGTTTATCGTTTTCTTAAGCATGTTTTAGAATTCTGCGAGCATGTTTTACATGTTGCGTTCTAGAAGAGCATGTTTAGGATTATGTGTTTGAGCATGATCAAACCTTTTGAAAGTAAAAAGACTAAGCTGTATTAATAATTTTATAGATGATTAAAAATTATTTAAATTTCCACAAACGGTCTCAAGACAAAGTGTTTGAGAATATGAGTAAACGACCACCCTAACGTGGCTTACTTCATTTTTGATTTCACAAGTTTGTTAAGTTGAGATTTCTATTAAAAATATTTAAATCCATTTAAGTAGTGGGAGTTATGCGGTAAACGACCACCCTAACGTGGCTTACTCGTATGATTTTCATAAGTACTTTAGAGGATGGATTTTAAATAAGATAACTAAGAAATTAAATTGAATGCGGCATGGTCCTAGTGAGTATGTCAAATTCGAGAATTTAATTTCAAAGTTAGATTGTGGTTATTACTAATAATTTTTATTCTTAAAATTATGTAGACCTCCACATGCGGTCTCAGACAAAGTGATTGAGAATATGAGTAAACGACCCCAACGTGGCTTACTTCATATTTGTTTTCACAAGTTTGTTAAGTTGAGGTTTCTATAAAAATATTTAAATCCATTTAAGTAGTGGGAGTTATGCGTAAACGTCCACCCAACGTGGCTTACTCGTATGATTTTCATAAGTACTTTGAGATGGATTAAATAAGATAACCAAGAGTTAAATTGAAAGCGGATGGTCCGTGAGTATGCAATTTCGAGAATTTAATCAAGGTTAAATTGTGGTCATTGCTTAGATATCATTTCAAGTACAATGTACAACTCCCCAACGGAGTCCCTTCTTGAATATGATATGGTCTAGTTAAGGTCCAACTATTAATTTCCTTTGTCAAAAGGTTAAGTTGACATGGATGGAAATTAAATGACTAGGTAAATAGTCTGGTTGAGGAGTTCATGTGTAAACGTCCACCCAACGTGGCTTACTCGTGAGATTCTTGAGTTGGAGGTTTCAATAATATTGTTTTATCAAAAGGTTACAATATTATTGTTACGAATTATGTGCTTTATGTTCGTTACTTTCAGATATGTCTATGTCTCTTATTGTTTATTTATTCTTGCACAAAGTCTTTTAACCGGTCCACATATATAAAATGGAAACGCAGTTTTGGATTTTTATCTTTATCACAAACTAAACACATATTTTGTGTTGCTTACTACTCGACATTCTATTTGTTCGAACAATGAGACAACTGATGGGAAAAAGGAACTGCATAAAAGGTGGGATGTGACGAATAATGTGGCTATATGCTTTATTATGAGTATAATGTCACAAACCTTGTAGCTCCAACATCAGGGCATGGACGATGCTATTAGCATCATGCTGAATCTCAAGAAAATGTTTGGAGAGTTGGACTGAGCTGCTCATTTAAATTTGATGAGAGTAATCTCGTTATTTTTATGAGTGAGCACAGCTCAGTGCACGAGCATGTCATGCAAATTTTGACGGACTTGACTTGCTCAGTGGGAGTATCGACGGTGAGGCAAAAGTCGATATTATCCTGAACTCTCTTCCCAAGTCTTTTAATTAAGAACTTCCGCCTCAATGCTGTTATGAGCAAGAAAGATAATACTTCTTTTGAGTTGTTGAATGCTCTAGTTACGGCTAAGGAAGTTGTGGGAAAGAGATGTGCAAGCACTTGTTATTGCCAAAGGAGAGCCATCTTCTTCGTCGAATGACGGGAAGAAGAAGGGTCCAAGGGGCAAGAAAGACAAGGGAAATAGTGGGAGTAGTGGTGTGATAAGATTGAGTATTGGAGATTTCTTCTTTCAATACTCAAGGCAAAGGGTTAAGGTACTTCACTTGCTATAGTAACTGAGACATGTCAGCTCGTTTTCTACTCAGTTGTGAGTAGTGGATAACGAGAGAAACTGATAATGATTGTTGCACCTTGCATGGCTTTTAGGCTGACAAGGAAGCTGAGAAGTGATGAGATGATTGTCTTCATAGGCAACGTGACTAGAGTCGCAGTTGTTGCAATTGGAGACTTGTCTTTAAGTTCTAAAGACATAGTTTAGTTTTTGAGAGTTCCTTATCATGTTTCAAAATTTTGAATAGATGGATCACATGTCATTTTTGATAGTGGTGTTTCTATCATAAGAAATGACAAAGTTGTCTATTCTGGTATTTTTGAACATCTCTCTTCATACTATAACTTGTCTACAAAATACCTTTATATTGCATTTACATCATCGAACAAAAGAAAGAGAAAAGTTAAGGCTAATCTCTCATGAGGATCTTACACATATATTGATACCCTAGATTAGGTCACATCTATCTTAACAGGATCCAAAGGCTCGTGTCTAAATAGTACATTGGATTCAATCCAGGTTGTACCATTTGGAACCTGCGAATCCTGTATAGAGGAAAAGATGGAGACCAGGTCATTCATGGCAAAGGGGATAAAGGGCCAATAATGTGTTAGGAATGATCTTTTCTGATTCATTGTCAGTGTTTGGGATTCCAACCCAGTTTACTACACCGTGTAATCCCTATATAAGATGGTGTGGTGGAGAGAAGAAATAGGTCACTCTTGGAAAAATATGTCCGATGATGAGTTATGCATCTTTGCAATTAGTCCTAAAGAATCAGAAGGTGGTTATTAGCAATGACACACGATTCTTAGAAGTGGACTATGGGAATAATCACTAATCCAAGTCAGATAGTGTGCTTCAAGAAATTGAAGACATTAGACAGGCGATTCCATCACCCAAGCCAAGTGTGCAAGAGTTTTGTACCACAAGACACTGCACGCACTGTTGACACACATGTGCCACCACAGATCCATTGTAGTGGGAGGGTTGTGGGACAACCCGATCGATTTATGTTCTTGGGAAGATCTTTGGATTCAGTCCCTGGTAGTGAATATAAGAGAATCGACCCAGATATCTACTTGGAATTAGTGGAAGACGAGAATGTAGATTCCTGGCACGCCTCAATGGAGCAATCCATTAAGAATATGGGTGTATACTAGAAAATCTTGCTACCAGGAGCAGTAAAGCTTTAGGTTGTAAGTGAGTATACAAGATAATGACAGGCCCGAATGAGCAAGGTCGTAGCTTCTGAAGCTAGACTGGTTGCGAAAGGTTATGCCCAGTGTAAAGGTATAGGTTATGATGATATTTTCGCCAGTGCCATGCTCAGAACATTCGGAGCATTTTACCCATAGCAGCGCACTTAAACCATCGAGGTCTGGCAAATGGATGTCATATATATTACCTTGAAAAGGTAAGGACATCCATGTGCAACAACCTGAAGGTTACATGAGGGAGGGAGAGAAGCATCTCGTGTCAATCGCTCTCGTGTCATCGGTGATGTGGTTTATCTTGCATTTTATGTAGATAATATCCTCTTAATTGGCGACAATATGGAGCTATTGTCAAGACATAAAGTAATGGTTATCCGAACAGTCTCATATGAAAGACTAAGGAGGTACAATGTACATTTTTGTGATCAAAGTTATAAGGGATCACTAGAAAAGGATGTTGGGCTTATCTCGAGTGTCTTACATTGATACTGTGAATGCTCGTTTTAGTATAAATACCACCAAGAAAGGATTGCTACCTTTTAGATATGGCGTTCCTTTATCTAAAGACTATGTCTTAAGATGTCTGTTGAGGTTGAGGAAATGAATGTTGTATTCTACGTTTCCGCAGTAGATAGCTTCATGTATGGATTACTATGTACGAGATCTTATATTTGCTATGCAGTTAGCATGGTTGTAAGATATCAGTATAGTTCTAGTTAAGGACACTGAACTGTGATAAATTATATTCTCAAGTCCATGACTAGAGAATAAGATAGTTTACCAGTTAGACAGTTTAGTTCCTTTTTGGATTATACGATTTCGGATTTCCAGGCTGACCGGAACAAAGAATAATTACCTCGAGCTATGTGTTTTCCTTGGGAGGTAAAACCTTTTGGTTTGACCACTACCTCCAGGATCTAAGGGTGATTCCTAGTTTGCGTGAGAGCATCACCTTCGTGAAACCTCAAGTGCAGTTGCAAACTCTAAGGAATCCAAGAACCACAAGGGGTCAAACACATGGAGAGTAAGTACCAAGTTATACGATTATTCGTAAATCGAGGTTATGTGCTCAAAGAATAAATTCTCACATATTGGAGAAACCTACTGATCTTTTCACAAAAGGCTTATCGCAAATGGTCATTGAAAGATGGGAATGCGATTGATGCCAGATTGATGCCACCCACTTAGGAAACTTTAAGTATAAGTGGGAGAAGTGTTAGGTGATTGGTAAATAGACGCATTGTATACTAAAAGTTTGCTTTAGTATAAGTGGGAGATTGTTGGATTTGTATACTGAAAGCAAGAACGTTTTATGCTTGTATACAATGTTTCCTAAGTTCACTATCTAATCTCCTATCTGATTGTGTTCATGATTGCATATGTATGTTCTTTATCTCTATATAAGTAGATTATATGGTGTGTTGTAGATCACAGAAGACCATATAATTGGAATAACCTTAAGAGATATAATATGATCACAGCCGAAATAACTCTAGGACAAGTTATTGGTTTAGGCTGCAGTATAGATGGAAGTAGTTTGTCTTGGCTACTTGTCTATACTGGTACGTCATTACGTATTGATAGGACCACAGTGAGATGTATTTCTATCTGACATAAGTGAAGAATCAAGATCTCGGTGACTCATAAGATCTTAATACTAATAAGTATTCAGATATATATGTTAATTCGTATATCACTTTGACTTACTATGGGTGAAAGTTATATACTAACTCGAGTACTCTGTATCTTGGGTGATAGCGGTTAATATATGATATTTGATTATCTGTATTAGTACCCGTATCCGGTATAGGATAATGACATCCCCTTAAGGAGCTCAATAAGGTTTATTGCGCTAAACCCTGCAGGTTGATTAAGTTTGAGTGGTACTGCTTAAGGATTTATAAAGAGATTAATTAATTTAAGCTGTCAGAGCTCTAATTAATTAATGGATGTCGGATATTTTAAATACGGAGATTTAATAAGTCTAAATACAAGCCCCCGACTCATCACCGACAATAAAGGGGTAAGTCAGTATCGGTTCTCTAGTGGAATGAACTGATATTTATAAATTAATTATGGTCTCGGCTGACCATAGATAAATTAATTTATTTGAGGCCCATCTTTATTCTTTGTATCTGGTCCCTGGACTGGCCCAAAGTCTCCTAGCCCTAGAAGAAGAGAAGGAACGCCTATACAATTCTGGCCCACACGTATTTAATTTTATTAAATACAGTTGTCAGCTCTCAGGAAAACAGACTGATAAAAATTAGGGTTTTGGGAGCTGTGGGAGGCGCAGGAAAACGTGTGGAGCATTCTCTCTTGGGACTTTCATAGATCGTTGTCCATCCAACGGTGAAAGCTGAGCGGGATACAGTTCAGAAGATCTGAGCTGGAGTCAGATTTTCGCAGGAAACCAAGTTCTGGCAGTCTCCGTAAAACGGCCATAACTTCCTCAACAGAACTCCGATTCAGACGAATCAGGCGGCCACAGAAAGCTCTCTCAAAGACGAAGAAGTCGTATTTCTGGGCGAAATACGATTTGAGGACGTTTGAGGCTTCAAATGAAGGCTTGAAGCGGACTGGTATGTTCAGATACAAATATGCGAATTCTTCTGAATTCTTCAGGTATTTCTGAACTCCAACGTGCAGCTGTTAAATTCATAGGAGCATGTTAGGATTAATCGTTGTATGATAAATTAATAATAACCAAGAAACGATCATCGGGCAAAGCGGAACGTTAATTCAGTTTAATATTCCTTCAGAGCGATGTCTCGCTTGTCTGCAAGTGAAGGTCGTACACCAAAGTTCGTATGGGATACTGTAACCACTACATCTAATTGAAAATGAAAACAAATTAACATGGACTTCGTAGTGAGCCTACCAGAGTCAGCACGTGGAAACACTGCCATTTGGGTCATAGTAGGTTGCTTTTCAAATTCAGCGCATTTTCTACCATTTCAAATGACGTTTGAATTGGAGAACTTGCAAAGTTATATGTTACGGAGATAATACGCCTTAACGGTGTACATGTATCTATCACGTCTGATCGTAAATAATGAAGATATGAGCGAGCGATAGTCGCAGACAAAGGTGAAAGTTGAGAGGATTTGTTACGTCTCATATAATTTGCTTATAACAATAATTGTCAAGCGACAATTGGAATGACTCCATATGAGGCCTTGTATGGGCTAAAATGTTGATTACCACTTTAATGGGATGAAGTAGGTGAAAGAAAGTTGTTAGGTCCAGAACTGGTCCAACAGATGGTTGAGAAGGTCGACCATATCAGGCAAAGAATAAAAAAAGCTCAAGATAGACAAAACTCTTTCGTTGATAACGCCGATCGGAGTTAGAATTCAATGTTGGGGGTCGAGTTTTCCTCAAAGTTTCTCTCCTTCAATTATACTTTTTGAAAAGAGGGGCAAGTTACGACCCTATTATATAGGACCTTTCGAGATCCTAAATAAGATAGACCCTGTAGCCTATAGGTTGGTGTTGCACCAAGCATTGGAGATATACACAATGTGTTTCACGTTTCACAATTAAGAAAATATGTGTTTGATCCAAAACATGTGATTAAGCACGATGAAGTAGTCCTAGCCCATGATTTAAGTTATGAAGAGAAACAAGTCTAGATACTTGATCGCAAGGTTCAAGTTTTACGAAAATAAGAATATTATTCTCGTCAAAGTTAAGTGGAACCATCACAGGATGGAAGATGTCACATGAGAACTTGAAGATAAAATGTAAGTAAAGTTTCCTAAGCTAGATTACCAAAGAACGTAAATTTTGAAGATCAAATTTTTATAAGAAGGGAGAGATGTGTAATACCCCGTTCATTCTTACTAAGTTTAGAATAATTTTTGAACTTAGAAAACTTAAGATGATTCAGATGCTGAGAATGAAAACGAGTTTATTTTAATTCCAATAAAATAATTTATAATTTTTTTTGTCAATTTAAGTTATTTAAATTCTCATGCATTTCACGTTAATTAAATTTGAGTATTTAAGATATACAAAGAACGCTTTAATTAACAAAAACCCGAAAGGATATCATAGACCTATTAAAAAAGAAGAATTTTGATTATCACATCACGACATCTTCTTACTTTTGGCAATTCTTACAATCACAGTCAATTTCTACCATCTTTATGAGCCTTTTGACAACACTAACCATCACATTTATTACACTACAAAAGCCATACCCATTATCTTCAATAGAAAGTTTAACAACCCAAAATCAGATTAATATTCACTCTTACTATCATTCATTAATTCTCTCGTTCCACAACACACCTAGAAAATTTGAAGTTATCTACTATGCTCAATCTGTTATGTCCCTTATTGTGTGCTTCACACCCAACAAAAACACAGGCTTCACTTGTTTTTCTTTCAATGCCAGAAGAGCTAAATCACAATGCATAAGCTAAACAAGATGTAAGATTTTACATTAGCAAGGATCTAAATCAAAATTACACATTAATCAGCCAGAGATAGTAAGGAGGTTAGCCGTGAGTCGGCAGACGGCAATGGTGTTCGTCCGACGGAACGAGAAAGTGAGACTGAGGGGTGGTCGAAAATCGAAGAGAGCAGAGGCGGTGGGAGTTGGAGCCTAGGGTTTCAGGCAGCAGCGATGTTTCGGTGGAGGCTTAGCCGGAATCCCAGAAACGGCAACACAGTGGGCGTGTGCTGATGTGCAGCGTGAGTTCAGTTTGGGCCTCTCTTATTGAAGTTTTATTAAAATCATAAACTGATTAGTAAGCTGACTATTAATAAGATGAAGTGAATCTATTAAGCTGATTTTCCAGCTAAGCTGAATCTAACAAGCTGAGATCATGAACTGATTTTATAAGCTCATCACATCAGTTGCGCTCAAATTCATAAGTTGATTCATAAGATGAAGACCGCGAGCTGATTAATTTTATAAGCTAAAGATTTATGATGAGCTTATTTCAGCTGAGCTGATCTTACATATTGGATTAAAGATTTAAGTTTAATTTATTATTAATAAGATTCATACATGAGCTAAGCATGTAATGATTTGTATTATGTATTTTGCAAATAAAAGCAATTGGTTTTCATAAATAAATTCAATTATCAAAGAAAAGTGTCGAGCGAAGATATTGTAGGTGTCCTTAGCTGAGAATTTTAGTTATCAATATTTATAAATTAAATGTTGGAAACCCGACGTGATGAATCATATCTAGCACTTCCACTACGAGTTAATGCTAGTTTCACGATACTTATTAACAATAGAATCTTTTGTAGGTTGTAGACTAAAAGAATTAGCACTGCTTTTATACGACGAGTTACGTGTGAATTTCAAACTTTCCCTATCGAGGTAGGCTTATTTTTCAAATGTATGATTGAGTTGTTTTCATGAAATGCAAAACCGTTTTTCCAATTAACTGTTTAACGTCATCAAGGGGTACTGGAGCTCCTCGATAATTTCGTTCACCAATTTGATTTCCATGCCCAGATCGAAGTGCGTGTTTGCTTCCCGCGGTGGCGGCTACAGAAGCTTCTTGATCGTGTTGTTGATGAGTACGATGTTCGTGGGCGGCGGCATCTCGTTTCGTTGTCAAGAAAAATCTTTAAAAAAACCCTAATTTAATTTAGATTCACGAACACAACCCAAATATTTTGAAGTAAAACCCTAGTTAAGAAATTAACAAACCGAGTTTCATCATGATAAGCTATGAAATAATTTGCGCTGAACATCCTTAATCGATACACCAAAATATTAGTCATGAATTACGTAGATGAATTAATGCTGTCACTATCAGTCAATATAATGCAAAAAAAAAACAATTTTAATTACCTTCATAAACTACAAATTGAATCAATTTTTCTGCAGTATCCCCAATCACTAAAAAACAATACACTCAACATTTAAATTCAATCTTCTAAAACCTATAAGTCGATGTATACTCGAGAAAAAAAAAGTACAATTCTCCATATCTATATGTATAATTGTGCTTGTAACCAAGAACAATTTAACAAATCCATGTTCATAGAATTAAGCAAAGAATTGACAAACTGAGTTTCATAATCTCGAAATGAAGTAATTTTCGCTGAAAGGTATCCACAATCAACATACCAAAACATAGGTATCTAGAAACTAATGAATTATGAGCCATGCACCATCAAGAAATGAAGTAATTTTCGGTAGCTAAGTATCTCGAAGAGCAATATAGCTAGAAAGTAAGCACCTATTCAATGAATCTTGAAGAAAAAATGATTGGATTATCGACGCTCAACATAGCCAGGAAAAAGTAAAATCTCATCTCCTTGAGCAACACGATGCCATCTGTAACTTCTTTCCTCTTCCATGGTGTTTGGCCCATGAACAAAAAAGTAAGGGCCTGGTGGAACATTGACCGCCATCTTCTGGAGCTTCTCCCTCAGCGACGCCACCGTATCGTCTCTCATCACCTCCACCGGTGTCCTCACGCCGCGGAACTCCACCACCACTCTGATCATAGGCTCCTCGTTCGAGCTTCCCTTGGAAACTCTCGGCCGCTTTGAATTTGGATTCCGATCTGCCGCCGGATTCTGATTCGATCCACCAGCTGCCGAGGGTGTTGGTGTTGGCGGCGGGAGGTTGTTTCTGCCTCTGGTCGTCGTGAAGAGTGGTGGCCGCTTTGAATTTGGATTCGAATCTGCCGCCGGATTCTGATTCGATCCACCAGCTTCCGAGGGTGTTGGTGTTGGCGGCGGCGGCGGGAGGTCATTCTTGCCGGTGAAGAGGGGTGGCGGCGGCGGGGCGGCGGCGGTGGGGTCCTCCGTCATAATTTTGAATTCCGTATCGAGACCGTAGAGGCGCGCGTTCTCAGGCGTAAGCGCTAGGTGGTCTTGGGCGGGGTTTGTTGGCGGTGGCGGGAAGTCATTGTTGAAGATGAGCTGGATTCTTGATTTGAAGATGATGCTGGAATTGAAAATGTCGAAGTCGTCGGTGAGGATGTGGCCTTGGAAGATGAGGATTTGTCGGGAGATGGGGATTCCTGTAACTCTGTGGATCTTCATTTTGATTGCCGGCACAGTGTCGAAGGGGTTGATGATCACGGTGAATGGATTGGCTTCGATGGTCACAACCATATCCATTCTCAAGTCTCAACAGCTTAGAGAGTTGAATGCGCGCGGTTACAAATATTTTCAAAAAAGAGTGAATTCACAATCCAAGGGAAGATGGGTATATATATCAGCTATAGCTTGTGTCGCCTTGTGACCCGACCCGGTTCCTTTATTTTTATTTATTTTTTATAGGCGGATTCTTTATTGCTAATTTATGTATGTTAATTTAGAAATATATGAGGTGTGTTAATTTAGAAATTTAAATTTAATTATGTTAATTAATGGAGTTAAGTAATGTATAAGAAAAGTATTAATTAATGGAAAAAAATGGTAAGACCAAATTAAAATTAATAATATGTATATATGGAGTTAAAGAAGAATAACTGATGTCCGTGTTATTAGTTGAAGGTGATAGGGTACAAATTTGACAATGATGAGTTTCATGCTTATGTTCATGGAAGATTACGTAGCACTAGGTCAAGCTTTAGTAACTCATACATGAACATAAGCATGGTGGCGTGGGTGTCTCATGTGTGTTTGAGTCGAGTCAGGAAGAGAAGAGGGTTGGCCGTGGAGCTACTGCTGTCCGTCCGGCGTAACAAGAAAGTGAGACTGAGGGTGGCTAGGGCACGGCGGCAAGGAGCATATACTTGAGTTTAATTTATTATTAATAAGATTCATACTTGAGTTATAAGCATGAAATGATTTGCATTATGTAATAAACATTCATGATTTAAATTGGTTTTCATAAATAATTCAATTTTCGAAGAAAAGTGTCGAGTAAGCACATTGTAGGTGTTATTTAGCCGAGTTTTTTTTTTTTGATAATAAGATCAGAATGCATTAAGTACTGACCCTCATTGGGGAAACAAAGTCAGGCTTCAACCCAAAAAATCGGGTTGAAACACAATTACATAAAGCAAATTTTGGAAATGCGGCTTATCAAAAAGAGGAAGGATCGTGTTGATGTGACGAATGATACCTCCAGCCACTGAGAGGTAAACGAAGGAAGGCAGCTTGGCAGTTCGTCTCAATAAACTCTCTCGCTAATTAGAGCTGAAGAGCCAAGCATTCGATGGCAGATTGGTAGAACTTGTAGCAGCACCTGATGCAACCATCAGTGATGAAAACTCCTACACCCACACCTGCGTTTGCTCGGAATGCATCTGACTCTCCAAAACCCACTAAGTTTCCCCACAATCCTTTAGGGATATTCTTTAAAGCAATATCAAGGCATTTCTGATGTGAGATGTCTTTGTGCTGGAAAACAAGCAAATTAATTTGATATGGCCAAGGCATACGATAGAGTCGAGTGGGCGTTTTTGGAAGATGTTTTGATTAGAATGGGCTTTCATGTGAGATTTGTTGACTTAATTATGCACTGCGAGAATTTTAGTTATCAATATTTATAAATTAAATGTTGGAAATCACGTCAAAATCATGTCTAGCACTTCCACTACAACTTAATGCTAGTTTCCAGAAATTTATTAACAATATAAATTATTGTAGGCTTTGTAGACCAAAAGGATTAGCACTGTTTTTCCAAGACGAGTTATGTGTGAACTTCAAACTTTGCCTATCGAGATGGACTTATTTTTCAAATGTATGATTGAGTTATTTTCATGAAATATATGCAAAATTGGTTTTCCAATTAACTGTTTATCGTCGTCAAGGGGTACTGGAGCTCCTCGATAATTTCGTTAACCAATTTGAATTCTATACCCAGATCGAAGTGCGTGTTCTCGGCAGCGGTTGGTGTTGCTTCCAACGATGGCGGCCACTGAAGTTTCTTGATCGTGTGTTGTTGATGAGTACGATGTCCGTGGGCGTCGGCATCTCGTTTCGTTGAGGGGTTGAGATTTTCTCTCACTAGAAGAAGTGCTCTCACTTCTCTCTAGACTCCTTCCTCACTCTCTCTCTTGATTTTCGCTCGGTCTCTCACATTTTCAGCGCACGCGAATCTTCCTCCCTTGTTTATCTACACGTTTCAACCTACACAATATCATTTGGAGGAGATTTAACATCCGACGTAAGTTTTCTATAAGGTTCGTGCATTGGAGGTTCTTCCCTCCGGGGGGTTCTCCCCTCAAAGGCGTGAGTTCTTGGGAATAATCCTCCCCAAAACTCAAAGTTTTTGGAGAAATTTCAAAGGAGTTCGGCGACTGCACTCTATCGAAGATCTACAAGAAGGTTGCGTACAAGAAGTTTGCGGTGTCTAGGTGGAAGTCTTGAGTACACCTTCATAGCCTCTAATTTCAAGTATCAAAGCTCCTTCATTCACGTAAGCCCTTTGGCTCCATCTCCCTTCCGGCGGTTTTTGTGGAAGTCTTGAGTACACACCACCGTGGTTCCATCTCCTTCATCCTTTGTGTGGACTGCCGGCGAGAAAAGCAACGGAAATACACATCTGTGTCCATTGGTGAAAGGTGCACGTATTCTTGCTGTTCATGTGTCTTTCCCTCCGTACGTGCATGCTGTGTGATTTTCTTTGTTTTGTGCCTCGGTTTTGATTTGTTTTTTGCGGTTTTTGGTCGGAGGTTGCTACTCTTGACCATTTGTTTGGGTGATAGAAGTTTTCAGCTTGCTCTTTAGTGTGGATGTACGTGACTTGCTGATTTTGTGCTGAGTCTTTACCTTTATTGATTCCTTTAGTTGTGCTCATTGATTCCTTTAGTTGTGAACTACCGGTACTTGATAATCACTTCCTCTACTTCGGGTGTTTGGTATCTTTTCGTTTGATTCATAAGGTGTTAACTTGTTTTCATCTTGTGTCTCTCTATTTTTGCACCCTGTTGTGATTATCTTGATTTTCTTTAAGTTTTGCCCACGTTTGCTATTGTGTTTCTGGCTCCTTTTCGTTCCGTTCGTTTTCCGGTGATTTCTCCGTTTGGTCCTTCGGTTTTGGAGTGTCTCTTGGTCTGCTGTGCACCGTCGTGTGTTCCCTAAGCTGCCGGATACTCTCCCTTTCCGTTTGATCCTTTGGTTTATCACCGGAAATTGAGCTTGGAATTGATCGGAATTGGAAACTCCCCCTGCCGGATCTCTCAACGGTTTGATTCACTTTACGGCAGCATTAATTAGATTGGGCGGTGTCAAATTATTGCTTGGGCGGTGGATTATTTTGCAGCCCTTAATCTCTCTTTGTTTTAAGTGCCTTATTCAAATTTGAAATTGTGTGTGATTAGTGGGGTGCTTTTGGGCGGTGCATTTATTATTCTTGTCTAAACCGTGCTTAATTCAAATTGTGTGTGATTAGTGGGGTGCATAAGTGCGGTGCATTGATAACTCTTGTCCTAAGTGGGGAACATAAGTGCGGCTACCTTAATTGCTTTAGTTAATTGTACCTCATTCACTTTTATTCCTTGGGCGGCACTTGTCTTAGGCCTTGACCGAACCTCTATTACTCTTTTACTGTTCTTACTTTCTTTTATTATTAAAAAAAAAGAGTAATTGATTTTTAATTATTAAAAAAAAAAGAAAAAAAAAGAAAAAAAAAGAAGGTGAATTAGGAAAAAGCTGTTGGCTGCGTGGCTTTGCTTTTGTTGTGTTTTCGATGGCAGGAAAGAAGAATGCGAATAACGCGGCCAGCCCTTGCTCGGCCCCTTCCTCCTCGCGTACGCATGGCACACCCGTGGGGGGCGCTGGTGAGGCCCTCTCGGCACTCGCCGTGCTGCCATTTCACGAGACTTCCCCTGTGCCCGTCTCGGTGCTGCCATATGCGGATTGCGCCAATGCCGAACAACCGGGTCTTGACTTGTCGCCCACACCTACACCCTTGCTAAACAACAATGAGCGGCAAGTCACCGAGGATGTGATTGACATCCAAAGATCATATCGTCAAGTCATGATGACGGATGTGGATGTGAACAACCTAAATATGAAGAACCCAACTGTTAAAGTCGACGAGCTCGTGGGCCTTGACACCCCTACAAGAGTGTTGAGACGCATTGAGCTTGGCAAGCTCGATGAACATGAAAAAGATTTCTACGTTGGTCTTCATGATGAATGGTTTGTTTCCCCTTGGGTAAGGAACTTGGGGAACTTCAATAACAAAGTCATTGTGAATCCTTCCTTACTTTCCCTTCCAAAATTTGAGCCGAAAATTGTTAATGACACGTTAATTTTGGAAGACAAGGACTATGTTGCTACTAAACATGCTTGGGGTTATTGTCTTCTTGGTTTTATAGCATGAAAACTACCCAAAAAAGAGAGAATCTCGGAATTTGCCAAGACATGGCCGGTTGGGTGTAAGATCTCCTATCATGAAGAGGGATGGCTCGTCTTTGCATTTGAATCCGCTGAGCATCGTGACCGTATCTACCGGGGTGGCCACTATGTGATTGAGGGCTCGAAACTTTCGCTATGCCATCTCCCTCCGGATTTCACATTTGACATCACCGCAATCAACAAGTACCCGGCATGGGGATTCCTTCCAAATCTCCCTCTTGAACTTTGGAATGAAAGAGCCATTTCTAAGATTGCGGCGCTCAATGGAACACCTATCTCCGTGGATGTCAAAACATTCTACAAAAGTGATGTCACGGCGGCAAAGTTCCAAATCCTTGTAGACGCTACAAAGCCCCAAAAGAAGAAGAACGTGTTCATCAAGCTTCCAAACAGGAAGACCATCAATCAAAGAATTATGTTTGAATTCTTCCCTAAACTTTGTGCCTATTGTCATAAGATGGGACACCATGAAGGGGAATGCAAAAATAAAGGCACAATGGCACAAAAGGAGGCTATGAACAAAGAGAAAAGAGTAGCACCGAAGGGGCATGTTGAAAACGATGGATAGATCAAGGTCTCCTACCGTAAAGGTAGAAGCCGTACTCGACGTGATTTCCGTAGTGCCCCCCCTTCTAATAGGCGGAAGACTCCGGGACACAAGAACATGCCTCCACCTCCTCAACATAAAAAAGTGTACGTCCCGATCAAGAAGCCACCTCCTCCTCCAAATACCCACATTCGGTTCCCTAGTCCTACACCATCCGTTGATGGGATGGTGGAAGATTGGGAAGACCGATTTGATTTTGATGTAGAGCTTAATCAAGAAGGAAATACACATACCGGAGCAACCACACATCTCGGCAAAGAGGGCTCCTCACCGCCCAGCCGCTCACCTTTGGCTACTCACTCGGCAGCAAGGAGTGCCTCCCTTAGGGCAGGAAATGGGCCCTCGTCTTCGGAAAATGAGTCCTCGCCGGCTGCCCTTGTCAACTCGGCAGATCAGTTACGGGGCCTTTTGGGGGTGCAGCCCTCGCCGATAAGTCTTTCTAGCCCTACAGTTACTGCCACACCCCCTGCCTCGGCGGTTAAGGCGTCACCCGACAGATCTCCCGGCCGCTCACTCTCGGCAGACCACCTGGATGCTCACCCGGTAGATCACCCAAGGGATTTTACTCGACAGCCTACCCGACAGAACATACTCGGCAGACCAAGTAGCAGGTCCCCCGGTAGATCACTTGAAGAATCACCCGGATGATATAACCTTGGCCGGAAGATGTTAAGATCTTACCGAGAAATTATGGAGTTTCACCGGAAAACACAATAATAACGTGAAAGGTATGGGATTCACCGATCTAATTGATTTGTACGCGGAAGACTGAAATTGAACGGAACAAATTGAAATTACAGATAAGAGATGGAATGCCTCAAAACCCCTGAATCTAAACCACGAAATGATCTAGGCGAATAATTCCCTAAACCCCAACGTGCATTTGACGTAAGAACTCGGAGACGCTGAATGACACACGGCGAGGGATGGAGATCTCGTCGATTCGTCGATAGGTTGAATCCTTGTTTATCAAGAAGAATTCGAAACTTGAGAGAGAATTAAACTCACTGTTTTTAATATCAAAATTGTCTAACTTTTCAAACACATAACAGCCCTATTTATAGGGAACGGGAAACCCTACGTAAAAAAGAAATAAACAGAAATTAAAGAAATAACAGAACTTGTTCAGCAAGTCAAAAGAAACCCCAGCGAGGACTCCTCTGAAAAACGCATTGGAATCGAGTCTGCTCTGGCAAAGCCAGAGGAATCAAGTCTTCTCTGGCGGGTTGAATCTGCTCGGGCAGACTCCACTTGAACTCTCTGCTCGGGCAGACTCCACTTGATTTCTCTGCTCGGGCAGACTCGACGTGAATTCTCTGCCCAGTCGATTCTTCCCGGGGGTAACGATTCCGCTGCTCTGGCAAGGCCAGAGGAATCGAGACTTCTCTGGTGGTTCAACTCGGTAAGTAATAAGGTTTACCACCTTTGAGCTCTGATCCGTCGGTCCTTCTCCAATTGGCCTTTTCAGCTCTTGCCTCCAGATTTCCTCCACCAATGTCATTAAATTGGCCTTGAACGTCCTGGCCCTAGCTCTCGTCACTGGACCAACGGGCACGTGCACCGGATCTTCACTCTGTGCAGCCTCTGAAATTCGGCTCTGCTCTGCATCCTGGCCTCTACTCTGAACTGCATCATTCCCCCTCTCTTGAAAAGGATTTGTCCTCAAATCCACAGCGTCGCCTACATCAAAGGGACTTAAGTCAGTAACATTGAATGTAGCGCTCACATTATACTCACCGGGCAAATCTAGTTTGTAGGCATTATCATTGATCCGTTCCAATACTTGGAATGGACCATCGCCCCGAGGGAGTAACTTGGAGCGCCTCTGCTCTGGAAATCTTTCCTTGCGCATGTGCAGCCAAACCCAATCACCGGGCTCAAACACTACTTTGCGACGACCCCGATTAGCTTGCTTAGCATACTGCCGCGTGCGGCGCTCAATGTTGGCTCTGGCACGTTCATGGATCTTCTTCACAAAGTCAGCTCTGTTCTGGCCATCCATGTTAACCTGCTCAATCTCGGGTAACGGAGTCAAATCCAAAGGTGTCAAAGGGTTAAATCCATACGCGATTTCAAATGGAGAAAACTTAGTGGCAGAATGAACAGCACGGTTATAAGCGAATTCCACATGAGGAAGACACTCTTCCCACGACTTAATGTTCTTTTGAATAATAGCTCGAAGTAAAGTAGACAAAGTTCTATTCACTACCTCGGTTTGACCATCAGTTTGTGGATGACAAGTAGTAGAAAACAAAAGTTTGGTACCCAACTTACACCACAAAGTCTTCCAAAAATAACTTAAGAATTTCGAATCCCGATCGAAAACAATAGTCCTAGGCATGCCATGCAATCTAACAATCTCTTTAAAGAATAGATCAGCCACATGAGATGCATCATCAGATTTATGACAAGGAATAAAATGTGCCATCTTAGAAAATCTATCAACAACCACAAAGATGGAATCTCGACCACGCTTAGTCCTAGGCAAACCTAACACAAAGTCCATAGAAATATCAATCCAAGGTGCGTTAGGAATAGGCAATGGTGTATACAAACCATGGGAACTCACCCTAGACTTAGCTTGTTTACATGTAACACATCGACCACAGATTTTCTCAACATCACGTTTCATATGAGGCCAAAAGAAATGCTCATGCAGAACAGCCAAAGTCTTAGCAATGCCAAAGTGTCCCATCAAACCCCCACCATGAGACTCAAGCAATAACAACGCACGTAAAGAACATTGAGGCACACAACTTATTCTTCCTAAAAAGAAAATCATCATGCCTAAAATACTCTCCACTAGCAGCTCTCGCACATGCTATATAAATCTCACCAAAATTAGCATCACTCGCATACAAACTCTTGATGCACTCAAAGCCAAGTAACTTAGCATCTAAGGTAGAAATCAAGGCATACCTTCGAGAAAGTGCATCAGCCACAACATTCTCTTTACCTTGCTTGTATTTGATGACGTAGGGAAACGTCTCAATGAACTCCATCCACCTCGCATGTCGCTTGTTCAACTTGTGTTGGCCTTTCAAGTGTTTCAACGGCTCATGGTCCGTGTGAATGATAAACTCGTTGGGCCACAAGTAATGCTGCCACGTTTGCAAAGCTCGCACCAATGCATACAGCTCCTTATCATACGTGGGATAACTCAACGTCGCCCCATTTAACTTCTCACTGAAATACGCAATTGGCCGTCTCTCTTGCATCAACACTGCTCCAATACCAACACCAGAAGCATCACATTCAATCTCAAAAGATTTGGAGAAATTTGGAAGAGATAATACCGGGGCGTGGGTCAATTTGTATTTTAACTGCTGAAATGCATCCTCTTGCGCCTTGCCCCATTTAAACTCCACATTCTTCTTGATGACTTCAGTCAAAGGAGCGGCGATACTGCTGAAGTGAGGTACGAATCGCCTATAGAAGCTAGCAAGACCATGAAAGCTTCGGACTGCTGCAATGTTCCTCGGTGTTGGCCACTCTTGGATTGCTCGGATCTTCTCCTCATCAACCTGTACACCTTGTGCACTAACAACAAAACCAAGAAACACAAGCTTGTCCGTAGCAAAAATGCACTTCTTGAGGTTAGCAAACAACTTTTCCTTTCGAAGTACATCCATAACAGACCGCAAATGATCAACATGCTCATCAAAATGCTGGCTATAAATGAGGATATCATCAAAGTAAACAACCACAAATCTGCCAATGAAAGCACGCAAAACATGATTCATAAGACGCATGAAAGTACTAGGCGCATTAGTCAAACCAAAAGGCATAACTAACCACTCATACAAACCAAGTTTTGTCTTAAAAGCAGTTTTCCATTCATCACCTTCCTTAATCCTAATCTGATGATATCCACTACGCAAATCGATCTTAGAAAAGACACAAGAACCATGTAACTCATCGAGCATATCATCTAAACGAGGAATGGGATGGCGATATTTTACCGTGATGTTATTGATAGCTCGGCAATCACAGCACATCCTCCACGACGAGTCCTTCTTTGGTACAAGGAGAACTGGTACCGCACAAGGGCTCAGGCTTTCCCTCACATGCCCTTTGGCCAACAACTCGCCAATTTGCCTCTCCAACTCCTTCGTCTCCTCCGGGTTGGTGCGGTAGGCTGGTCTGTTCGGCAGAGTAGCTCCGGGCACAAAGTCAATCTGATGCTCAATCCCTCGAAGTGGTGGTAAGCCGGTAGGTGTATCTTCGGGAAAAACATCAACAAATTCCTGCAACACACCACGAATAGAAGGGGGTAGAGAAGAGAGATCGTTAGTCATAAGCAACGTCTCCTGATATCGCAACAGCAAGATCGGCTTCTCCTCCTGAACACACCACTTCAAATCACTAGCCGTAGCAAGAAAGGACTTATGGTTCAGCCCCTGCTCCTTCTTCTCCACAGGCTGCTCCTTGGACTTCAGATTGTCCGCCTCCCTTTGCAATTGCACTTGATCCTCATAAACTTGGGTAGGAGTAAGAGGAACAAGCGACACCTTCTTCTGCTTGTAGGTAAATGAGTATTTGTTGGTGTAACCATCATGAATTGCACGGCGATCAAATTGCCACGGGCGCCCCAACAGGATGTGGCTCGCTTGCATAGGGATCACATCACACACCACCGCATCCTCATACGTCCCAATGCGAAAAGGGACCTTCACTTGCTTGGTCACTCTGATAATGCCAGTCTCATTTAGCCACTGCAAACGATACGGCTTGGGATGCTTCTCCGTGGTTAGCCCCAATCTCTCAACCATGGCTCTACTAGCCACATTCGTGCAACTCCCGCCATCGATGATCACACTACATACTTTGTCTTGAACAAGACATCTCGTGTGGAAAAGATTCTCCCTCTGCTCACGTTCCGGGGGTGGAGTTTGGACACTCAAGGCTCGCCGAGCAACAAAAAGTTGTCCATTAGGCGCGAAAATCTCCTCACACTCCTCCTCATCAGTGGCATCATCTATATCCTCCAACTTCAGCATGTCAGGATCGGTGTCATCACCATCCGTCACAACGTCGCCGTCATCTCGCATGATCATGATTCTTCTGTTCGGACAGTCACTCATAATATGTCCGAAGCCTTGGCACTTGAAACACTTCTTATCGCGATTGCGACCATCGGCAACGGCCGGCCTTCCCTGATTCGCTGCTCCAGATCCCTCTGGTCGGGACCGAACGAACTGCTTCTTCTCCTCTTTCGGCGGGGGGTCCTTCTGCCAGGGAATCCCTCTGGACGAAGAATCGTTAACAGCGGGTTGCGAAGACCTCCACTTGCCCTGACTCTGGCGCTGGTTGCCGCTGGTGGTGTTCCTCCGCTTGAGTTGAGTCTCGATCTTGATGGCCATGTGGACCATGTCCTCTAACTCAACGTAGTGCTGCAACTCCACCTTATCACGAATATCCCAATGCAAACCAGCTAAGAACCTGGCCATGGTCGCCTCTCGCTCCTCCTCCACATTGGCTCTAATCATGGCAACCTCCATCTCCTTATAATACTCATCCACACTCCTACTGCCCTGCCTCAAGGTCTGCAACTTGTTAAAAAGCTCACGGTAGTAATGAGTTGGCACAAAACGTTTCCGCATCACAACCTTCATCTCCTGCCAAGATTGAATAGATGGCTCATTGTTTCTTCTCCTACTCGTTACTAGTTGATCCCACCAAACAAGTGCATAATCGGAGAACTCAACCGCTGCCAACTTCACCTTCTTGAGCTCTGAATAGGAGTGGCAATCGAACATAAGCTCCACCTTTCTCTCCCAATCAAGATACAATTCGGGATCATTCTTCCCTTGGAAAGGAGGAATGTTCATCTTGATGTTGCCCAGATTGTTGTCCTGCCATGCTCGTCCATCGTCGTCCTCATCCTCAAATTCGGTATCATCAACATGCTCCTCATACTGACGGTGGAATCGTCCGCCGCCACCACCACGGCCTCCTCGCCTGCGTCTGCCTCCTCTTGTGAAAGTAGATTCTCGAGAATGGGACTGCTCCAGCAATTCAATCTTGTCGTACACGCCCTCGAGTTCGGAATGTAGCATTCGGCCAAACTCGGAGCGAAGAGCCTCCATCACTAGTTTGAACTGAGGATCCATAACAGGGCTATCGCTCAAGTCTATACCCTGTTCAGCTTGCTTAGACATAACAACACGGACAGAAAACAAGAGACGTTAGTGAAAACAACAAAAAAAATTGAAATTGAAAGGACCTCACCACCTCACAAACACTCGTGTATCACTCAAGATGAAATCACACAGCGCTCGTGTATCACACACAAAACAAGGCTTTTACCCTCTACGAATCTTACCACTCTTGCCTTTTTCCGCTCAAATTCTCTGACAAGAATCAAATTCCCTCCAACTACCAATGGAATTCACAAACCAACGGCACCACGAGATCAACAAGCGCACCCGACGCGAGCACTCGATGTCACGCCGCACGAGTACCACAGCAAATACACAGATAAGATAGGACTCGACAAAGAAAAGAGAGACGCCTAAACGCAGACTGGAACCCAAAATCAGTGCTACGCAGAAACATACAAATACCACAACGAGCGATTAAACCCAAAGAATGAAGTAAAACACAACGGGGTAAACACAAATTGAAGATGTACTGCTTTCGGCTTGTTTCTTTTTGTTTTCGACAGATCGTGTTGATTGTGCTCTGTTTTTTTTTTTTTTTTTTGTAAATATATAGATAGCGTAACCCTTACGAAACCTAGAAACTGATACCAGATGATATAACCTTGGCCGGAAGATGTTAAGATCTTACCGAGAAATTATGGAGTTTCACCGGAAAACACAATAATAACGTGAAAGGTATGGGATTCACCGATCTAATTGATTTGTACGCGGAAGACTGAAATTGAACGGAACAAATTGAAATTACAGATAAGAGATGGAATGCCTCAAAACCCCTGAATCTAAACCACGAAATGATCTAGGCGAATAATTCCCTAAACCCCAACGTGCATTTGACGCAAGAACTCGGAGACGCTGAATGACACACGGCGAGGGATGGAGATCTCGTCGATTCGTCGATAGGTTGAATCCTTGTTTATCAAGAAGAATTTGAAACTTGAGAGAGAATTAAACTCACTGTTTTTAATATCAAAATTGTCTAACTTTTCAAACACATAACAGCCCTATTTATAGGGAACGGGAAACCCTACGTAAAAAGGAAATAAACAGAAATTAAAGAAATAACGGAACTTGTTCAGCAAGTCAAAAGAAACCCCAGCGAGGACTCCTCTGAAAAACGCATTGGAATCGAGTCTGCTCTGGCAAAGCCAGAGGAATCAAGTCTTCTCTGGCGGGTTGAATCTGCTCGGGCAGACTCCACTTGAACTCTCTGCTCGGGCAGACTCCACTTGATTTCTCTGCTCGGGTAGACTCGCCATGAATTCTCTGCTCGGGCAGACTCAACGTGAATTCTCTGCCCAGTCGATTCTTCCCGGGGGTAACGATTCCGCTGCTCTGGCAAGGCCAGAGGAATCGAGACTTCTCTGGTGGTTCAACTCGGTAAGTAATAAGGTTTACCACCTTTGAGCTCTGATCCGTCGGTCCTTCTCCAATTGGCCTTTTCAGCTCTTGCCTCCAGATTTCCTCCACCAATGTCATTAAATTGGCCTTGAACGTCCTGGCCCTAGCTCTCGTCACTGGACCAACGGGCACGTGCACCGGATCTTCACTCTGTGCAGCCTCTGAAATTCGGCTCTGCTCTGCATCCTGGCCTCTACTCTGAACTGCATCAGCAGTTCACCCGGCAGCTCATTCTCGGCAGACTTGAGCTTTGCGGCACCTATCTCGGCAATGGGCATGTCAGTGGATGCTGTGGCTTCGAATGACTTGGAAAAAACTTCCTCGACAGTTTTGTTCGATGAAGATCCACAGTCATCATGTGTACCTCAGGGACCGACCGCTCCACCAATTTTATCCCTTGAAGCACCACCCAAGGAAGCTCAGATTTTGGGCAAACCCGAGGCCAAGATGCAACAAAAAACAAAAACCAAAGGAAAGGCCAAAGGTAAAGGCAAGGTTAGTACTACTCTCAAAAATGTTTCCCAATGATTTGTGCTACTTGGAATATAAGGGGATTGCATAAACCCCACAAACAAAATGCAGTTTTGGAATTCTTAAAAAAAACATAAGGTTAGTCTTTTGGGGTTAGTTGAAACCAAACTAAACTCAAACAAGGTTGATAAAATCATGGGGAAATTATTACCACATTGGAAATTCGTTCATAATTTTGACTTATGCAAGGGTGGCCGTATCTTGGTGTTGTGGAACCCGACCATTATCTCGGCTACTTGCATTGTTAGGGATGAGCAACACGTGGTTTTGAATGTTGAATGCATGTTAAGCAAAAATTCTTTCTATTACACTTGTGTCTATGCTTTTAACGCACTTCCAAAGAGGAAACCATTGTGGAAAACTTTGGTGGATTTGGCGGTGCAAAATGTGCCTAACATTATTGCAGGAGACTTCAACAATGTTAGAGCACCAAGCGATAGAACTGGAGGTGCAAACCCCATGCCATGGGAATATGTGGATTTTGCCGATGCATGCACGGCGGGTGGACTTGAGGATGCCCCATCAACGGGATGTTTCTTTACTTGGACAAATCTGAAGGTTTATTCAAAAATTGACAGAGTCATGTTCAATAATGCGTGGGCCACGACAAATCTCTTCTGTCGTGCAGCGTTCCTTACCAGGGGAGTGCACTCGGACCACTCTGCTTCTGTAATTCATTTATTTGATAAGGTTAAGAATTTCTCTCGGCCTTTCAAGTTTTTTAATTTTTGGATGCAGAGCCCGAAGTTTCACAAGCCTGTGGAGGACCCTTGGATACCCACATTGGATGATAGAGCCCAACACAATTTCTCCATGAAGCTTAAGGACCTCCAACGGGTTCTCAAAGGCTTCAACAACAAGGAATGCTCGCATATCTCGGAAAGAGCCAATGTTGCTAGGACCAAACTGCACTCTATTCAACAAGCTCTCGATAAGGACCCACTTTGTGCGGCCCTCAAGGATGAGGAAGTGGCAGCCCGAAAGGAGACTCTATTCCTGGACCTTGCTGAGAAGGATTTTCTCAAACAAAAGGCCAAAAGCCAACACCTCAATTTTGCGGACAAGAACTCCAAATATTTTTTCTCCATGATTAAAAAACGACATATCACTAACTCCATCTCTTTTCTTTGTAAGGATAACGGGGAAGAGACGCGAGACATGGATGAAATTATACAACTCTTTGGAGATCATTACAAAGACCTTTTTGGAAAGGAAGTGGTCCCGGACCCCATTGAATGGGCGGCCTTTGAAGAAGGCCCTAGGTTGCAATTGGATGAGAGGAATGCAATGGTTGCACCAATCTTGGATCAAGAGATCAAGGATGCACTATGGGACATTGGCAACGACAAAGCGCCGGGACCCGATGGTTTTTCGGCGGCATTCTTCAAGGGGGAATGGCCACTTGTTAAGAATAATCTTCTTGAGGCGGTCCATGAGTTCTTTGACTATGGACTGATCCAAAAAGAGATTAATCATACGGTGGTCTGACTTATCCCAAAAACCACCCACAACCCAACCGTTGGGGACTTCCGACCGATTGCTTGCACAAACGTGCTTTACAAGATTATTACAAAAATTTTGTCGAATCGCATGCAATCATGTCTTAACAACATTATTCATTCTTCCCAATCCGCCTTTGTCAAAGGCCGCTCGATCACTGACAATATCTTTTTGGCACATGAATTGATTAGGAAGTATGAAAGGAAGAGAATCTCCCCAAGGTGTATGCTGAAAATTGACCTCCAAAAGGCGTATGATTCTATATCTTGGACTTTTCTTGGCCGAGTCCTTGCGGGTCTTGGTTTCCATGCGACGTTCCTACAATGGATCATGACATGCGTTACTTCTTCCACCTTTACCCTTGCCATCAATGGAGGACATCACCACTTCTTTGAAGGCAAGAGAGGCCTCCGTCAAGGAGATCCAATGTCTCCGACCCTCTTCCTCTTGTGTATGGAATATCTTACTCGCCTTCTCAAATTACGCACAAGGGAGAGAGAGTTCAACTTCCACCCCAAGTGCGACAAGCTCAAGATTACACACCTCGCCTTTGCCGATGACCTCCTCATGTTCGGTAGAGGCGACCTTGGTTCCATGGAAATCTTGGATGACACCCTCAAGGAATTTGCTGGAGTCTCGGGACTCAAAATCAACAAGAAGAAATCCCAAATTTTCTTGGCAGGAGTGAAGGATGCGGACAAGCAAGAAATCATCGACCTATTCGCCTTTGATGTTGGAGTTCTCCCTATCAAATATTTGGGGATCCCGTTGGCATCAAAGAAGCTATTGGCTGCACAGTACGAGCCTTTAATTCAAAAAGTGACCGAGTCTATTTACAAGTGGTCGGATATAAATCTCTCGATGGCCGGCAGACTCGAACTTGCAAGATCGGTACTACAAGGTACCGAATGCTATTGGCTCCAAATCTTCCCCCTTCCTGGGGATGTCATTCAGCGGATTGATAGGATTGTGCGCAATTTTGTATGGGGCAAAGCGTCAGGACAGGTTGCTTGGAAGAAAGTATGCCTCCCAAAGGAGGAAGGTGGACTTGGACTTAGGGATCTTGGTGTATGGAACAAAGCATTGCTTTTAAAGAATCTTTGGAACATACACAACAAGGCGGAGTCCCTATGGGTTCGTTGGATCCACGCCGAATATATCAAGGGAAAAAATATTTGGACCTTGATTCCCCACTCGACGGACTCTCCCCTCCTCAAAAACATTTGCACGATAAGGGATGTCATCCTCTTGAATCACCAACAGTCCATCCCGCTAGCTAAGGAAGCACTCCTTGATTGGAGTAAAAAAGGACTCACATCTTCGGCTTATGAGTGTTTCCGGAGTAAAGGAATTAAGGCATTTTGGCATAAAGTTATTTGGAAGAACTACATCCCACCTCGCTGCTCCCTTACGATGTGGCTTGCTCTCCAACACCGACTCAAAACAACGGATCGACTACAAGCCATTCAAGGAATACCGAAGCTTTGCCCTCTTTGTAAGGTACATGACGAATCTCATACCCATCTTTTCTTTCAGTGCCCTATTACAAAACAGGTATGGGATTCTATCAAAGCATGGATTCGGATTAGAGAACTCCTGTTTTCCATTCCAAGTGCTATCAAACACCTCACCACGAAAAAGAAGGGTTCGGCTATAATAGTGAAGGCCCGCCTCCTCGCCCTTGCTTTTACCGTGAACCATCTTTGGTTTGCTCGTAATAAGCTTGTGTTTGAAGGTGAGCCCTTCGCTAAGGACAAGGTAATTCATGTCATTAAAACCGATATCTTTACTTGCCTCTTTGATTTGTTTGCACCAGAAGAGGTCCGTGGCCACCTTGAGTGGAACGGAGTCTCTACATGTTGGAAATAGATTCTTCGGCCTTGCTGTTTTCATTTTCAGGATTCGAAGGACGTCGTGATCCCAGCAACGAAGGAAGCTCTGGACCAAAGTCCCCGAGTTGTCCAGCATTTCAACGGACGATGGGCTCCCTTGTACTTCACGAGTTGAATCCACTCCTCTCGGCTGCACCTTGTATGATCGGTGCAAACTGCACCAGCACCATCCTGGTACACCCCGGGAGTCCATCCAAAAGACTTCCCAACCGTTAGCAGCAGTCCACAATCTCAAGCTGCCGTACCACAGTTTTGTACAACCAACGAAGACCACGGTCTCTAGCTCCCCTGCTGACTCTCTCGTCGTAGTGGGCTCGAACTGAAGCTTGACCGCTGATGCTTGTGAGCTGAGGCAACAAAGCGGCAGTTCTTCGGCCTACTACTTAAACGTAGCATACACATGGTGGAGCTCACTCTCTAGGAGTACTCAGTTTGAGGACATTTCACTGTTCTCCTTGGTTTATGGGGTAAACCAATAGTACTTTGCATTGCATCGGTAGATTACACCCTTGACGACCATACAGTGCGCATACGTTACATTGCTTGCACTCTTGACCACTCCCCCGTGTGTCAAGATGCCTACATATGAATTTGGTTGTCAAAGAAGCTTCGGATACACGTAGGCCTTTCCCAGTTGGCCGATAATGCTTGGCTTCCGTCTCGGCAGGTTTTACCCAGTGCGCGTGTTCTACTCTCGCTCGGCCTTCGGCCCATATCCTCAACGGCACGTCTGATTCTTGTGTATTAAGGTTGTTTTGATTGTACTGTTTATGGCACCGCCCAAATGCAAAGGGTGTGTCTAGTTTGTACTTTTGCTTTTCTTAGGAATAGCATCTCCCATTCCAGTCCCTTGCTCTCACTTGAGACTTGGTGACTTGTACTCCCTTGGGTATGCCCAAGTTCTTTTTGTACCACTTTTTTCGTTATTTATATATTTCGTATTTTCATCAAAAAAAGAAAAATCTTCAAAAAAAACCCTAGTTTATAAGATTCACGAACACAACCCAAATACTTTGAAGTAAACCCTAGTTTAAAAAAACCCTAGTTAAGAAATTAACAAATCGATTTTCATCATGATAAGATATGAAGTAATTTGCGCTGAACATCCATAATAGATACACCAAAATATAAGTCATGAATTACGTAGATGAATTAATGCGCGCTGTCACTATTAATTAGTCAATATTAATGCAAAAAAAAAAAAAAAAAAACACAAATTAAATTGGCTTCATAAACACCAAAGTTTTTCTGCAGTATCCCCAATCACTAAAAAACAATAAACTCAACATTTAAATTCAATCTTCTAAAACCTATAAGTCGATGTATACTCAAGAAGAAAAAAATTACCACTCGATCCATATCTATATTATGAATGTTGTTGTAACAAGAACAATTTAATAAAAAGCCATGTTCATAGAATTAAGCCTCATAAGCTCGAAATGAAGTAATTTTCGCTGAATGTTATCCACAATCAACATACCAAAATATAGCTAGGTAGACATGAATTAATCTTCAAGAAACAACATAAATGATGACCCATGCACCATCAAGAAATGAAGTAATTTTCAGTAGCTAAGTATCTCGAATAGCAATATAGCTAGAAAGTAAGCACCTATTCAATGAATCTTGAAGAAAAAATGATTGGATTATCGACGCTCAACATAGCCAGGAAAAAGTAAAATCTCATCTCCTTGAGCAACACGATGCCATCTGTAACTTCTTTCCTCTTCCATGGTGTTTTGCCCATGAACAAAAAAGTAAGGACCTTGTGGAACATTGACCGCCATCTCCTCGAGCTTCTCCTTCAGCGATGCCACCGTATCGTCTCTCATCACCTCCACCGGTGTCCTAACGCCCCGGAAATCCACCACCACTCTGATCATAGGCTCCTCGTTCGAGCTTCCCTTGGAAACTTTCGGCCGCTTTGAATTTGGATTCGAATCTGCCGCCGGATTCTGATTCGATCCACCAGCTGCCGAGGGTGTTGGTGTTGGCGGCGGCGGCGGGAGGTCGTTCTTGCCTGTGGTCGTCGTGAAGAGGGGTGGCGGCGGCGGGAGATCGTTCCTGCCTGTGATCGTCGTGAAGAGAGGTGCCGGCGGGATGTTGATCTCGGCGGCGGCGGTGGGGGTGTATATCATTGGCGGCAGCGGCGGGAGGTCGTTTTTGCCTGTGGTCGTCGTGAAGAGGGGTGGCAGCGGGGGGTTGATCTCGGCGGCGGCGGTGGGGGTGTATGTTAATATTGGAGGCAGCGGCGGGAGGTCGTTCCTGCCTGTGGTCGTCGTGAAGAGGGGTGGCGGCGGGGGGTCGATCTCGGCGGCGGCGGTGGGGCACGAGAGGTCCTCCGTCGTAATTTTGAATTCCTTATCGAGACCATAGAGGCGCGCAGGGTAGTCTTGGGCGGCGGGCGGTGGCGGGAAGTCATTGTTGAAGATGAGCTGGATTCTTGATTTGTAGACGATGCTGGAGTCGAGAATGTTGAAGTCGTCGGTGAGGATGTGGCCTTGGAAGATGAGGATTTGTCGGGAGATGGGGATTCCTGTAACTTTGTGAATCTTCATTTTGATTTCCGGCACAGTGTCGAAGGGGTCGATGATCACGGTGAATGGATTGGCTTCGATGGTCACAGCCATATCCATTATCAACAGCTTAGAGAGAGAGAGGTAACTGATTGAATGCGCGGTTACAAATATTTTCAAAAAAGAGTGCGAGAGAGATGAATTGGCAATCCAAGGGGAGACGGGTAGATACTTGTGTCGTCTTGTGACCCGACCCGGATCCTTTATTGTTTTTTTTTTTTTTTTTTTGAGAGGCCGATCCTTTATAGCTAATTTATGTATGTTTTATCCTCTATTGCCTCCGGATCTCTTCCCTTCTTAGATATACATATACGAGGTGTGTTAATTTAGAAATTGAAATTTAAACATATGTTAATTAATGGAGTTAAGTAATGTATAAGAAATATATTAATTTACCTAATTGAATTAGTGTAAATTAAAGAATGGCAAAAATTGGTAAGACAAAAAAATTTCCACTTTCATTCTGTAACAAGCCATCTTTTTAATGGTGAATATACCAATAATGGCAGAGGATATATGCCGTACTATTGTCTTCTTTGTTCGGTGTTCAAACTAATACTCTTATATTCAAACCATGAAACTGAATGACTTAATAAGAAGCATGCCTAGCTTTCGACCTAATTATTAAAATAAGACCGTAATTTTCAATGTTTATAGAAAAAGCTACATGTTACGAAAATTTAAAAAAAATGATTATTCAATTTTTTACATTTCAGTCTACCATCCTTTATAAGTCGTGGGGAAGAACCCCTTTTATCTTGTGGGATGTAAGGAAATCAGTAATTGCTATTTGAGGTGTGTTACATGTAAATCATGTTCTGCAATAGGGAAAGGTAAATTGTAAGGAAGTTATGGTTGAATCTCGTAGTTATGCAACAGTTGGGATACAATTAAACCACATATAATCTTGTATATATTGGGGTACAATTAAACCACATATAATCTTGTATACATTTGTATGCATGTAGGGATGCAATATACAACTTAATTTTAATTATGTATGTCTTTTCATTCATATACCCACAACACTACTGGCACTTGTGTGCAATTGAATGAGATTATTAACTACCAACTGGCAACTGCAATCCATGGGAGTGTTATTTTATTGAACTCAAATATGAATTTACGAGATTTCAAAGGAATTAATTGGTGGAAGAAAAAAGTATTAATTTGATGTTAACAAGTTGCATATGGAGGGTGTTCGGCTAAGCTTATTTGAAAGAGCTTATAAGCTCGTTTATCAGATATTTCAAAAACTTATAAGATGTAGTTTCTTAATAGCTTATAAATTGTTAAAGTGTTTAGTTAATTGAACTTATAAGCTAAACAGAGAATTTTTAGTTACTGAGAGAAAAAAAAATGAAATTAGAATGATATATGATGAAAATAAAAAATTATAGTTGAGTTGATTTTGTAAAATGAGTGTTGCTTAATTATAAGATATAATGAGAAAATAAGTTGAGATAGAAGAACTTATATTTAATTTGGAGAGCTTATAAAGTCTTAGATCTTATTTTTACAGCTTATAAGCTCTTTAGCACTTATTTAGCCGAACACTTTGAAGGAACTTATAAGCTGCTAAACAACTTAATTATAAATTGTTGGGTTAATTGCCGCTAAAGCCATATACTTTTTTAAATTTTGGTTTTTTCCCATGTCAAAAAATATCTGAACTGAAATCCATGAATTGGAAACTTAATTGTAATTTTCCCCCGTGTCCATTTTTCTCCCAAATTGAATCCGAGGTGGCAATCGCAGATCCAGCATGTCATCGCCGGTAAATGAATGAAACGACGTCATTTATACTTAAATAAAACAGCGTCGTTTCAGTAAAATTGGTTGTTGAATAACAAAATCCAAAATTAAGGGTTTTGGTTGCATTTCACTCCCGATTTGGTTAGCGTTAGGGTTCTTCGAGAAAAATGTCCCAAAGCTTAGCCACAAGCTCGAATTCAGGAGCAAAGCCATCGAATGCACATTGTGGATGTCTAATACCAGCCAACCTTCGTGTATCTCACACTGACAAAAATCCATTTAGGCGATTCCTTTGTTGTGGAAAATGTAAAGGTTTGTTTTTTTTTGCATATTTGTGTTTTGGGTTGATTTTGTTGATAATTATGTAGTATTATAGGGAGATTGTGGCTTCTGGAAATGGGTGACTCCTGAGCTATCGCCGTATTACAAGGCCATTGTACTGAATTTGAAAGCTCAGGCCGATGATGGTGTAGATGGTGATGGTTTTTTCGATGGGTTGTGTTTTGCTAAATCAAATGATGGAGAATCATTTTGTGTTGATGAAGTGAAGACTAATTTGACAAAATTGGAGAATGATGTGAACAATCTTGAATGGAAGATCCGAACTTTGTTGGTTTTGTTGGTAGCTTGTATTCTGGTTGTTTATTTTGGCTAATGCAATTGAATGTAAAGACTTATGCTTGTAACATTGTTTTGATAATCAATGGAATGCTTAGTTGCTTTATGTTGTTGATGATCAATGGAATGTCTTAACAAAATCTGGAAATGTAGAGCTTAATGGCACAAAATAGGCACAAAATATGGAAATGTAGAGCTATCTCAAAATCTGGAAATGTAGAGCTTAATGGCACAAAATTTGCATAAAATCTGGAAATATAAAGTTTAATGGCACAATGTAAAGAAAATATGTACAAAATCTGGAAATGGAATGCACACTAAAGTGAACAAAATCTGGAAAATAACATGTTCCAATTCATATCTGCAAAAACTGAAATTTGAAGTACAAGGCAAAGTTCAAAGAGTATTCACCACACTAGTACAAGGCAAACTGGAATTAACAAGCTTCAGTACACAACTTAACAAAAAACCCACTCGAGTTCAAAGACTTCAAAAAGTACAAGGCAAACTTCAATCTTGACCATTTCCTGGAGCTCTAGCAACACTTTCTTGAGTATTGACCACAGTAGTATCTCTTCTTGGTCTTCCTCTGCCTCTGCCCCTAGTTGAAGGTTGAGAGGTGCTTCCTTGAGTGACTCTACTCCCTTGAAAATAGACATTTCCAGTTGTTAAGTTTGTGTACTCCCCAACTCCTTTCTTGGAGAAATTTATTTCCCTTGAAATGGTAGCAGATGTAGCAGTACTTTGAGCTTGGGATGGTGCTTGGGAGGTTGTGGGTTTCTCCTTGCTTGGCCTTCCTCTTTTCTTCTGTGTAAAGAAGAGTGAATGTAAAAAACAAGTGACATATATAATTGAAACAAAATAGCAGAATAAGAAGGCTACCTTGTCAGGCTTAGGCATGTCAACTTTGTCATTCTTGCAAGTCTTTGAGTTATGAACTTCCTTGCCACAGTTCTTGCACCTAATCACTTGACCATGCCTTCTCAATTTTTTGGGATTCTTGTGGTCAATCTCCTCTGCTGCCCTTCTTCTTTTTAACTTAGGTCTACCAGCCATCCTCCTAACCACTGGAGGCTTTACAGTGAATCCCTCAACCTCTGGCCATAGTACATGCCCATTAATTAGCTTTATCCCCATTCTATATGCCTCCAAGTATTTACTAATAGAGAAGTACTCATGAACAAAGTCACTGATCACCTCTCTACCCATAAACTGAATGGCACATATGTCATGTACACAAGGCAGACCAGTTAACTGCCACACCCTACATGCACAACTCCTCTCCTCTACATCCACTACAAATCTATCAGCATTCAATTGTATTTCAAATTTCCCACCAACAGCTGGAAATGGTATACAGTTCCTACTCTCAAACCTAAGTGCTTCCAGCTTCTTTCTCACATTTGGACAGAGCTTATCAACACTATCTTTGACTAAGTCTAGCTTCTTCACCTGTCTACTCATAATAGAGGTCATAATCTCTTCACACATATGGATTATGTGTTTACCCCTTGCATTTAAAATGAAACCATTAAATGTTTCACTGATGTTATTATCAAGTACATCAGATTTAGGGGTGGTCGAGAAGTATGCCTTACAGAACTTTTCAACATCCCTTGTGATGAAATCTTCAAAAGTGTCGCAGCCCGACGCCTAGCCAGTGATAGCGTAGACCGGGTATCGATACGACTAAATAAATTAATAAGGTAAAAAGAGAAAACTAGGTTGAACGTCAAGCGGAAGCAATCACTGAAATATGATAAATCAAGAACGATGACATCATCATCAATAAAAATATTATTGGCTTGATAACTTTTAAATCATCAAGATTCTTGTCAACCTTTACAAAGTAGACATAGCTAGTTACTCACAATGACTCGAGATATACAGAGTATCGCAGCAAAATGCGAACAGACTATATGTATGAAGACATATAGCCGGGAGTAAATTTCTTGATTAAGTTCAAAATAAACCTCAACAACTTCATGTTACCGCAAAGAATATAATTACGGTATAATGACGATCATCCGAAACAAAATCCCTGCCAGCACCAGTCTAATCTCCCTCCTCGCTTATCCTGTACGTTTAGAAATACATGCAGGGCTGAGTACAGAATACTCAGTGGACATATGCCGAAAATCAATGAAAACTAGCTCTTAGAGATATATATTGAACTTGCCACATAAGCAATACACGGGGATTTTACTCAAAAGAACCCGTGTAAGCAGTTAACATTCATAAACATCATAAATAAATGACCGGTCAAAATTCTCGTTATGTATGTACCACATCTACAAATCATCATCATTTAAGGTACTGAGAAGTAGGCCTCCTTCTCAAGTACCGTGACCGGCCGACCCGAAGGACAGCTCACGGTCACCTCTGTGTACACAATCCCGCTTGTGGCAGGACCCGAATTCGTCTCATCAGTAGAGGGTGACATACAGGCTCGTCGTCATCAAAACTTGGCAAGTCAATTAGTTCAACATCAATAAATCTCAAAATATTTATCAGACTCATAATCATCATCAACAGTAATAATTTTCATCAAACTGAAATTGACAGTTAAATCACATCATTTACTTCATTTCGTATAAGAAGCCTACGATACGCAGGGGATCTCTATATACGTATAGTAAAAATAATGCCCACCTGATGTCCTAGCTTACTCTCATAGCGTTCGGGGTGGACTCACTTCCGTCCTCTGCTCGCATCTTCAGATATCATAACATCGAATATAGTTCATGGGGTAAAACAAAAGGAATCGGTCAGAAACTTCCTTACTAAGAATATCATTCTATCTTAGTAATATTCCATTACTTCTCATTTCTACACTCCGTCTCACTCGATCTCATATCGTAAACACTTTCTAAAAAAATCACTACTTTATTCTCGACTTATCTCCTAATTGAGGTCTAAACTCTGTCAAGGAACAACTCTTAAATAAACAATCCATAAGCACATAGCAATCACATACATAACTCATTTTTGGAAACAATAAAATATTTTTAGTTGGGAAAATTTCTCAAAAATCCATTTTATAAATCATTTTTAAACCAATTATTCAAAAATTAACTCACATAAACAAATTATGCCATTTTATTACATTTTTCATGTATAAGCTCAATTCATCTTCACTAAGCCACATATAGGCATCTTTAATTCATATCTCATCTCATAATCAAAATCTGATTCAATTCACTCTTTCTGCACTGCCTTAACTTAAGTGAATAAACTGTTTCTCCTCAGAACTTTCCTGGGTTCGAGACTCATACTATTGGAAACTAATTTAAGTCTAGTTTCATTTAAAAAAAAGTAGGTTGAAAAACTCCAAGTGGTTTAAGAGATATGACCATTCTCCCACAGTCTACCATATTCGGCAGTTTTGTGCAACTGGAAGTTTTGAATTTTGAAAAATAGTAAACATTGCCGAAATGACTTGAAATTTTGTTGGTAGCTATATAACATATTAATCTCTTTACCATAAAAATGGGGAAAGGAAAAACTCAGGGTAAGCTACTGAAAAGGGTGACTCGAAGGTCTGTTCTTCCAAACTTTCGGTAGAAAGTTGCAGTTGGAGATTTGCATTTTAAAAGGGTAGTAAAAGATGTCCAAAAGACATGAAATTTTACAAGTATGTTGATAACACACTTATATACGTACCATAAAAGGTTCAAGATTTTTGAGTATCAATAACCCCGTCGAATTTTATCATGTCCGTAGCTTTTTAAGCTAGCCAAATTAACCCATCAAATTGCCCACTTAAGCATATAGCCAACTTATACCCTAATTCACATCAAACTAATTCATTTAAATCTTCATCAATCATCTCTAATCATCATTTTAGTCCATCAAATATCATCCCAACACACTCACAAGCTCATAACCATAATCAAATCATCAATCAATCCATAAACTTCAACCTTTCTAGAGTCATGTAACTAACATATTCAAACATTCATTTATTAATAAACTCATGCTTTGCATATAAAAGATGATCTAAAAAGACTCCCTATAGCATAAATATGGCCTTACTTAAAGATTAGAAGATAAAATATTTTAAGGCTTCCAACCCTAAATTTTCGAGAATTTTGAAGAGAAGAAAAGGTGATGTTTTCATGCTTTAATCCTCCATCTACATGTTTATCAAGCTCAAAAATAAGTAGATTCATGTGATTAGAAGCTTACTCTTATGATTTTTGTGGAGAGAAAAAAAAAATAGAGCTTCATCTTCTCGACTCCTAGCTCATACTTTCGACTCCAAGCTCAAACTCTTAACCCAGCTTTTGTTGTAAGGATTTTTTGATGTTTTTAGCATGATCTAAAAGGTGATTATGGTGTAGAAGTAGTTTGTACAGCTTCTCCTTGCTCAACATGGCAGAGACGAAGAAGGTTGGGAGAGAAGAGAGAGAGAGTCGGCTACTATGGGGGGGCGGGATGAATGAAGGCTGACAAGCCTTAATTAAGTGAGATAAACTTAGCCTCTAAGTAAAATAATAAAACACATGCTTAATCATCCACTTGGACAAAAATATCTTATCCATGCTTTGTCTTATCCACTTGCTTTGACTCCCCTCTCTAAAGTCAGTTCTGCACACTAATCTTGGTGACAGAGCTGTGAAAACTCGGCAGACAGAGCTGCTTTAGCTCGGACGCCAGAGCAGAGCACAGCTCAACTTCAGCTCTGCTTGCAGAGCAGAGTTCGGTTTCAGCTCTGCTATCAGAGCAGAGCAGAGCTCTCAATTTCAGCTCTGCTATCAGAGCAGAGCTCGGTTCAGCTCTGCTGTCAGAGCAGAGCTCGGTTTCAGCTCTGCTATCAGACCAGAGCTCGGTTTTAGCTCTGCTACCAGAGCATAGCAGAGCTCGATTCCAGCTCTGCTACCAGAGCAGAGTTCGGCTCGACTTCAGCTCTGCTTATCAAAGCAGAGCTCTGTTTTCAGCTCTGCTACCAGAGCATAGCAGAGCTCGATTTCAACTCTGCTACCAGAGCAGAGTTCAGCTCGACTTCAGCTCTGCTTATCAGAGCAGAGCTCGGTTTTCAGCTCTGCTACCAGAGCATAGCAGAGCTCGATTTCAGCTCTGCTACCAGAGCAGAGTACACCTCGGATGCCAGAGCAGAACAAAAACAGCTCGGCAGAGCAGAGCAGAGTAGCTCATACCAGAGCAAACATGTCAGAAACTTAATTCCTAGAAATTCCGTTAGGAAAAATTTTAACTCGATTTATTCATTCACCAATTAAAATATATCTCGTTGGTTACTCGTTTTTAAAAGAAATTAGTCTCGTGTGCTATAATACTCAAGGAAAACATATTCATTCAATCATAGTCACACATAGGGCTATCTAATTGGTTATTGGATTTTGGATAATCCGTTAACCGAACCGAAATTTTCGGGTTTTGAGTATCCAATAACCGATTTTTTTGGTTATCGTTTCGGTTTCGGGTATCATTTTTAGAAAAATTTTGGGTATCGGTTAACCGAATAACCGAAACGGGTTAACCAAAATAACCGAAAATTATTTAATTAATTATTTAATATATATATATATATTATATTTTTTAATTATTAATTCATTAATTTATTTATTTTTTTAAAAAAAATCAAGTCTTAGCTAAAATAAAATTATGATATATTTAAAGTATAAGAATGAGCTTTAGTTTATTGGATAAGTTGATTTGTGTATTTTTTAGAGACTAAGGTTCAAATCCTCTATCTAGCAAATTATTTTAATTTAAATTTTTTTAAATGGGTATTTCGGATACCCAAATAACCGAAGCGGTTATTGGATAACCGAACACCTAAAACGGTTCGGGAACGGTTAGTGAAATATGGCAATTTCGGGTTCGGGTAACCGAAATTCGGGTACGGGTAACCGATCGACAGCCCTAGTCACACATGTAACAAGTAGGTTACATAAAAGTCATTTAAATATTCTCACTCAATTTAAATCGATGAAATCCTCACGTCAGTGTAAATCTAACATCAACCCTATCATCTCACTATTTCAACTCTTCTCTATTGTAATTCTCACTTACTCTCATCGACTTTATTTCTAGTCGAGTATCCTCTTAAACTCTACACTCTACACCATCTCAAAATAATTATGCTTCCCCATATCGAAAATAGAATCTATATCCTCATCCCAGTTCCATCAGCATGTCTATCAAAACTCATTCTCTCAAAGTAATTCATTCATTAGTTCCATCATCAGAATTTTAGGATACTCATATCTCAATCTATCGAGAAATTTTATCTCGGTCTTAAACTACTGCTAATATCTCAGTGCTCGTAATAGTGTCTCGATCCTATCAATCATAGGGTAAAAATACGGGGTATTACATCCTACCCCTCTTAAAAAAAATTCGTCCCGAAATTTGAGTTACTCAGCTTCGGGAAAAAAAACTCAAAGTACTTCTCTTTCATCTTTTCCTCAAGTTCCCAAGTTGCTTCTTCTTGGCCGTGATGTTTCCATTGGATCATCACCAAAGCAATTAATTTATTTCGTAATTGTTGTATCTTCCTATCCAGAATAACTTCTGGTCTCTCCTCATAGCTCAAGTCTAGTTCCAGGGATACTTCTTCTTGGTGAATGACGTGTTTTGAATCAAACACGTATTTTCTTAGTTGAAACACATGTAAAACATCGTGGACGTTCACGAAGCTTGAAGGCAACGCAAATTTTTTAGGCAACATGGCCAACTTTCTCTAGTATATCTTATTGTTCTATGTATCTCAGTTTGAGCTTTCCTATGACTCCAAATCGATGAACTCCTCGAGATGGGGAAACTTTCAGAAAGACTTTTATCTCCCACATTGAATTGAATCTCTGTCCTTCTGGTATCCGCGTAAGATTTTTGGCGGTCTCATGTTTCTTTGATTCTTTATCGAATCTATTGAACAGTAGTGATCATCTCTTCTACCGCTTCGGGTCTAAGTACCTTTCTCTCTATAACTTCATTCTAATCAAGCGGGGTTCTGCACTTCCTTTCGTAGAGGGCTCCGTATGGGCCCACGTTGATGGTTGATTGAAAACTATCATTATACGCAAACTCAAATAGGGGCAGAACTTTCTCCCATTGGTTTCCTCTATCTAACATAATAGTTTGGATCATATTTTCCAAAACTTGTATAGTCTTCTCGAACTATCTATCTATCTATCTGCGGATAAAGGGTTGTACTAAAATTCAATTTAGCACCTAACTTCTTCTATGTACTCATCTAAAACCGTGAGGTAAATTTGAAATCTCTATCAGATGAAATCATCATTGATACATCATGTTGTCGCACTATCTTGTGAACTTAGATCTGAGCTAGCTTGTCAGACCAATAAGTAATCGAACTCGGTATGTAAAGTGCACTCTTCGTCAGTCTATAAACGATTACTCAAATAGCAGTGTTCCTCTCCTCGACTTTGGCAATCTGACGACAAAGTCTATAACTATGTGATCCCACTTCCATTCTGGAATTTCTAGCGGGTGAAAATAAGATTGTCATAAGGTCGCTGACACAGCGCCTTCACTTATTAACTTGCTAGACATCTTTCTACGAAACATACTATCTCTCGCTTCGTACCTTTTTATCAAAATGCTGCTTAATTGGGCTTCGTCGATGTACGGTATAGGGTGTGTCATGAGCTTCGCTCATAATTTTATTCTCCAACTCATCCCTATCAGGTACACGTAATCTTCCTTCATACATGATGGCATTTCCTGCCACTTATTGGTAACTTTCTACTTTCTCGATTCAAATCTTCAGTCACAACTTTTCATCTTCTCGTTGCGCTGTGAAAATACTTGATTGCAAAATCAGGTGTGATGCTCATCGTAGCAATCACAATCTCCGTCGTTTGGGGAGGTATTACTACTTCTAAATTCTTATTCTCGAATTCTTCGATCCGATTATTCTCTCGAGTAAGGAAAAATTATGACTCTACTTGATTTTTACTACTCAACGCATCAACAATGATATTGGCCTTTTCGAGGTGGTAATTTATTCCAGATCATAATCTTTACTAACTTGGCCATCTTCTCTGTCGCTTATTATAATCTTTTGCTCAAAGAAATATTTGAGACTCTTGTGATCTATATATATATATATATATCTCGCACCGTACTCCGTAGAGATGGTGTCTCCAAATCTTCAAAGCCTGAACTCCCGCTGCTAACTCTATATGGTACGTCGGATAACTCATCTGGTGCAGTCTGAATTGTCGTGAAGCATAAGCTATCACTTTTCCATCTTGCATCTTGCATAAGTATAGATCTTAGACTATTCTTTGACGCATCCATATAGACAACATACTCTTTATCTACCCTTAGTATATCTAGTACTGGACAGTAATAATAAGTCTCCTTTTCAATTCTTAAAAAAAACTTTATTCACACTCTTCTGTCCATTTGAAATTGGCTTCCTTCTTTAGCAGGTACATCATTGGCTTAACAATTGTTTAAATGCCCTCTATAAATCCCCGATTACAACCTGCTAATCCTAGAAAACTATGAATCTCGTGTGGCGTAATCGGTGATCTCCACTTTTGAATCGCCTAAATTTCGTTAGGTCTAGCTCAATTCCTCTCGCAGCAACGATATGGTTTAGATAATTGACTTCTTTAAGCCGAAACTCGGGTTTGCTGTATTTAGCATAACTCTTCTCAACTCACAATTTCTCTAACACGATCCTCAAATGCTCTTCGTGTTCTCGTTTATTCTTTAAGTAAATCAAAATATCGTATATGAAAACTAACACGAACTTATCTAGGTAGTCGTGGAAAACTCGGTTTATGAGGTCCATGAACACGACATGGGAGCTTATAATGATGCCATATCGCGAACGAAAAAATCATCTTCAAAGTATCTTCTAATTACTGATATCCATTCTCAAGTCAATCTTTGAAAAAGCACTCACTCCTTGCAATTTGTCAAACGATCATCAATTCAGGGCAATGGATACTTATTTTCCATCGTCACCTTATTCGATTCTCGATAATCAATGCATAACCTCAAGCTGCCATATATTTTTTTCTTGACAAAAAGAACTGGTGCTCCCCACGGGGAAACACTGGGTCGAATGAAACCCATGTCCAATAATTCTTGTAGTTGTAGCTTCAACTCTTGTAACTCTGTCGGTGCCATCCTATAAGGTACTTTTGACATCGGTGTGGTTCCGAGCTCAAGATCGATCGTAAACTCAAGTTGTCGATCTGGTGGTAATCCTGGTAAAGCTTCAGGGAAAACGTCTTTGTACTCCCGCACGACTGGCATGTCGTCAATATTTGCTTTAAATTCCTCACTCTAGTTTAGGTATACAATGTACGCGGTTGTATTCATCCTTTGCAAAAACTTTCTAGCTTATAGTGCGGATATAATCGGCATCTTCTGCCATTTCTCTCAATATCATAAAAGCGAGTAGGTTCCTAGCCGGGTGGCTGGAATGATATCCGCCTCTCTTTGCATTGTATCGTCGTGCGATTTTCAGCTATCTAATCCATCTTTATTAAAATATCCACGTCTCATATACGCATAAGTATCAGGACTTTAGCTTCTAAGCTTAAGCGGTCCTAGCTCAAATTCTAAGTTAGGACGTACGTGCGTAACCGTGGTAACTCTGCCTATGGGAGTGGCTACCCTTAATTGCTGTTCAGCGAGTTCTACGTTTTGTTCTAACGCATCCACGCAAGCAAAGGAGATAAAGGAATGCGAAGTTCCCGTATCGAACTAAATTATAATGGGTAAGCCCTTTAGCTCTCCCATACCTGATATACTTCCTCCATTTCCGTCCTTCGCTTTTCGATCAATTGCAAACATTCTCTGATGATGCTGTTAATTCGCCTGCAGGGCTGGTGGTTGCCTTTGCCGGCTGATACGGTCAGTGGGCCAGCTGCTATTGCCGTGGCTGTGGTGGCGGTAGAAGTCCCTTCATGGCCTTGAGCTGTGACTGGAACTGCTTCGGTCGTCCTCCACTTCCACTTTGCTGGCGACTAGAACATTGATTCGAGTAATGTCCGACCCTTCTGCAGGTGAAACAACTGTTCAATTCGATTTTATATACTCTTAAATGTAGCTTGTTACATTGAGGGCATAGCGATATTCTTCGTGATCCATGCGGTGCTGCTGGGCTACAGACCCAGTATGGGGTCGCTGATCTCTACTTCGAAAATTTAGTGGCGCATTCTGATGCTGTCATGACTTCTTGGGACCTTGAGTTCAATCATCCCATCTTCTCTTACCTTTATGTCTTTATGTCTTTGCCAACTTCTACTTCACTCTTGTGCAGAATAGCTCTAATATCTTCTCGGCTCTAACATCTTCTTGTCCGCCTCTACTCGATATGGTATGTTTTGAGCCAAATCACAAAACTGACAATCGTACTCAGTTACGGTTTTATTTCCTTACCTCAAATTAATGAACTCCATCTTTTTCCTTCTTTCGATAACTTCTTGGTATGTATTTCTTGCAAAGAGCTATCTTTAACTAATCTCAGATAAGAGCAACTAATCGTTCTGGTGTTATAGTTTTCTGGTTCGTCTCCCACCAAAAATCTACTGATTCCCTCTAGTTATTACGATGTATTCGTATGACGTTTGGGATCGTCACATCTAAGGAGTCTAAAAATTAATTCTTTACTTCATATCCACCCATCTAATTCAGCGGGATCTCCCGATCCATTGAAAGTCGGTGGATTCTCTTTGTTCTCCCTCTTCCTCTGCTCAGTCTTTATTTCTTCTTCTCGGCGACACTAAAAAAAATAACATGCTCTATCATGTGCTATTCCTAAAACTAGTCCTCGTACATCACAAATCATAAGACTTTTACTCAACATCATACCGTTTCCATAATTGCCATAACTCAATGTCTAAGACATCGCTCATGCCTATAATCGATACATCAGAACAACAAATCAAAGCTCTGCTACAGTATAAAGACCCTACGGTCAATCGTCATATACATAAGGGAAAAATTGCCTCTTACGAGAACTTTTACGAAAAAGCAGGGCATATGTTTAGCTAAAACAATCTTCTACGACTGCCATGACGCTCTCTCTATAATATCGTTATATGTACTGACCTCTCTCTATATATCATCTATTGATGTACTCACTATACTATGCAACTCTATCCATTCACACTAGTAGGCATCACTCTCTCTCTCTCTCTCTCTCTATATATATACATCTATTTCTCTACATATATATATATATATATATATATATATATATATATATATGTGTGTGTGTGTATATATAGGCATCTCTAACATCAATACCTCACTACCGATCATCTCCATCGAAGTCGTCTCCCGACATTCTGCTTCTCGCATCCTCAACTGGTACGTTCTCACTAGGCTCCGTCTCCTCATCCTCATGCTCATCCATCAAGCGGTTCACGCTGTCGTTGTCATCCTCTGACTCATCCTCTACGTGAATGTCCACTATCGACTCAAGACAGGCGGTTCCAGGACTGTACTTATGTACCGGCTCTATCATTAGTGGCCGGATTCGTCCATGTTCAACAGTCACATCTGGGGTCTTCTCATCGGGGTTCGCAAGATCAAAATCTCTCAATGGGAACAAAGCTTCAGAAATAACATGATCTGGGACGATAAGTTCCAGTATAACAGACTCATGGCGATAGGCTTATACAATATAGACTTATCTTGGAGTGGGGGCTCATCATCTCCTTCTCCTTTGTGAGCAAGTCCGTCATTAGGTACACCATACGGTGGTGGTGGTGGTTCATCAAAGGCGAAATAGCGATGACTGATCGTTGCTATAAAATTGCTAAAATCTACATATACTACTCTTCTGATCCTCGTTCTCTCGATATGCAGCGGCACCAACGAAACTACCCAGTCTTGTCATCTTGGCGATAAATGTGGAATCAAAAACTATAATGGCTTCAACATCATCGATCCCGTAAGGCGTAGCCTCCATCCAACGTCGGTGGCAGTGTGACAGAAATTCTCCTAATGTATCGCCTTCTCTTAGCCCGTACTCTCTAATCCATCTTCGCATCGCTTCACCAAGACGTCGCTGCATCTTGGTACTTTTCAGTCAGCCACATCCTCATTCTCGTTCTCGTTTGATACGGTGGTGCATCGGCTACAATAACCTTAATATCTCTCCATGTACTCCACAATCATGGGCTCATATCTCACTTCATCACCTCAGACGGTTCCGCCATTACAACAATATATATATCTTTTTAATAATCAGGCTCAACTCATGCCATGAAACATAGCGGAACAGTAAGAAACACTTACCTCGATAAGCCGGAGGAGATGGGGCGCTGGGGTTTTGTTTCAAACTTACTCTCAAACTTAGTTTCAACCTAGCCTAAGAATTCAAGTTAGGCTAGACACAATTTCAAAAACTCAATCTCAAGGACTCAGTCTCAAGGATGAATGGAATCAAAAAGGTTGACTCAACTCAAGGATAATCAAAATAACAAATTTGACTCAATCGAGGAGTTTTAACTCAATGAAAGTGTTTTTAACTAAATCAAGAAAGAAACTCAGAGCAGACGACCTGCTCTGATACCACTCTGTCGCAGCCCACGCCTAGCCAGTGATAGCGTAGACCGGGTATCGATACGACTAAATAAATTAATAAGGTAAAAAGAGAAAACTAGGTTGAACGTCAAGCGGAAGCAATCACTGAAATATGATAAATCAAGAACGATGACATCATCATCAATAAAAATATTATTGGCTTGATAACTTTTAAATCATCAAGATTCTTGTCAACCTTTACAAAGTAGACATAGCTAGTTACTCACAATGACTCGGGATATACAGAGTATCGCAACAAAATGCGAATAGACTATATGTATGAAGACATATAGCCGGGAGTAAATTTCTTGATTAAGTTCAAAATAAACCTCAACATCTTGATGTTACCGCAAAGAATATAATTACGGTATAATGACGATCATCCAAAACAAAATCACTGCCAGCACCAGTCCAATCTCCCTCCTCGCTTATCCTGCACGTTTAGAAATACATGCAGGGCTGAGTACAGAATACTCAGTGGACATATGCCGAAAATCAATGAAAACTAGATCTTAGAGATATATATTAAACTTGCCACATAAGCAATACACGGGGATTTTACTCAAAAGAACCCGTGTAAGCAGTTAACAATCATAAACATCATAAACAAATGACCGGTCAAAATTCTCGTTATGTATGTACCACATCTACAAATCATCATCATTTAAGGTACTGAGAAGTAGGCCTTCTTCTCAAGTACCGTGACCGGCCGACCCGAAGGACAGCTCACGGTCACCTCTGTGTACACAATCCCGCTTGTGGCAGGACCCGAATTCGTCTCATCAGTAGAGGGTGACATACAGGCTCGTCGTCATCAAAACTTGGCAAGTCAATTAGTTCAACATCAATAAATCTCAAAATATTTATCAGACTCATAATCATCATCAACAGTAATAATTTTCATCAAACTGAAATTGACAATTAAATCACATCATTTACTTCATTTCGTATAAGAGGCCTACGATACGCAGGGGATCTCTATATACGTATAGTAAAAATAATGCCCACCTGATGTCCTAGCTTACTCTCGTAGCGTTCGGGATGGACTCACTTCCGTCCTCTGCTCGCATCTTCAGATATCATAACATCGAATATAGTTCATGGGGTAAAACAAAAGGAATCGGTCAGAAACTTCCTTACTAAGAATATCATTCTATCTTAGTAATATTCCATTACTTCTCATTTCTACACTCCGTCTCACTCGATCTCATATCGTAAACACTTTCTAAAAAAATCACTACTTTATTCTCGACTTATCTCCTAATTGAGGTCTAAACTCTGTCAAGGAACAACTTTTAAATAAACAATCCATAAGCACATAGTAATCACATACATAACTTATTTTTGGAAACAATAAAATATTTTTAGTCGGGGAAATTTCCCAAAAATTCATTTTATAAATCATTTTTAAACCAATTATTCAAAAATTAACTCACATAAACAAATTATGCCATTTTATTACATTTTTCATGTATAAGCTCAATTCATCTTCATTAAGCCACATATAGGCATCTTTAATTAATATCTCATCTCATAATCAAAATCTGATTCAATTCACTCTTTCTGCACTGCCTTAATTTAAGTGAATAAACTGTTTCTCCTCAGAACTCTCCTGGGTTCGAGACTCATACTATACGAACCTCTTTAAGTCTAGTTTCATTTAAAAAAAAGTAGGTTGAAAAAATTCAAGTGGTTTAAGAGATATGACCATTCTCCCACAGTCTACCATATTCGGCAGTTTTGTGCAACTGGAAGTTTTGAATTTTGAAAAATAGTAAACATTGTCGAAATGACTTGAACTTTTGTGGGTAGCTATATAACATATTAATATCTTTACCATAAAAAGTTGGAAAGCAAAACCTCAGGGGAAGCTACTGAAAAGGGTGACTCTAAGGTCTGTTCTTCTAAACTTTTGGAAGAAAGTTTCAGTTGGAGATTTGCATTTTAAAAGGGTAGTAAACGATGTCCAAAAGACATGAAATTTTACAAGTATGTTCATAACACTCTTATATACGTACCATAAAATTTTCAAGAGTTTTGGGTATCAATAACCCCGTCGAATTTCATCAAGTCAGTAGCTTTTTAAGCTAGCCAAATTAACCCATCAAATTGCCCACTTAAGCATATAGCCAACTTATACCCTATTTCTCATCAAACTAATTCATTTAAATCTTCATCAATCATCTCTAATCATCATTTTAGTCCATCAAATATCATCCCAACACACTCACAAGCTCATAACCATAATCAAATCATCAATCAATCCATAAACTTCAACCTTTCTAGAGTCATGTAACTAACATATTCAAACATTCATTTATCATAATAAACTCATGCTTTGCATATAAAAGATGATCTAAAAAGACTCCCTATAGCATAAATATGACCTTACTTAAAGATGAGAAGATAAAAAATTTTAAGGCTTCCAACCCTAAATTTTCGAGAATTTTGAAGAGAAGAAAACGTGATGTTTTCATGCTTTAATCCTCCATCTACATGTTTATCAAGCTCAAAAATAAGTAGATTCATGTGATTAGAAGCTTACTCTTATGATTTTTGTGGAGAAAAAAAAAATAGAGCTTCATCTTCTCGACTCCTAGCTCATATTTTCGACTCCAAGCTCAAACTCTTAACCCAGCTTTTGTTGTAAGGATTTTTGGATGTTTTTAGCATGATCTAAAAGGTGATTATGGTGTAGAAGTAGCTTGTGCAGCTTCTCCTTGCTCAACATGGCAGAGACGAAGAAGGTTGGGAGAGAAGAGAGAGAGAGTCGGCTACTATGGGGGGGGGGATGAACGAAGGCTGACAAGCCTTAATTAAGTGAGATAAACTTAGCCTCTAAGTAAAATAATAAAACACATGCTTAATCATCCACTTGCACAAAAATATCTTATCCATGCTTTGTCTTATCCACTTGCTTTGACTCCCCTCTCTAAAGTCAGTTCTGCATACTAATCTTGGTGACAGATCTGTGAAAACTCGGCAGACAGAGCTGCTTTAGCTCGGACGGCAGAGCAGAGCACAGCTCAACTTCAGCTCTGCTTGCAGAGCAGAGTTCGGTTTCAGCTCTGCTATCAGAGCAGAGCAGAGCTCTCAATTTCAGCTCTGCTGTCAGAGCAGAGCTCGGTTTCAGCTCTGCTATCAGACCAGAGCTCGGTTTTAGCTCTGCTACCAGAGCATAGCAGAGCTCGATTCCAGCTCTGCTACCAGAGCAGAGTTCGGCTCGACTTCAGCTCTGCTTATCAAAGCAGAGCTCGGTTTTCCGCTCTGCTACCAGAGCATAGCAGTGCTGCTACCAGAGCAGAGTTCAGCTCGACTTCAGCTGTGCTTATCAGAGCAGAGCTCGGTTTTTAGCTCTGCTACCAGAGCATAGCAGAGCTCGATTTCAGCTCTACTACCAGAGCAGAGTACACCTCGGATGCCAGAGCAGAACAAAAACAGCTCGGCAGAGCAGAGCAGAGTAGCTCATACCAGAGCAAACATCTCAGAAACTTAATTCCTAGAAATTCCGTTAGGAAAAATTTTAACTCGATTATTCATTCACCAATTAAAATATATCTCGTTGGTTACTCGTTTTTAAAAGAAATTAGTCTCGTCTGCTATAATACTCAAGAAAAACATATTCATTCAATCATAGTCACACATGTAACAAGTAGGTTACATAAAAGTCATTTAAATATTCTCACTCAATTTAAATCGATGAAATCCTCACGTCAGTGTAAATCTAACGTCAACCCTATCATCTCACTATTTCAACTCTTCTCTATTGTAATTCTCACTTACTCTCATCGACTTTATTTCTAGTCGAGTATCCTCTTAAACTCTACACTCTACACCATCTCAAAATAATTATGCTTTCCCATATCGAAAATATAATCTATATCCTCATCCCAGTTCCATCAGCATCTCTATCAAAACTCATTCTCTCAAAGTAATTCATTCATTAGTTCCATCATCAGAATTTTAGGATACTCATATCTCAATCTATCGAGAAATTTTATCTCGGTCTTAAACTACTGCTAGTATCTCAGTGCTCGTAATAGTGTCTCGATCCTATCAATCATAGGGTAAAAATACGGGGTGTTACAAAAAGCATCTACACTCTCTTTCTTCATTGTAAGTAATGCCAGCTTGTATTCTGCAATGGTGGTAGCCCTCACTGTCCTCCAAAATAGATTCTTCAAGGTTGAGCCTTTATGATATTTCTTCCAATTCATGTAAATGTGCCTTGCACAGTTTCTATGAATTGCATTAGGAGCCAAGTTGGCTACTGCATTTTCCAATCTCTATGACATGTGAAGAGAGTGCAGAATGTTCAGTAACAAGCTTATAAATAAAAGGGAGCTGGAAATTAGAATGTTATCTCAAACATACAAAGTAGCACTGACCTTTTGCTGGTCATAGATGAAGGTCTAACCTTGACCATCTTGAATATCCAAATCAAATAACAAGCATTTGAGAAACCTAGTCCAACACTCTCGGTTTTCTATCTCAACAATGGCCCAAGCAATGGGGAACATTTGGTTGTTCCCATCCTTGCCAACAGCCACCAACAGTATACCTCCCAAGTATGTCTTTAAAAAACATCCATCAAGACCAATTATTGGCCTACAACCCCTCTTAAACCCACCTATCAGTTGTGAAATTCCAATATACAATCCCTTAAAAACATGTTCTTCCCCCAGAAGCAATTCATACCTGCCATCCTTGTCCACCCTTCTAAGTTCAGCTAGGTATCTCCTAAGCATACCATAGTGCTCATCCACTGAACCCCTCACCATCTCTCTAGCTAAAGACCTAGCTTTATATAGCCTGTCAACACCAACTCGTGTGTTAAACCTCTCCCATAGGTCAGCCTTCAATTCTTGAATTGAAATGTTGGGCCTCAATCTAAAGATATTCAGATACCTTGTAGCAATCCATTTAGAACCTAATAATTTGTTCTTCATATCCCTACTACAAGAATGATTCTCACCTACCCAATATTTTTATCATGAAAGTCTTAGTAGCACCAACAACTGAACTATAAACTCTCCACTTACATGGAGGTTTACAGTAGGCTTCACATTGGTCAGCTGACACCCTCTTGAACCTAATATGCCTTCCATTCTCTATAGCCCATGTCGTAAGAGCATCTCTACATACCCAACCATTCTCAAACCTCATGCCTAGCTGGAACTCTAAGGTCTTATGATCACAATTTGGATCATATATAGATCTTTTTCTTAGTCCTAAGCCTAGTGGTCTCACCATCTAAGTCACTCTCATCAGAATTCACATACCCATAAGAGGATTCATACTCTGAAATATTCCCACTCCCCTCTAAGCCATTGAAATCAGTTTCTGGATCATCAATGTGACTAAAGACTGGATTTTTTTCTCTTAACTTCCTCATACTGTCTTCTAACTCATCATCCCCTGAATTTGTGTCTCCTAAACTCACATCAGTATCCTCACTCTCTACAGGAACATAGTCATCATCCTCACCATCCTCACTCTCTTCCCCGTTATAATTATCTATCAAGATCTCATCAGGGTCCCTAATACATCCCTCATGCTCCCTAGTCACATTTTCAAATTCTCAGTTTTCCTCACTTACACCAGAGATATCCCCACCCTCAATAAACACATCTACGTGCCTGTAATCATCACTAATATCACTCAACATCGACATAACTCCCTTATCATCAACAATTTGTTCATTACTGCTATTTTTTAGTTTCACATACCACAAGCCATTCCAGTTTTTTATACTAGCTTATCTACTTCATCCTTGAGGTCAAAACATCCGAATAAATCTAAGTCTAAGCCATAGCTCCCAACTGCAAATCCTCCAACGTAGCAATCGATTCCATCCTTACCGCCATTGATTTCTTCAAATTGACCTCCATAGTAGAGGAATAGATCGAAGGTGCTGCTGCAAAAAAGGGGGGAAACAACAATAAACAATCTTCACCAACCAAAGCAAGGTAATAAAGAATTCAATGTGGCCCTACTTGTTTGCCATCACACCAACGACCGAGAGAAAGGGGAATACTTTGAGGGACCACCAATACACTGTATACTTAGAAATTAACTTAGTCAATGGTAAAAACTGAAGCTTTTACAGTAGTATTGACTCTAGGAGATGGAATCTCTGAACAATCGCAAGGAGAGAAGGAATTAGCTGGAAAGTGAGGGTTTTTCGTTGATTTAGGCTTCTGAGAGGGTTTCGGTTGAGGTGAGGTGGAAAATTAGGGTAAGAGGTGAGGTGGAAAATTAGGATTATGTGGCTGCCAAGTCATGATTTTATTTTAACACTTGGAATCAATTAAGCCACGTTGGATCGGAGCTCCAACGGAGATCGCCGGAAAATAGACGTGGGGGAAAATTACAATTAAGTTTCCAATTCATGAATTTCAGTTTAGATATTTTTTGTCATGGAAAAAACCAAAAATTGAAAAAGTATATGGTTTTAGCGGCAAGTAACCCTAAATTGTTTTAATTAAAGAGCTTATAAACAACTTAATTATAAGCATTATTAGGATGAGTCATGATCTAAAATTAATAAACATGCCAAGTGAAAAAGTGTGAATATTTGAGTTAGTCGAAAGTAAGTAACAAATGAATGGACAAAATGAAATTAATAGGTGTTTTTTGGGCAATTTATAGGTGGATGAGAACAATCGGGAGAAGCACATAGACATAGAGAGAATTTTCTTATACTTTAATTTATCTTCGTGTGATTTTATTAATTTTATAGTACTCATATACTTCATTATATATACTTTTATTTAATTAAAGAAAATAAATAAATTTATTGTTCTACTTTTTTGTTCACATTCATAGCCCCCAATTAAATGGATCATAAGTTATTATTTCCATATTTTGTAGTAAATAGGTTTCGATCATGCAATAATCCAGTAAATCTGAACATCTTGGTGCTGAAAAAGATATGCTAGCCACAACTTCATACAATGTTGTAGGGCATTATGTATGGCTTTCAAGAATCGGTATACGGTGATGACCCTTGTTTTTTATGCTCACTTTCAAGGATTATAATGAGTTTTTTTCTTTGTTTTTGTTTGTTTTGTGATTTAAAGGACACACTAATGATGAAGGGCACGACCAAGGTAGAAATGGGCACATCGAAGCAGAATTTTGAAATTGAGAATGTGCTGAGAGCCTGAGATGATGGTCAAGACAATTATATTTCTTCAGTTTTCTCTTTCCAAATTACTATACTTGAAAAACAGTAGATTTCACAAAGTTAGATTTCACTAACAATTTAGCAATCACACCACTAAAAAATTAATAAGTTAATAGACAAAAATATACGAACTATCACCAAATTTGTAAATTGTACATGACCTTCAAAATTAGTCACAGAATACGTCACCTTTTAATTTAATTGTAATTTGCACACGCGTTGACCATCACCTTAAGCGTAGTTGACGTGGCAGCCGAAAATTGCAGACGTGGACTAACCGCCCGGCATGTAAAGCGACGTCGTTTTGTCAAGATTTTTTAAATAAAAAAAATAAAAAAAGAAAAATCAACAGATTCCGATAACTGGAGGACCAGAGGCGGTGGAGGCACTTGATCTGCGTTTGGGGGGTGGTGTCGACGCCGGCGCTTGAGGAGAGAATCCGCAAAACTGCAAAACCCTAGATCTGTGGGAGGGAATCCGTGGGAGGCCACCACAAATATGCAAATCCGCAAAGGTCGACGGGTTTCTACAGCAGTTTGGTGACGGCGACGCCAGCCTCGCCAGAGAATCGGCCGAGAAGGATACACAGCTGAGGTCGTGCGAAGATCGGCATACCCAAAATTTTGGTATGAACTTTTCTCATGCTGATGTTGTATCGATAGCACGGTATACCGTATCGAAAGTCGGTATACCGAAATTATTTGTATATCATTTCATGCTTAAATTTATCAAAATATTACGATATACCGTGTATTTGTGCATACCTAAATTTCATTAAACAAATATAAATAACCTTCTAACAAGTTTAGAATTATATATGTGTGTGTATATATATGTAATTTATTTCAAACAGTAAGGTACACCGATTATTTTGATATATACCGGTATTGCGGAATATATACCGATTTTTCAGTGTATACCGCCGTATCTGTATACCGCGGTATGAGAAAAATTGATACTATTGTCGTACCAAAGAATTTCGCGGTACAATACCGTACCATAATTTACGGTAATACAAAAAATTCGGTATTTCCGACATTTTTTTGATACTGTAAGTGTGGTATACCGATTTTTCAGTATTTTAGTCCACCCCTAAGATTATAAAATATTTTAATCCCCAAATTCTATGTATTACAAGATTTTTCATAAAAAGTTTAAAGACACTTTAATTTAAAATTATCAACCTTCATAAATTTTTTAGTCTTGATATTTTTATTCTGCGAATTTTTTATTTTCAAATTTTTCTCATTTTTAGAGAAAAACAAATACTCATTTTTATAGAGTGAATTTTGAAAATAGCCACTTTGAAATAGTAAATTTAAAAATTGGGCACTAGGTTAAAAAACTTAAAAATTTGTCATAGTTACCATTTTACCCTTCACATAAAAAATTTAAAAATTATCCACGAATTCACAACCAACACTAATGATTCAATTGTGAATCCATCAAGCTGGTTGTGAATATTCTAGTTTTAGTTGCGAATTCATGGAGTTGGTTGTGAATTCAAGAACATTAATCAATTTTTTTATTTTTTATTTCTCAAGTATTAAAAATCAACTTCTAATCCTAAAAAAACATCACTTATGCTTGTTGTTGATTATATATATTTTTGACGGAAGTAGAACTGGTATACGTAAGCTAAATATGACAAGGATTTGTTTGTGCGGGTGAGTGTGAATGATAGAGACTCTTACCAGGCAGAGACAATCGCTTCTTGTGTTGAAAATCCGAAAGGTTCGATCGCTCTGTAGGAGTACTGAACGATATAGCATTAATATTGATGAGAGGTGTTCTCGATGGTAATGTTGAAATGGGGGATAGTTTTCCCATTTCCAATACTTGACAGATAACCAACACAAACTTGTTCAACTATCATTAAGATATATACATGTTCAAAGTGTCTCCATTGCTATCAAAACCCATCGCCTTTAGTTTGCAATTAGTAGCAGAGCTTAATTGTGAATTAGACGAGGGAGGACGAAGATCGAAGAGGATAATAGAGAGAGAAGAACGAAAAAGAAAGGCAGAGATAGACTAATTTTTAAGTTTTTAATGTTAGGGACAAATTCGTACTTTTACACAATAATTGACAGATAGGATAATTTGTAAATTTACTAGTATAAAAAAGTGGCCAATTCCATATATTACCTCTTGTTTATAATTAATAAATTAAATAGTCGAGTATAAATTAATCATAACTATACAAAGTTTACATTTGTTTATTAATTTAATACATCGTTCAATTTCATTTTTATTTTGAGACTGTTAAGAGAATTAGTCAATCTTAAATAATAAAAAATTAATAGTAGTGGTCACACTTTTATAAATTATTATAGGAATTGAAAATAGAAACCATTTTATTATTCCACTATATATATATGATGCGCAATACAAATACAAATGCATTCCGCATGCATGCTTTTGTGCGGCTTAGCCACTGTTGAAGCCAAGCTGGTATTTAGGAGTCTTATTCGGATAGAAAAGGCCGAAATGCTGCTCAGTCTTCTCCCCAGTCTTCTCGTTCTCATCAAACATCCCAAACATGTAAGTCTCCAACGCTCCCGGCTTCTTCGGCGTCCCGTCGCCCACGTGCCCTATCAAATTCCGGTAATAAGTCTCCGCGTTCTGCACAGTCTCCGCGCTGTCGCCACCTCCTGACGGCCACCCGCTCTCGGAAACCACCACCCCGACGTCGCGCCCCCCGGCCTTCTCAAGAGCCCAGTACACGCCGTCAACCATGGCGTCGAAGAGGTTCCTATAATCGAAACCCTTGTCGTTATATTCGATTCGTGGAGAAGTAAACAAAGCATAATCAAGCTTCACATCCCCTGAAGAATCTTCGATGTAAGCGAAGTAAGGGTATATATTTGCGAGAAGCGGAGATCCGATCTCCGCGAGGAAAGCGACGATAGGCGGCATGAAGGAGTCGTCCTTGAAGGCGGAGTTGGACGGCGGATAGGTGTCCTTCAAGACGGCGGAATACGTGGCCGTGGAGACTTTGATTTGGGTTTGCAGATTGAGGTCGGAGAGGGCCTTGTAGATGTTCTTCATGGCGGGGAGGAGGAGAGGGACGAAGCGGCGTGAGATGCTCTTTTCGGGGTCGACTTCGTTGCCGACGGCGATGTAGCGTATTTTGGTGGCCGGGAAGTAGGGGACGACGTTGGTTTGGAGCCATTGAGTTGCGTCGGATTGAAGGGAAGGGAGAGCGTCGTTGGGGACGTCGAGGATGAGTTCAATGTCGGAGCCTTGGAGGGCTCTCAGAGTGGCTTCATTTGGGTCGTAGATTCGCATCTTCTTGAATCCGTTGGCTTTGAAGAGTTCCACCACGTCTTGCTCCGATGGTAAATTGTTGCCAAGTCGCCCGTTGCATACTCCGATGTGACCTGCATTAATTAATAATTCTCAACTTTTACAAAAAGGCTCATTCTACTAAAATATTTATATATTCAGGCTTAATAGTGTTTAATGTCCCACACTTTCAGTATTTTTCATAAAATATCACGAACTTTTATTTTTCCTTAAAAAATCCTGAACTTTCAGTTTTTTCCATAAAATATCCCGTTATACATAATTGAATAGGTGATTTATCTCGCCGAATGAAATATTTTGAGGACCATCATTGTTGAAAAATCATATTAGAAACCACCATTATTGGAAAAAGTTGAAAGTTTGGTGTTTTTTGTCATCTTTTTGTCATTGAAATTTTGTATAGCGGACATTTTATGGAAAAACTGAAAGTTCAGGGTTTTTGAGGAAAAAATGAAAGTGAAGAACATTTTATGAAAAATGCTGAAAGTTCGGGACATAAAACACTATTAACCATAAATATTTTGAATTCATATATACTTTTAATTTAAATGCTGACTCAACGTACCTAAATACCCTAATTTTGGATTAATGCGTCCTAATTAAGGATAAATGATCAATGCAAATGAAAAATAAATATAAAAATAATAATTATAAATTGCAATTGAATTAGTGAACTTTGGTTAATTATTTTTAAATTATCGCAATAAATTAAAATTGAAGAAAATAAATAATGCATGGAACACAGAGGGGCCGGGGAAACTAAATAGAGCGTAAATCATATCATGTGAAACTAATGAGATTATTTTATGATAAACGGAAGATACAAAATTAAGATAAGTTGCTTTTGTGGATGCTGCGAAAATCTGAAGAAAATAAAAATAAAGCAACCTTGAATAGAATTTACACTATATCATGTCAAAAAGCAGGTGCAAGAGATCGTTAGGTGTATGAACATGAATTGCAAAAGCAAATAATAAATTTGTATGAATAATTAAATACCTTGGAGCTGACACACCACTGCAGATATAGCTCCAAAGAAGACGAATAAACACAAAATAATCCGAATCATTCTTGAGAGCTAATTAAAAGAAGAAAGCAAATTGAGTTGAATGAATGTGATTCGCAACTGCAGGAGTATATATAGTGTTAATGGATAGAAAAAGAAATATGAATGAGTGGCTATCTGATGAAAACAATTAATGTTAACGTAGAAGTTGGGTTATGCAGCCTCACATTACATATAAACCAAACCTCGACTTTTCCACTAATGAAGACAATATTGTTAAAACGTAGAAATTGGGTTGATCTTTTGAAATAGACCCTCACATATATAGTTAATGTGGAACGAGAGTTCTTGACGTATGAGGACCGATTAGTCACCATTGGGTCCTTACCAAACATGTTGGGCTGTTCGTTGTCGGTGATGTAAATGTATACATTCATTGAGTCTCTTCCGTTGGTTGAATAAAAAATTAGCCACACACTTATTATTTTATGCCCGTAATTCACAACCAATTTATGTTGATCTTGAATGAGTACCTATTAGTGTATGGAAGAATACACCAATTACAATTTTTTTTGTTTCTTATAAGATTATAGCATAAGTAAAGTTCAGCTGAGTGAAGTTTTCATGTTGCGTAGCTTGTCACAGAATAAAAAATCTTGGATTAGCTAGATTTGCCGTATGAATTGAACGAACAGAAAAGTGAACATGGTTTTGGGTAATTATGTTCAATTACTCACATAAACTAGAGAAAATAGGCAAGAAAGACATTTTGATAATACTGTGTTATCTTTATGGTCAAATGCTTCTTAGAGCATCTCCAATGCATTGTGTCTTAGAGGGGGTCTTCGATGGTGGTCCCCACCTATAAGACACACCCCTCTTCAATGCATTGGTGTTTAGAGGGTGTCTTAGATCCTCATTTCCACAAAATTCACATTTATACACTTTAATTTTAATATTTCAAATTTTCATTAAAAATAAAATTCAAACATTACAATAAAAAAAATATTACTCCCTCTGTCCACAATTTAAAGCCCTACTTGCTCTTAAATTTTTGTCCACAAATTAAAGCTCTATTCTACTTTTTGTACTTTTTTGCTCTTATTCTTTTCCTGTATTTACTACCATTTGCCACTAATAGACCCACCTTAAAACATCTTTATCATTTTTATATTCTATATTTATTACACTTTATCACTAGTGGACCCACTCACAACATCTTTATCACTTTATGATGCGTTCTCTTTGGTTGTAAATTTATCATGAGAAAAGAAAGGATAAACAAAATTTCACCCTTTAAATCCTTCATTTCTTTTACCACATTTCCTACTTGACCCTTACTCATTCCTCATTTACACCTTTATCATTATAAATGTCTCATTACTTTTGGGCACATAGATTAAGAAATGTGTAGAAAATAGATAAAGTGGATTGGTGGCCAAAAAAGAATGAGATATTTGTAATGAGACATCTCATTATGGAAAGTGGAACATTTGTAATGGGACGGAGGGAGTATTATATTAAAAAAAATCAGATTATTAAAAAAAATTAATTTCAAAATTATTAATTATATATATAACTATTAATCCATTAAATTGGAAATACACTTAATACACCAAACATCAATTGCTTAAATTTCGTGCCGAAAAAAATGCTCCGCTTATGTTGGGACGGAGGGAATACTAAAAAATAACATGAATAATTGCTACGATTATTAAAACAATGTAATTGTGTTCTCTTTCGTTTTTCTTTTATATGTATGTATGTATGTATATATGTATATAATGTATAATTTTTTTATAAAAAACTCAAAATTTGGGGGCGCTTCAGCTCCTCTGAATCTGCCAGTGGTTAGGGGTTGTTTGGTTTAATTAGATAGAATTAATTAGTATATGATATTTTGTTCGATTAAATAAATATGGCCTGATATTTAATTTTGAGATAATACCACCTAACACTAATCATAAATTATGAATCTTAATTTTATTTTTATCATAAAATTAATCTCAAATAATCTGAGGACATTTAATCTCGAACAACACTCCGTGAATGGATGGAAAATTGGAATGTGAATGAGTGGCTACGACTGAGTAGCCGTCAGCTCGATTTCTTCCCCTAATGAAGACAATGTTATTAATTTATTTATTTATTGCAGTTGTACAAGAAGTAGATGTTGGGTTGGTCGTACACTAGAAAATTCCAAGTCTTGCATAATGAGTAATGGCATGGCTTAATTTTGTCAAATTTGTAATACGTTAAGTTTTTTAATAGAGTATTCATTGGGGTAGAATTTCTATAATAATTAAATCGGTCATTTTTTCCAAAATTTTGTAAGCTATTCCATTTTCTCAATTTGATACCGAGCCACGTTAATTTTTAATCTTTTTTTTAGGGAAAAAAAGAGATATTGTCATACTTCATTCATGAATATCATAAGTTTTTTTAATTGAGTGTTTATTGGGGTAGAATTTCGATAATAATTAAATTGGTTTATTGACATTTTTTCCAAAATTTTGTACGCTATTCCATTTTCTTAATTTGATACCGAGTTAGGTTCGTACGTGCACATCATTATCAAAGAAAAAAATTTTGTTTTAATATATATTAGTACGCCCTCTCGTGCGATGCACATATTATGATATATTTTATATAATTTTTAGAAAAATAAATTATTTAAAATTATCATTATTTATGAGTTCGAACTGATAATATGTTTAATTTAAATACTATTATATTGGGAAAATTGCACCTAAATACACAAACTTTGCCAAAAATCCATATTTGACGCGAAGTTAGGATTTTACATTTTAATACACCAACTTTCGTTGTTGTCCAAATTTGACACGACTTAATTCTTAGAAATTCAAAAAATAACCCTTTTTTGTAAATAATTATACGAAGACCCACTTATGTTATAATTTGGGACATTTAAACAAAAACAAGATATTTCCTTATTATGTTTTCTTTTAAACCATTTTAGACGCGGATCAAAGATTAAAAGAAAACATCATAAAGAAATATCTTGTTTTGGTTTAAATTGTTGGAATATAAAAATAAACTTGATTTTTTGAGTGAAGATATTTTAAAAGAAAAATATAGAGAATTCTAGAAAAAGTAAGTGAAGATATTTGTATTAGAAATATCTAGAATCAAGATATTTTAAAAGAAAAATATAGAGAATTCTAGAAAAAGTAAGTGAAGATATTTGTATTAGAAATATCTAGAATCAAGATATTTTAAGTAGAAAAATCTAGATAGAAAAAATCAAGAGAATTCTAGAATTCTCACTTGACTACTATATATATGTGGAGGTTGTATCAATTGTTTAGAAGGAAGTGAATTGAAGAAAAATTGTGTTAGTAAACAACAATCCTCCCACTAAAATTCCTAAGCACACACACGTCCACAACCAATTTCTCCAAATTTCATCCTACCAATTAAATAAATTCTCCATTATATATTCTTATATTCCAACATAAATGTCCCAAATAATAACATAAGTGGGTCTTTGTATAATTATTTACAAAAAAGGGTTGTTTTTTGAATTTTTAAGAATTAAGTCGTGTCAAATTTGGACAACAACGAAAATTGATGTATTAAAATGTAAAATCCTAACTTCGCGTCAAATATGAATTTTTGGCAAAGTTTGTGTATTTTCATGCAATTATCCCTATTATATTTGAATTATTGTTTAATAATAATATTATCAACTCAAGGAGTATACCATTAATAATAATTATATTCTAGGGTAAATATTATATATATGAAACCTTAAATTATATCCGCTTTTTTAAAAATACCCTAGAACTATCGAAATGCTCTCTAAACCCTCAAAGTATCAATGTTTTATCAAATATATCCTCCATCTCTTTTCCGGCCACCAGAAATGTGACGTGGCTCGCCGGATGCCACAGTGTAATTTAAATTCTATTTTTTTAATTCATGTCATTTTTTTATTTTCTTTTTTTAATCCATGTCATTCTTTTATTCTCTTTTATTCTGAAAATTAAAATACATGTCTTCCTTTTTAAAATCTCTTAACCCTAATTAAAGAAAAAAAAAAAAATAACACAGCCGCAATTGAGGAGCAGCGGCACTAAATCAGGCGGAAAGGAAGGGAAGAGCGGCGGTGAGAAGCCTGAGGATAAGGACAAAGGTGAAAAGAAGGAGAAGAAAAAGTTGAGCGCATAAGCATTCGGTTAACAAAAGAGGAGATTGAGGAAGACATCTTCACCCTCACTGGTTCAAAGCCGTCGTGCCGCCCAAAGAAACGGCCCAAGAACGTGCAGAAACAACTCGATGTAACCACATTTTTACCTTTGATTACATCTCATTTACATTCCCTTTTATTAACAACTTTGTTTAACTGGAGGTTGCATTTCCTGGATTGTGGTTGGTATCTATTACTCCAGAATCATATATAGCGTGTTTTTTTTTTTCTTTAATTAGGGTTAAGAGATTTTAAAAAGGAAGAGAATCGTGTATTTTAATTTCCAGAATAAAAGAGAATAAAAGAATGGCATGGATTAAAAAAATAGAATTAAAAAAATGACATTAATTAAAAAAAATAGAATTTAAATTACATTGTGGCATCTGGCGAGCCACGTCACATTTCTGGTGGCCGGAAAAGATATGCGGGATATATTTTATAAAACTCTGATACTTTGAGGGTTTAGAGAGCATTTCGATAGTTTCAGGGTATTTTTAATAAAACGGTATAATTTAAGGTTTAATATGATATTTACCCTAAATACTGAAAAAAAAAAAAAAAAGTGAGATTATGATAACAATAACACAATTGACATTTTTTATATAAAGCAATTATCGTATATACAAATACAAATTTTATATATTACAGTCTATACTAGTGGCCGGTAATCGAGTTACCGGCGGCGTTACCGACGGCGAGCCGCCGCCGACAAAAGCCTCGTCGGTAAGTCGATTACCGGCAGCGATAGGACGCCGCAGGCAAATAACGGCGGTGACACCGCCGGCATTGTCGCCGTTGAACGGCAGAGAGTTGCCGGAGAACTACTGTATTTTTCGTTAACATGCTTTTCTTTTTGTAAACACACCTTTTATTTACTTTTATTTTAAAGCAAAAAAAATGTCGTATTTTCTTGTACACCAAAATTTAGAGGAAATGAATCATCACATTTCTTGTTGGTGAACATTATTTTGTTCACCGAATTTTAAAGGAAACAAAATAATTTATTCAAATATGATATTAAGTGATTTATTCAAACAACTTACCAAACTAATTATATATGAATAACTAACCGCTTGTCCAATTGCTACAATTTTTTTTGATCAATAAAGTAAAAATAATAAAATATATATAAATGTCCAATTGCTACAATTAAAGTATATATAGTTTCACCACTAATATATATGAATAACGACTTACCTTTAGTGATCGCCAACATAATTTAAAAATGTATTGTATAATTTTGATATTTTATTTGAATTTCTTAATGCATTAAAAAAATTTAAACTGCAAATAAAATATCAAAATATAATAAGGGCCTGAAACGACTAAAGCCTTCAAATAAAAACACGAAGCTCCTTTCTTAACTCTTGTAAAATTTTCATTTACAAAGAAGTAGACACATTTATAAATTGCACAAATTTTTGGTTATATTAAAAAAAAATTACTTGTAGTAAAAATTCAAATTTAATTTAGTATGTGATATATATATATATATATATATATATATATATATATATATATATTATCGCCCTTGCATGTATACATTTTTTTAAATTTCAAAAACGCATGCACATATGAGTTGATCCACTAACTTTAAGATTGAATGAGAAGCATCTTATCAATTGAACTACATTTCATTATCATTTATATACAATTTTTTTAAAGAACAAATATATATAGTAATTATCTTACTTTTATATTTTTATTAATGTAATTTTTCGAAAATATAATATACTTTATTTAAATATAATTAATTTCTAATTTTTTTTAATTTTTTAAAATCTAATCAAGTGTCAAAATTTTTGTAATAGCACAAACCGTTCTTGAATATATAAACGAGTTTTTGGATTTCACAACACAAGAACATATTACTCAATCATCAATTGAAGTAAGATATGAACCATTTTATCAATTGAATTGCGTTTTATTATCATACTAGTTTTGCTCCCGTGCGATGCATGAGAGACAATATTCTTTTAACAATAAATATTATTTAGAGTATTTTTTATATTCAAATTATTTATTAATATTATATGGATGTTAAAACTTTTATGTTATACAAGAAACGGATAGGAACAATTATTGCTCGTTCGTTCAAAATAAAAATGATCACAAATGTTGTTAGAATAGGACGGGTAAATGTTTGAAATGATGTCTATTATTGAAACTTCAAATGATTTAAGCAATGCCAATGTATACTAAAGGAGATCGATAGATACATTACCATCATTATCACCACCATTTGTTAAATCTCTAATACCTTAATATTTTATTTACATTTTACTGAACAAGCGTGATCATTTAATACAAAAATATGTTATTATTTCATTCAAAAAAAATTTAAATATGTAATATAACTACTACCTATAAAATATTTAAGAGATTAAAAATTACTAATGCAATAAGTTATAGTGCTATGATTATGTAATAATTAATTTGTTCAGATTTTAATTGATACACAATCATAATAGTTGATTAATCTTAAATTTCAAACATTTTACATATTTTGATTAAATATTTAAGAACGAATAAATGAATGAATATATTAAAGTATATTTTAATCATATATATTACCAATATAAATTTTCATAATATACCAATATAAATTTTCATAATATTATAAACTTAGGCAATACAGTTTATTTACATTTATCCGTACGATTAACAAATATAAAATATTTAAAAGATAAAAAATTAACTAATAATTTAATTTAGGCAATATGAAAAATTATAACAAAATATTATTCATATAATCTTAAGTAGGCGAAAATAAGAACAAACAAAAAAATAATAATAAGGTGATATTGGCGGGAAAACATAACTTACTATTTACGTAGGTGGTTGAGCTTTTATATATATATATAAAAGCTAGGGGTCAACTAAAATAAAAACATCTTTTAGAATATAAAATAGAAACTATTTTCACCCGTTAGATCATCAAGATTTACGGGTGATTCATCACCTTATTGGATGAATTCATGATCCTGAGTTCGAATCTTATAGGTAGCAAAAAAAATTCGCAATTCATACATTTACATAGCGAATTCACCTAACTGGCACTTAACAACTATAATTAAAATTAGTAAACTCAAATTCTTCATAATTATTCATAATTTCATTGGAGATTACAATAGGCTCAATCTCACACAAATTTTTTTGTCATATTATAAAAATTTTACTTGTAGAAAATATTCAAATTTTATTAAGTATGTGATATACATATACATATACATATATACAATCCTAAATTATAATATAAATTATATTACATTTTATGACTTTTTATATTGTTGGTTGTGTTTCAAATAATTACGATCTCATGGAAATAATAAAATCAAGATGATATTGAAAAGTACACAATACTTGATAAATACATAACTCATTAATGATTTATGTAAAGAATTTTATTTTAAAAATATTATCCGATATCATAATAATAATATATAAATATTTTAATTTTTAATTTGAAATACGTTGTATAGCGATTGGGGGTGTTTAAATAAATAAATGTTACAAAAACAAATATGTCAGACAAAACATAAAAAGATATTAAAAAAAATTATTTATACTTACCAAACTAATTATTTTCTTAAATCGAAAATGCTACGAATTATGTATGGCTTCAATGAAATGAAATATTTAATTTTTTATATAAAAAAATGAAATGTTCAATTTTTACATATCAACGAATTATGTATCCTATATATGTTCAATGAATTTATTTAAGTGCATAGATTTAAGGAGATTAAACATTTAATTTTATGTTCATGAATTTAATTTATGATCTAGAAAAATGAAAAGACATTCAATTTATATTCATAATATATTAAATTTAGTATTTTAAAATAATAAACTTTTATAAGGGACATTTAAGGTAAAACAAATTTGCAGTAAAAAAAATTATGACTTTTTCACCCCTACTGATCCGGATCAATTTGATCCGTAAAGATTTATCCTATATAATATAGATTGCTTTGAGTATTTCTTTCTTTCTTTATTTTGGCAATTATTTTTAAAATTCTCATATTCACCTTCAATATCCCTTGCCAAATTCTTATTACTTAGTATAAGATGTTATAATGTGCTTCTCTTGAAATTGTAAAATATGTTAGCTAGTTCCATTGATGTATTCACCTTATTCCCAGACAAATCTTATTACTATTTAATTTATGTAGTCTTTTGATAAATTTGTACCAGTACAAAAATAAATAGCTCTTAGCTAGAATTATAGTATAAAATATAAAGCTATTAAATCATCTGTTACAAGGCAGAAGGGGAAAATATGAAATGTATATGTAAACCTAGCCTGCTGGGAAAAATGCAATCTGTTATAAAATCAAGAATTATAAACTAATTTAAATATCCAACTAAACAGTGGGTTGCAAATTTCAGTTTCTCTATATTATACAAATAACTATCAAAAAACAAAAAAAAAGTATATATATGCATCGCAAACGAGAAAGGAGCAAAATCTTTGTCTATGTGCTCTCCCGCTGGGGCGCAAGGCTCTTTTTAAATATTTGTAACCGCTTCAATCATTATACCACTTACAGTTACCACAGCTCTCTCTCTCTCTCTCTCTCTAATTCTAAGATCGGAAGTCGTTGAGAATGGATCAGGTGGCTCTGACCATCGAAAGAGATGACGCCAATCCATTCATCATGATTATCAGCCGCTTCGACACTCTGCCCGAAATCAAAAAGAAGATCCAGAAAATAAAAGGAATCCCCATCTCCCAACAAACCCTAATCTTCCAAGGCCAGATCCTCACCGACGACTTCGACATTCTCCGCTGCAACAAATCAAGAATCCAGCTCGTCGTCAACAAACAGTTCCCATCTCCACCTCTAAAGAAGGCCGAAAATGGCTTCCCAACACCCCCAGCACGAGACTGCCCTCTCAAGAAGAATGCAGATATCGACAGGGAAGTCAAACTGGTGCAGGAAATGCTCAAGCGCCACCGCTTGATGACGGCGGAGAAGGAGACACATATCAAACCCGCCTCCTCAACGAAATTCCCAAAGCCACCACCGGCGGCCGTGATGACGAATGAGTTGGAAACCGCAAAGAAGGCTGAAGTGAAGATAGGTGTAGATGTATCCGAACGCAGAAGGCGGGCAAATACAGAAAAGGAAGGGCCTCTGAGAGTTGTGGTGGTGTTCGAGGGGGAAAGGACTGAGGTGCTGGTGCACAAGGAGCATAGCGTGTGGTCGCTGCGGGAGAAGCTGGACATGATGGAGATGGCGGGGCTGTTTGATTATCCAGGATACCCGTTTTTCTTCTTTCACAGACTAGATGTGATGAAAGACGACAAATCTTTCGAGTGGCACCAGGTTGAGCAAGGAGATCACATTCATATCATTTCTGTGTATTGATCGTTGTTTCAAGGTATAGTGTGCCGTTGTTTTTCTTCAAGATTAATTCATTTGTTTTCTACCTATGTTGATTGTGGATATTGATTCACCCAAGATTACTTCAATCGGAGCTAGCTTATAAAATTACGTACTCAGCCTAATTTGTTTCTTCTTTTTTTTTTTTTTGAGAAAGTTGAGTTGATAGTTGATTGCATGATTTGCATCACGAAAATTTAATGCCTTAAGTCTATTTCATGAGTTTCTCTCTACAATTGGAATTTCTTGGGATATATATATAGTTAAGTTTAATTTGTTTATAATGAGGCTAGCTAATTATTTTTTTTTTCTTTTTTGTGCATTATATGACTAATAGTGATTGCTTGCATTCTGCGTAATTCATGAACTTAAGTTTTTTCCTTGAAAATTAAATTATTAGTTTCTAGCTATATTTTGGTATATTTTTTAATTCAATTGGATCAGTTTGTTGATTCCATGCTTAAATTAGTGCAAGAATTTTGGGTTGCATGCGTGCAATCTAAACAGAATCTTATTTTGGGTATTGCTCTATATGCCACATTAATGTTAATAGTTGATTCAGTATCGAGTTAATCTTTAATTGTATCAAGAACTTTTAATGCATTAAGTCATCAAAGTCATTCGTCAACTTTGAATTTCATCATCTCAATTACACGAAAATTTAATGCCTTAAGTCTATTTCATGAGTTTCTCTCTACAATAGGAATTTCTTGGATATATAGTTAAGTTTGTATATGAGGCTAGCTAATTAATTTTTTTTTTCCTTTTTTGGTTCATTATAATAGTGATTGCATGCATTCTGCGTAATTCATGAACTTAATTTTTTTCCTTGAAAATTAAATTATTAGTTTCTAGCTATATTTTGGTATATCAGTTGCGCAGCCCAAATTAATTTTTTTAATTCAATTGGATCAGTTTGTTGATTCCATGCTTAAATTAGTGCAAGAATTTGGGTTGCATGCGTGCAATCTAAACAGAATTTTATTTTGGGTATTGCTCTATGCCATATTAATGTTAACAGTTGAGTATAGAGTTAATCTTTAATTGTATCATGAACTTTTAATGCATTATGTCATCAAAGTCATTCGTCAACTTTGAATTTCATAATCTCAATTACACGATTCCAAGTTTATGAAGCTTTTTTTTTTTTTTGGCATTATTATATTGGTTAGTTACGGTATTAATTCATATATATACGTAACTCATGAACTTAATTATCTAAATTTCTTCCAACGAATAATTGTTATATTTTGGTATTAATTGCGGATATTATATTTCATCAACTCAATTACATGAGTTTCTCTCTACCTGGGTTACAGGGTTAGTGACTGGGGATACGTACTTTTTTTTTTTTTTTTTTTTTAAGGAAAGTAAATATTATAGAACGAAAAGGTACCAGTAGTACCAAGAAGATTACAAAATCATCGGTGATTCATCATTCGACATCCACCTATGAATCCCAACTCCATCATTAACAAAACCAAAAATTCTACCCCAACTCCACACTCTAGCTTTGATTTCTCCAAACAAGTTTGCACTCTCCCATCTTTTGTTCTCAAATCTACTCTCATTACGCATTTTCCAAATAAGCCAAGTAGTACAACACCAAAGAGCCATCAAGAGCTTCTTATTTCTTTTCCGGTCACTCAAACTAGTAAAGAACTGAAAGTGCGAGGACACGTCATATGGCTGCGCCATGCTAACTCCGAGCCATTGAAAGATTGCTTCCCATACCTTTACTGCACAAAAATTGATTCAATTCGGAGTTTAAGCTGCTAATTTAAATTTTTATTGACTATAGTGAGAGAATCAATTCATCTACGTAAAATTCATGACTATTGTGGATATCCAGCGCAAATTACTTCAAGTCATCAATCGGAGCTTATAAAACTAAGTTAATTTGTTAATTTCTTGGTTCAATCAAAGTATTTTGATTGCATGTGCGTGAAATCTAAACAGGGTTTTATTTTAATTACATATTGTAGACAATTAAATTGTCGTCGAATTAAATCGTGCCACGTGTAAATTCATGAATTAAATATTCAATTATATTTTCTATTTTATTAAATGGGATTTTATTCCTAAATTAAATAGATATATATAATTAATATTTAATAAAATGAATTAATGGGCTTATGGACACCTAAAGCCCTAAGGCCCATGCATGAAGGCCCAAAGCCCATAAAGCCCACGAAGCCCATCTCTAAAATCTATAAATAGAGGTGTTGGGGTGCTCATTATAACGACGTGAAGGAACGGAAGATCGAAGAGTATAAAGAATTCTCTCTAGTATCGCAAGTTGAAAGAGGCGAAGAATTGGAGAGTTCAAGTATTCTTCCAAGTATTCAAGTATCTTGAAGAATTCTATCTAGCGTTCAAGTCTTCTTCGAATCTTCAAGTATTTGAGCATTCTAACGTTCAAGTCTCCTTCAAATCTTCAATCGTTTGAGTATTCAAATCTTCAAGTATCCTTCGAATCTTCAAGTATTTGAACATTCAAATCTTCAAGTATTCAAAGATCTTCAAATCTTCGAGTATTTCTTCAAATGTTCAAGTATTCCTGCGAATCTTTGAAGTGATCTTCAAGTATCCAAAGAAATCAAGTTCAAAAGCTTCAAGGCATTCTTACAAATTCTAAGAATGTTCTCAAATCAAATCAAGTTCAACGTTCAATCCAAAATCATGACTTAAGTCCCTTGGATTGACGTCATCAAATCAAGTATTTCAATAATCTTCGAGCTTGTTCAAGAATCAAATGGAAGAGAAGAATCAGAGGATTAACTAGAGATTGCAACTCACATAAATCTATTCTCAAATCTATCAAATTATCTTTGTAACGCGTTTTGTATTTTATCAAATTGAAATACAAAAAAATTTGTGTTTACAAATTTTGGCACGCCCAGTGGGACATCTCTACCTCTCATCTCTACTCTTCACCAAAAATCTTGAACAATGTCAATTCAACCAAATACAGCTGCTCCAACTTCATCTAAAGGTTCTTCGGAAGGCATCGGTATGATCACGCGAAGCAAAGCAAAATTGATGCAAGAGGTGTCCAAATCGACCTCCCGTCTTCCAGCTATCCATGAAGAAGATGACAACTTTGAGAGAAGCTTCACATTCCCCACTGAAAATTATCAACTCCATGCAAGTGTCATGATGACAAACACTTCCACCATGGAGGAACAACTCTTGAACTTGACAAAGATGGTTGAATCTCTAACCAAGCACATCCAAGAACAAGATGCCCAGATTGCAAAGCTTAAAGGAGAAAAAGGAGATTCAAGCCACGCCAACAACGATAGGGAAGGCGAAGAAAGCGAAGAAGATGGAGAGAATAACGATGAAGAAATCTCCAAAGACAAATCAAAGAGTGATGGAAAAAGGCCTTCAGGAAAAGACATTCTCTTCTCGTCTGGTGGCCTCATTCCCATTGACCAACTCAAAGAGTTCATCGAAGCAACAATGAAGAATAACTCCGATGGAAGCTCCAAGTCATCGTTAACTTACTCCAAGCCATATACTCGGCGAATTGACAGTATGAGGATGCCTCTTGGCTATCAACCACCAAAATTTCAACAGTTTGATGGCAAAGGAAATCCAAGACAACATGTGGCTCATTTCATTGAAACATGCAACAACGCTGGTACTTATGGAGATCATTTGGTCAAACAGTTTGTTCGCTCATTGAAAGGTAATGCCTTTGATTGGTACACCGACTTAGAATCAAACTCAATTGATAGTTGGGAACAACTGGAGCATGAGTTCCTCAACCGCTTCTATAGCACTAGAAGAACTGTCAGCATGGTGGAGCTCACAAGTTCACGTCAATTCAAAGAAGAGCCAGTCATTGACTACATCAACCGATGGAGAAACCTTTGTCTCAACTGCAAGGATCGATTGTCTGAATCATCTGCCATCGAAATGTGTATTCAAGGGATGCATTGGGGCTTGCAATATATTCTGCGAGGAATCCAGCCAAGAACATTCGAGGAACTAGCCACTAGAGCTCATGATATGGAGTTGAGCATGATGGCAAGAGGGATCGAAGGACCACCAATCCAGGAGTCTAGCAAATTCAAGCCAGAATTCAAGAAAGGAGGAAAACCATATGACAAAGCACCAAAGAAGGAATCTATGGCAGTGAAAGCAACTTCTGTGAAATTTCTAAAGAAAGAAGTTAATCAGGAAGACAACCAGAATGCTCCACGAGACAATCAGAACTCTTCCCGAGACATGGGGCAAAGAAGACTTACCTTGAAAGAAATGCAACAAAAGCAATACCCTTTCTTAGACTCTGATGTTTCAGGAATTTTTGATGACCTGCTCAAAGAAAAGCTTATCGAGTTGCCAGAAATGAAGCGACCAAATGAAGCAGGGAGGACAGACGATCCAAATTATTGCAAATACCATCGTCTGGTTGGGCACCCCATACATGATTGCTTCATCTTCAAAGACAGGGTCATGCGGTTAGCTCGAGAAGGGAAAATATCTCTTGAAGAAGACGCTAATACTGTAAATATGGTCTCCACCGACTTGAATGACATAATAGAAGGTATTGGAACCCTGTATGATACATCCAACCAAGTAGATGAAGAACCTGAAATAAACATGGAAGAAGGCGATGATGCATTGGCAATCACATTCTCCAATGAAGACTTGCAACTTGGATTCGAACCTCATAACAGGCCATTGTTCGTGAGTTGTTATACACAGGAGCAAAAGGTCAATCGAATTCTCATCGATGGAGGCTCGGCAGTCAATATCTTGCCACTAAGGACTTTGAAGCAATTGGGAATCCAAGCAGAAGAGCTGTCAAACAGTCGATTGATGATTCAAGGTTTCAACCATGAAGGACAAAGAGCTCTTGGAACTATAAGGCTGCGATTGCAGATGCAGGACATGGAGTCCACAGCGTTGCTTCATGTGATTGATGCAAGGACATCCTACAACATGCTTCTGGGTCGACCATGGCTTCACGAAAATGGTGTCATTCCTTCTACATTGCATCAATGCTTCAAATACTATCAAAATGGCACCGTAAGAAAAGTGGTTGGTGATCACAAACCTTTCACAGAAGCAGAGTCACATTTCGCCGATGCTCAATTCTATTTGGGAAGAACTAAAGCAACAATGGTGGAAAGGGATGTACCACAGGAGGAGTCAGGATCCCGCCAAGAGAAAGAATCTCGCCCAAAGATGGAAGGTTTCACCATCCCTTTGACTAAGATTGATGCCAAAAAGCCCATTCCTCAGTCACTCAAAGATTTTGTCCAACCAAAGCAAAGTGGCGCCAAAAAAAAAAAAAAAAAAAAAAAAAAGAACTCTCAAAACACTTTGGTCCGAAGGCATACAAACTCCTTGTGAATGCTGGATACAATCCCCAAGAAAGCTCCACGTCAAAGTCTTATGTGAGAAAAACTGCTAATACAAGCCAAAATCCCAAGGCAGGCTTGGGATACATGGTGCAAAGCCCCATTCGTATTGCCATCAAGAGAGCCACTGCTAACTATGCTAGCACCAAGCAAATCCCGAAATCTTCAAGCAATCGGAGAACCCAAAGGGTTTCTGTTTTCAAAAGATTGGATGAAAGAAAAGCTCAACGAATATCTGTCTTTAAAAGGCTTGGCAAAGGCAAGTCATGGAAAAAGGACGTGACAAAAAGGGCCAATGAATTGGACATAACAGAAAAGCTAAGGAGCTCGATTCCTTCTCGTATGAAGAGGTGTACCACTTTGCTCATATCACGTGGAAAAGAATTGAAGGCCAAAATGAAAACAATCATCTTTACACGGGATGCCGAAGATGATGAAGATAGAGAGAGTGTGGCTTCATCTTACTACATTACTAATGGTGCTAACAATCCAATTTCTCATACTACTCAAGGTCAAGTGCGTTGCAAAGATATTGTTGAAGGAATATTAAACTGAATTAATGCTCCGATTGCCCGATGATCGTTTCTTGGAATATTATTAATTTATCATACAACGATTAATCCTAACATGCTCCTATGAATTTAACAGCTGCACGTTGGAGTTCAGAAATACCTGAAGAATTCCTAAGAATTCGTCAATCTGTCGCTGAACAGGTCAGCCAACTTCAACGCACCGTTTGACCCCTCAAACGACCTCGAATCGTATTTTGTGAAGAAATACGACTTCTTCGTCTTCGAGAGAGCTTTCCGTGGCCGCCTGATTCGTCTGAATCGGAGTTCTGTGGAGGAAGTTATGGCCGTTTTACGGAGACTGCCAGAACTTAGTTTCCTGCGAAAATCTGACTCCAGCTCTGATCTTCTCGACTGTATCCCGCTCAGCTTTCACCGTTGGATGGACAACGATCTATGAAAGTCCCAAGAGAGAAATAAGCCCCACACGTTTTCCTGCGCCCCACAGCTCTCAAAACCCTAATATTTTATCAGTGTATTTTCCTGAGAGCTGACAGCTGTATTTAAATAAAATTAAATACGTGTGGGCACAGAATTAGTGTAGGAGGCGTTTTCTCTCCTTCTAGGGCTAGGAGACTTGGGCCAGTCCAGGGACCAGATACAAGGAATAAAGATGGGCCTCAAATAAATTAATTTATCTATGGTCAGCCCAGACCATAATTAATTTATAAATATCAGTTCATTCCACTAGAGAACCGATACTGACTTACCCCTTTATTGCCGGTGATGAGTCGGGGCTTGTATTTAGACTTATTAAATCTCCGTATTTAAAATATCCGACATCCATTAATTAATTAGAGCTCTGACAGCTTAAATTAATTAATCTCTTAATAATCCTTAAGCAGTACCACTCAAACTTTATTATTGCGCCTGAACTTAATCAACCTGCAGGGTTTAGCGCAATAAACCTTATTGAGCTCCTTAAGGGGATGTCATTATCCTATACCGGATACGGGTACTAATACAGATAATCAAATATCATATATTAACCGCTATCACCCAAGATACAGAGTACTCGAGTTAGTATTAACTCTCGCCCATAGTAAGTCAAAGTGATATACGAATTAACATATATATCTGAATACTTATTAGTATTAAGATTTATAAGTCACCGAGATCTTGATTCTTCACTTAAGTCAGATAGAAGAATACATCTCACTGTTGGTCCTATCAATACGTAATGACGTACCAGTATAGACAAGTAGCCAAGACAAACTACTTCCATCTATACTGCAGCCTAAACCAATAACTTGTCCTAGAGTTATTTCGGCTGTGATCATATTATATCTCTTAAGGTTATTCCAATTATATGGTCTTCTGTGATCTACAACACACCATATAATATACTTATATAGAGATAAAGAACATACATATGCAATCATGAACACAATCAGATAGGAGATTAGATAGTGAACTTAGGAAACATTAATTGTATACAAGCATAAAACGTTCTTGCTTTCAGTATACAAATCCAACAATCTCCCACTTATACTAAAGCAAACTTTTAGTATACAATGCGTCTATTTACCAATCACCTAACACTTCTCTCACTTATACTTAAAGTTTCCTAAGTGGGTGGCATCAATCTGGCATCAATCGCATTCCCATCTTTCAATGACCATTTGCGATAAGCCTTTTGTGAAAAGATCAGTAGGTTTCTCCAATATGTGAGAATTTATTCTTTGAGCACATAACCTCGATTTACGAATAATCGTATAACTTGGTACTTACTCTCCATGTGTTTGACCCCTTGTGGTTCTTGGATTCCTTAGAGTTTGCAACTGCACTTGAGGTACCACGAAGGTGATGCTCTCACGCAAACTAGGAATCACCTTAGACCTGGAGGTAGTGGTCAAACCAAAAGGTTTTACCTCCCAAGGAAAACACATAGCTCGAGGTAATTATTCTTTGTTCCGGTCAGCCTGGAAATCCGAAATCATATAATCCAAAAAGGAACTAAACTGTCTAACTGGTAAACTATCCTTATTCTCTAGTCAGGACTTGAGAATATAATTTACCACAGTTCAGTGTCCTTAACTAGGACTATACTGATATCTTACAACATGCTAACTGCATAGCAAATATAAGATCTCGTACATAGCAATCCATACATGAAGCTATCTACTGCGGAAACGTAGAATACTGCCTTCATTTCCTCAACCTCAATAGGCATCTTAAGACATAGTCTTTAGATAAAGGAACGCCATATCTAAAAGGTAGCAATCCTTTCTTGGCGGTATTCATACTAAACGAGTATTCTCAGTATCAATGTAAGACACTCGAGATAAGCCCAACATCCTTTTCTAGTGATCCCTTATAACCTTGATCACAAGATGTATACTGTACCTCCTTAGTCTTTCATCTGAGACTGTTCGGATAACCATTACTTTATGTCTTGACAATAGCTCCATATTGTCGCCAATTAGGAGGATATTATCTACATAAAATGCAAGATAAACCACATCACCGATGACACGAGAGCGATTGACACGAGATGCTTCTCTCCCTCCCTCACGTAACCTTCAGGTTGTTGCACATGGATGTCCTTACCTTTTCAAGGTAATATGACATCCATTTGCCAGACCTCGATGGTTTAAGTGAGCTGCTATGGGTAAAATGATCCGAATGTTCTGAGCATGGCACTGGCGAAAATATCATCATAACCTATACCCTTACACTGGGCATAACCTTTCGCCACCAGTCTAGCTTTAAAGCTACGACCTTGCTCATTCGGGCTTATCATTCTCTTGTATACTCACTTGCAACCTAAGGCTTTACGCATCTGGTAGCAAGATTTTCTAGTATACACCATATTCTTAATGGATTGCTCCATTGAGGCGTGCCAGGAATCTACATTCTCGTCTTCCACTAATTCCAAGTAGATATCTGGGTCGATTCTCTTATATTCACTACCAGAGACTGAATCCAAAGATTCTCCCAAGAATATAAATCGATCGGGTTGTCCTACAACCCTCCCACTACAATGGATCTGTGGTGGCACATGTGTGTCAACAGTGCGTGCAGTGTCTTGTGGTACAAAACTCTTGCACACTTGGCTTGGGTGATGGAATCGCCTGTCTAATGTCTTCAATTTCTTGAAGCACACTATCTGACTTGGATTAGTGATTACTCCCATAGTCCACTTCTAAGAATCGTGTGTCATTGCTAATAACCACCTTCTGATTCTTTTAGGACTAATTGCAAAGATACATAACTCATCATCGAAAATATTTTTTCAAGAGTGACCTATTTCTTCTCTCCACCACACCATCTTTATAGGGATTACACGGTGTAGTAAACTGGGTTGGAATCCCAAACACTGACAATGAATCAGAAAAGATCATTCCTAACACATTATTGGCCCTTTATCCCCTTTGCATGAATGACCTGGTCTCCATCTTTTCCTCTATACAGGATTCGCAGGTTCGAAATAGTACAACCTGGATTGAATCCAATGTACTTATTTAGACACGAGCCTTTGGATCCTGTTAAGATAGATGTGACCTATTTCTAGGGTATCAATATATGTGTAAGATCCTCATGAGAGATTAGCCTTAACTTTTCTCTTTCTTTTGTTCGATGATGTAAATGCAATATAAAGGTATTTTGTAGACAAGTTATAGTATGAAGAGAGATGTTCAAAATACCAGAATAGACAACTTTGTCATTTCTTATGATAGAAACACCACTATCAAAAATGACATAAGATCCATCTATTCAAAATTTTGGAACATGATAAGGAACTCTCAAAAACTAAACTATGTCTTTAGAACTTAAAGACAAGTCTTCAATTGCAACAACTGCGACTCTAGTCACGTTGCCTATGAAGACAATCATCTCATCACTTCTCAGCTTCCTTGTCAGCTTAAAAGCCATGCAAGGTGTAACAATCATTATCAGTTTCTCTCGTTATCCACTACTCACAACTGAGTAGAAAATGAGCTGATATGTTTCAGTTACTATAGCAAGTGAAATACCTTAACCTTTGCCTTTAATTTTTAAAAAAAAAATTTCCAATACTCAATCTTATCACACCACTACTCCCACTATTTCCCTTGTCTTTCTTGCCCCTTGGACCCTTCTTCTTCCTGTCATTTGACGAAGAAGATGGCTCTCCTTTGGCAATAACAAGTGCTTGCACATCTCTTTCCCACAACTTCCTTAGCCGTAACTAGAGCATTCAACAACTCAAAAAGAGTATTATCTTTCTTGCTCATAACAGCGTTGAGGCGGAAGTTCTTAATTAAAAGACTTGGGAAGAGAGTTCAGGATAATATCGACTTTTGCCTCACCGTCGATACTCCCACTGAGCAAGTCAAGTCCGTCAAAATTTGCATGACATGCTCGTGCACTGAGCTGTGCTCACTCATAAAAATAACAAGATTACTCTCATCAAATTTAAATGAGCAGCTCAGTCCGACTCTCCGAACACTTTCTTGAGATTCAGCATGATGCTAATAGCATCGTCCATGCCCTGATGTTGGAGCTACAAGGTTTGTGACATTATACTCATAATATAGCATATAGCCACATTATTCGTCTTATGCCACCTTTTATGTAATTCCTTTTTCTCATCAGTTGACTCATTGTTCGGACCATAAGAACGTAGAGTAGTAAGCAACACAAAAATTGTGTTAGTTTGTGATAAAGATAAAAATCCAAAACTGCGTTTCCATTTTATATATGTGGACCGGTTAAAAGACTTTGTGCAAGAATAAATAAACAATAAGAGACATAGACATATCTGAAAGTAACGAACATAAAGCACATAATTCGTAACAATAATATTGTAACCTTTTGATAAAACAACATTAATGAAACCTCCAACTGCCCAAGAATCACGAGTAAGCCACGTGGGTGGACGTTTACACATGAATCCTCAACCAGACTATTTACCTAGTCGTTTAATTTCCATCCATGTCAACTTAACCTTTTGACAAAGGAAATTAATAGTTGGACTTAACTAGACCATATCATTTCAAGAAGGGACTCCGATGGGGAGTTGTACATTGTACTTGAAATGATATCTAAGCAGACCACAATTTAACCTTGATTTAAATTCTCGAAATTAGCATACTCACGAGGACCATACCGCTTTCAATTTAATCTTGGTTATCTTATTTAAAATCCATCCTCTAAAGTACTTATGAAAATCATACGAGTAAGCCACGATGGGTGGACGTTTACCGCATAACTCCCACTACTTAAATGGATTTAAATATTTTTAATAGAAACCTCAACTTAACAAACTTGTGAAATCAAATATGAAGTAAGCCACGATGGGTGACGTTTACTCATATTCTCAATCACTTTGTCTTGAGACCGCATGTGGAGGTCTACATAATTTTAAGAATAAAAATTATTTAGTAATAACCACAATCTAACTTTGAAATTAAATTCTCGAATTTGACATACTCACTAGGACCATGCCGCATTCAATTTAATTTCTTAGTTATCTTATTTAAAATCCATCCTCTAAAGTACTTATGAAAATCATACGAGTAAGCCACGATGGGTGGACGTTTACCGCATAACTCCCACTACTTAATGGATTTAAATATTTTTAATAGAAATCTCAACTCAACAAACTTGTGAAATCGAACATGAAGTAAGCCACGATCGTGTGGACGTTTACTCCATCTCAATCACTTTGTCTTGAGACCGTTTGTGGAATTAAATAATTTTTAATCATCTATAAAATTATTAATACAGCTTAGTCTTTTTCTTTCAAAAGGTTTGATCATGCTCAACACATAATCCTAAACATGCTCTTCTAGAACGCAACATGTAAAACATGCTCACAGAATTCTAAAACATGCTTAAGAAAACGATAAACCTACTAGCATGCTTGTCTAAGCGCAGTTAATAAACAATATTAACAAGCAAAGACGTGCAAAAGCAGGTAAAGAGCATAAGGGATTAACACCACGACATGCAAAGAACATAATAAAAGAATTAAAATTCTTCGTGACCCATTCGTGGAATCCCAACATCTATTCTATTTTTAAAGAAAAATAAAATAAATAAAAATGGACAAAAAAAGCCCATAAACGCCTAAAACAGGCTGAAAATAGATCCAGCCCCTGTTTGGGCCCAAAAACGCGCGGCCCAGCCCTCAAAGCCCGTTCAGCAGCCCAAAACGCAAGGAGAAGCCCAGGCCCGCGAACTGCTACCCGGATCCGCGAACTGTACCCGGATCCGCGCCTCGGATCCGGGTCTTCACCCCTGACCCGCGCTCAGGCCCGTCAACCCGCGAACTGCTAGGGTTTTGCGCCGCCAAGGCGGCGCTGCACTCCACCACTGCCCGCGCGCAGTCGGCTCCCGGCCACCAGCCCCGCCACCTGAAATCTTCAGCTCTCGGCCGCCAGCAACAGCCCCGCACAGCGAGAGCACCAGCAGCAGCCTTCACGGTAAACTCGGCGATAGCAGCAGCACCCGACGGCAATCAGCAACGGCAGCAGCGGCAGTGCGCCGCCCGCCGGGCGCGCAGCGCGCAGAGCGCGCAGGCGCGGCCCCGGGCGCGCACCGCCCCCGCCGGTGGCTTCCAGCCCTCGCTCAACTCCTGCCCTCCTCGCCTTCAACGCGCAGAACGGACCAGAGAACAGCAGCGGCCGCGCGGTCGCCGATCTGGGCGCGCTGCGCACGGTGTGCACGCACCCGCGCGCGCGCTGCCCCTCGGCGCCCACAGCCCTTCGCTCCCGGTCTTCCTCGCCCCGCCACGATCCGGCAGCAACGGTGACAGCAGCGGCTCCAGCGTGCGGCAACAGCAGCGGCAGCAGCGGCAGCGTGCCGCCCGCCGGGCGCGCCACGCGCAGAGCGCGCAGGCGCAGCCCCGGGCGCGCACCGCCCCTGCCCGCTGCTTCCAGCCCTCGCCCAGCCTCGCCACGCCTCACGCGGCCACCTGCAACCTGATTCCGGTGCCGGGCTCCCGCTGGTCGCCCGGAAAGTTTGAATTGGCAAACATCCTCATCCCCGTTCTTCGTGTTCTTCGTTTGTTCTCCAAAAATTACAGATTACAACAGAAAAACGAATACAATTCGAAAATCTAATCTAACCACGGATTTTCTCGTGGTGGAAAAACAATTACAACGTCAAACCGACGTATCCCACGAATCAACGAATCACGAAGAACAACAGCAGTTAAAAACAACGCATATTATTAATCGTACACAAATTAATAATAGAGCCAAGAAATTAATCCTGGGCTCTGATACCAATTGAAGGAATATTAAACTGAATTAATGCTCCGATTGCCCGATGATCGTTTCTTGGAATATTATTAATTTATCATACAACGATTAATCCTAACATGCTCCTATGAATTTAACAGCTGCACGTTGGAGTTCAGAAATACCTGAAGAATTCCTAAGAATTCGTCAATCTGTCGCTGAACAGGTCAGCCAACTTCAACGCACCGTTTGACCCCTCAAACGACCTCGAATCGTATTTTGTGCAGAAATACGACTTCTTCGTCTTCGAGAGAGCTTTCCGTGGCCGCCTGATTCGTCTGAATCGGAGTTCTGTGGAGGAAGTTATGGCCGTTTTACGGAGACTGCCAGAACTTAGTTTCCTGCGAAAATCTGACTCCAGCTCTGATCTTCTCGACTGTATCCCGCTCAGCTTTCACCGTTGGATGGACAACGATCTATGAAAGTCCCAAGAGAGAAATAAGCCCCACACGTTTTTTCCTGCGCCCCACAGTTCTCAAAACCCTAATATTTTATCAGTGTATTTTCCTGAGAGCTGACAGCTGTATTTAAAAATAAAATTAAATACGTGTGGGCACAGAATTAGTGTAGGGCGTTTTTCTCTCCTTCTAGGGCTAGGAGACATTGGGCCAGTCCAGGGACCAGATACAAGGAATAAAGATGGGCCTCAAATAAATTAATTTATCTATGGTCAGCCCAGACCATAATTAATTTATAAATATCAGTTCATTCCACTAGAGAACCGATACTGACTTACCCCTTTATTGCCGGTGATGAGTCGGGGGCTTGTATTTAGACTTATTAAATCTCCGTATTTAAAATATCCGACATCCATTAATTAATTAGAGCTCTGACAGCTTAAATTAATTAATCTCTTAATAATTCCTTAAGCAGTACCACTCAAACTTTATTATTACGCCTGAACTTAATCAACCTTAGCGTAATAAACCTTATTGAGCTCCTTAAGGGGATGTCATTATCCTATACCGGATACGGGTACTAATACAGATAATCAAATATCTTATATTAACCGTTATCACCCAAGATACAGAGTACTCGAGTTAGCATTTAACTCTCGCCCATAGTAAGTCAAAGTGATATACGAATTAACATATATATCTGAATACTTATTAGTATTGAGATTTATGAGTCACCGAGATCTTGATTCTTCACTTAAGTCAGATAGAAGAATACATCTCAACTGTTGGTCCTATCAATACGTAATGACGTACCAGTATAGACAAGTAGCCAAGACAAACTACTTCCATCTATACTGCAGCCTAAACCAATAACTTGTCCTAGAGTTATTTCGGCTGTGATCATATTATATCTCTTAAGGTTATTCCAATTATATGGTCTTCTGTGATCTACAACACACCATATAATCTACTTATATAGAGATAAAGAACATACATATGCAATCATGAACACAATCAGATAGGAGATTAGATAGTGAACTTAGGAAACATTGTATACAAGCATAAAACGTTCTTGCTTTCAGTATACAAATCCAACAATTGTTACATCAAACCATATCACCTCATGTGAAGAAGTGGTTGTCGAAGAAGAAGACGCTGAAATAGCTCCTCAACAGTTTGAAGAAGGAGTTAAGGCTACTGTTGATGAATTGAGAGAAATTAATTTGGGCACTATTGAAGATCCACGACCCACTTACATCAGCGCGTTGTTGACTGCTGATGAGGAATACTCATATATCGAATTGCTCAAAGAATTTAAAGACATCTTTGCATGGTCTTATAAGGAAATGCCGGGGTTGAGCTCCAAGATAACTGTTCATCATTTAGCCGTTAGAAAGGATGCACGACCAGTCAAGCAGGCCCAGCGCCGATTCCGACCAGAATTAGTTCCTCTAATTGAGGCTGAAGTGAACAAACTCATCAATGTGGGGTTTATTAGAGAAGTCAAATACCCAACATGGATTTCAAGCATTGTTCCAGTGAGAAAGAAAAATGGGCAAATTCGTGTATGTGTTGACTTCAGGGACTTGAATGAAGCATGCCCCAAGGATGACTTTCCATTGCCAATTGCCGAATTGATGATCGATGCCACAACTGGGCATGAAGCATTAACCTTCATGGATGGATCTTCCGGTTACAATCAAATTCGCATGTCACCAAATGATGAAGAGTTAACAGCATTTCGAACCCCGAAAGGAATCTATTGCTACAAAGTGATGCCATTTGGGTTGAAGAACGCCGGTGCCACTTACCAAAGAGCCATGCAGAAGATATTGATGAATACTTCACAAAAATGTTGAGTGCTATGTAGATGATTTGGTGGTTAAGTCTAAGAAACAAAGTAATCACCTACAAGATCTACGAATGGTTTTTGAGCGATTGAGAAAACATCAGTTGAAGATGAATCCACTAAAATGCGCATTTGGTGTCAAGTCTGGCAAATTTCTTGGGTTCATCGTTCGCCATCAAGGGATAGAAATTGAACAAGCAAAGATTGATGCCATACTAAAAATGCCCGAACCTCGAAATATCCATGACCTGAAAAGTTTGCAAGGGAAGTTAGCATACTTACGAAGGTTTATTTCAAATTTAGCTGGAAGGTGTCAACCATTTAGCCGAATTATGAAGAAGGGTATACCATTCGAGTGGGATGAGTCATGTAGAAATGCTTTCAAGAATATCAAATCTTACTTGATGCAGCCTCCTGTATTAGCAGCACCTGTGCCAGGACGCCCCTTGATTTTGTATATTGCTGCTCAAGAACGATCCATGGGAGCTCTGCTTGCGCAAGAAAATGAAGGTGGAAAAGAGAATGCATTATACTACTTGAGAAGAACAATGACACCAAATGAGTTGAAATATGCTCCAATTGAGAAGCTTGTGTTGGCATTGATTTTCTCCATCCAAAAGCTTAAGCATTATTTCCAAGCTCACACTGTCCGCCTTATATCCAAGGCAAACCCTTTAAGTTTGTGATGTCAAGACCTGTTTTATCGGACAGGCTTGCACGTTGGTACCTCCAACTGCAACAATTTGAGATTGTGTATGTTCCTCAAAAGGCTGTGAAGGGACAAGTGTTGGCAGACTTCTTAGCAGACCACCAATTCCGGCTGAATGGGAGCTAAGTGATGACCTCCCGGATGAAGATGCACTTGTAATCGATGTCGCCCTACCATGGTGGATGTTTTTCGATGGAGCATCTCATAAAGAAGGTGCTGGTGCCGGGATCGTGTTCGTGACACCAGAACATCAAGTGTTGCCATTTTCCTCACTCTAACTGAGAATTGCTCTAACAATGTAGCAGAATATCCGAAATTGAGGAGGAAGATTGGCGCCAGCTGTTGGTTGATTATTTGAAGTATGATAAATTACCAAATGATCCACGTCGAAGGGTTGACATCCGACGGCGCGCCACTCGCTTCATTTTCTTCAAAGGGACGCTTTATAGGAGGTCTTTTGATGGAGTATTTCTCAGGTGCCTAAGTAGTGAAGAAGCTGCTAAAGCCATGGAAGAGGCGCATTCCGGCATTTGCGGTGCTCATCAGTCAGGTCCAAAGCTGCACTTTCGAATCAAGAGGATGGGCTACTACTGGCCAACTATGGTGAAAGATTGTTTGGATTATGCGCAAAGATGTCAAGCCTGCCAATTTCATGCAAACCTCATCCATCAGCCGCCCGAACCACTACACCCCACGGTTGCGTCCTGGCCTTTTGATGCCTGGGGCATGGATGTTGTTGGTCCATTGACAAAATCATCAGGGGGGCATTTATACATTTTGGCAGCGACCGATTACTTCTCCAAGTGGGCTGAGGCGATACCATTAAGAGAAGTGAAGAAAGAGACCGTTGCTGAGTTTATCAAGACCAACATCATCTATCGCTATGGAGTTCCTCGCTACATCATAACTGATAATGGAACACCTTTCAGCAACACGGTGATAAACAAGCTTTGTGAAAAATTCGGCTTCAAGCAACGGAAGTCATCGATGTATAATGCACCGGCAAATGGGTTGGCTGAGGCATTCAACAAGACTTTGTGCAATCTGTTGAAGAAAATTGTTTCAAAATCAAAGCGTGACTGGCATGAACGTATTGGGGAAGCATTGTGGGCATATCGAACCACCTATAGAACTCCTACGCAGGCAACGCCTTACTCTTTGGTATATGGGGTTGAAGCTGTCATTCCTCTCGAGCAACAAATTCCCTCTTTGAGAATGGCCATTCAGGAAGGGCTAACTGAAGAAGAAAATGCACGTCTGCGTCTGGAGGAACTCGAAGCTCTAGATGAGAAAAGGCTGGAAGCTCAGCAAAAGTTAGAATGCTACCAAGCTCGCCTCTCAAAGTCTTTCAACAAGACGGTGCGAGTGCGTTCTTTTCAAGTTGGAGATTTGGTCCTCGCTGTGAGGAGGCCAATCGTTGTCACTCATCGTGTTGGAAACAAATTCGTATCAAGGTGGGATGGCCCATATGTTGTCAAGGAAGTCTACACAAACGGAGCATACAGGCTTCTTTCTGATGACAACGTCAGAGTTGGGCCTATCAACGGCAAGTTCCTGAAACGTTACTATCCTTGAAAGGTGGTAGAAGTTGAAGCATGTACATATGTATATAGTTTAAAAAAAAAAAAAAAAAAAAAAAAAAAAAAAAAAAAAAAAAAAAAAAAAAAAAAAAAAAAAAAAAAAAAAAAAAAAAAAAAAAAAAAAAAAAAAAAAAAAAAAAAAAAAAAAAAAAAAAAAAAAAAAAAAAAAAAAAAAAAAAAAAAAAGCAAAAAAAAAAAAAAAAAAAAAATAAAAAAAGAAAAGCCAAAAATGAGTCAGATGAAATGAACCAGAAATGAAGAAAAGCAACAAAATGGAGTGTATGAAGACAGCTCCTTGACGCACGAGCCTAAACTGCATGTTACTCCTGGCCCGCATGAGTATAAACTGTGCACGGCACCCAATCTCAAACACTTGTTGATCCTATGAACTACGTTTTGACTTGATCCCTTTCAAAAGGGTACGTAGGCAGCTTAGATAATTTCTAAGTTCAGTCATAAGTTGTGTTTGACTCTTTTCAATTTATATCATCAAGTTATGATTTAAGTTGATTATGTGAAGCCAAAAAAACGTTTCATTCCAAAAATAGCAAAGAAATCAAGTCATCAAAAGAAGCACAAGCATTGGGAGAAGATGTCAAAATATCCATGATAAACCAAATGAGAATCATCAAAAGAGGAATGATAAAAATGCAATATACTAAGCAAAAGGGTCTTGATCTCTCAAAATCTGCTGCATAGACTCTAGTGAAAGCTTCAAGGCTTCCAAATTCTTCAAGACCTCATCATTTCTCGAAGCCTCCTCAAGCTTGGCCAGGTCTTCCTTGAGTACCTTGATCTCACCACGAGTAGTCTTGAGTATCAGGCTTCGCTGCTCCAAAGACACCAACAATTCTTTCTTGCGTTTCTCCAACTCATCAAGATCCGCTTTTAAAGCATCACAATTCGCAGCATCCTTCTTCTCTTTGGCAAACTTTTCTTGAAGGCAAACCTTGACCTCTCGAACTTTGAGTGTGTGGCCTTCATTGATCTCATGAGAAGCCGACCTTACTTTATCAAAAGCGGTGGCTTTGGAGAATAGTTCATTAATACTATCTTCAAGGTTGGAAAGGTTAAGACCACAAATAATCTTCATACGGGAAATGCCACTCCGTATCTCGTCTTCAAGCGCCGATAGAAACTCGACTTTGGTTCTCTCAACCTTGTCACAAAGCTTTCCCCAGATGATCCTGCAGCACGACTTGAATTCATCATCGATCATGCGTGTGGCATTGAACTCGGAAGGCGCCCCACATGATGGCATTGGTCGGGGGCGGGATTGTTTAGCAAGACAAGGAATCTCGTTTGACTTATTGGATTCAATGGATACACAGTCGATTGGTGAGCCCTTCTCAAGATTATTTCCAAACACTTCTTTCAAAGTCTACAAAAGGGCAAGAAGAAGATGCAATTAGAATGTGATATATCAATACGAAAAGAAGATAAGAGATGAGGAAAGACCTTGTTCACATCGGCATCCACTAGAGTTGGCTCTTCCTCAACGTGACCCTCGGCCGGTTTTGAGGACCCCGCAATTCTCTTCTTTTTCCAATTACGCTCAGAATTGCTACTACCAGAATCAGCTATGAGGGTGGTAGAGACGACCTTCCTCTTTCCATCTTTGGAGTTGATTGCTTCTTCCTGATCTTTTCTTTTAAAAGTGATATGAGCCGGAGAAGAGATTTTGTTTTCAAAAGAAAATCTGTACGTCCTATCCCACCAAGTCTTATAGTCGACTGAACAATGTATCTTCATGTCCAAAGAAGATCGTGGAAAACATGCCCTTGATCGCGATCTGTGCAGCAAACACATGCGCCAAAGGTTGAGACCTTCTTCCAAAGATGTCCTTCGAATGTTCTGAGTAAGGCTGCTGGGTACGATTTGGTAATAGCTAAATTGACGGCTGAAGCGGTGAGGACCATAAGACTCCACGATGAAGTGGTCATCCAGCCGGCGAACCAAAAAACTCGAGCGAATAGCCATGAAGAAGCATTGCTCAATCTCTCTTGTATTTTCACCATCGACATAGAAAATGTCATCTTCCTTGGTGAATGTGGTACAATTCCAACGAATCGAATTGTACGACTGAATTCGTTCGCGGAACACAACAGGCAGATAATACTTCGCAGCTCCTTCGCCTGAGTATAGAGTCATCTTGGCGACACCAAGGCTTCTTGGAAGGGGAATGTGAGTGTTGAAATAGAGCGCTATCCAACCATATATGAAATGAAAGGGTAGCGTCACCAGGACAAGAGAAGGCTCCATAGAACTAGAGATAGTGTTCAACCCTTTGTAGATGCTGGCTAGAACTGGAGCTGTAAGGGCAACTTTCTGTTTGCACGCCATCAAACTTGCCATTTTGAAAGAGGTTGGTCTAATCGACATGGCATCACCATCTGGAAAAACAAAGATACACAACCAGCAAGCTATATGAGCTGCCAAGTACATAGTGGTGTGATACTTGTCACTAGCATCAAGCTCGATGAATGGAGCCCTTTCTTCAGAAGACCATGGTTGATGCGCTTCAAATGAACCACTCGGATTATGAGTCGATTTGGGGCGTTGAGATTTCTTTGCCCTGCGAGCAGGAGGATGAGAATACTTTGAAGCTTTCTTCGACCAAAATTTGATCCATTCATCGATAGAAACTGAGCTCTTAGGATCCTTGCCATCACGATGCTTAAGAGAATAGTAAGCAGAGAGTAAATATCTACAACTCAAGGGAATGAACGGGTTGCCAAACTGATCTTTGCCAAGAATCTCTTTCGCGCAGGGTACAACCTCATCATACAGTGTCCCGGTACACGGAAGCCCTGATAGATACTGTAAATCCCATAGAGAAATAGACATCTCGCCAGATGAAGTGAGAATGGTGTTCGTCGCAGGACACCAAGCTTCACAGAACGCTTTAACCATCTCGGGCTGGCAATCATAAGTGAAAAGAGAGGCATAAACTGCATCATAGATACCAACAACTCGGAGTTCATTCCCGCAGCGGCTAAGGATATCTTCAGTCCACTCCCAATAGCCTTCAAAGAAATGAAATTCCCCACGAAAGCTTGTAACCCTTCCCCATTTGGCATCTTTATCGATGATCCTTCGCCTCAAAGTCAATAGAAAATTGGATTCCTTGCTTTGCCAAGGATGGGCCGGATGCAATGTATGAGCCTTCGACGCTTTGTTCAAACTGATCTCGCTGGTCCATTCCGACTGATGTAGAGAATTCAAAAGTTTGGGCCAAGGTTTCACATAGTGGCCTATCAATGCCGGAAATACTCTTAGATGCATGCCCATTTCCATCTCTTGCTCATCATCACTCAAAATCAGCAAATAGTCTTGACCCTTGACCACAATATCTTTGAAGACCACCATCGTGACACTGCAAGAAAAAAAGAGGAAGCAACACATCCAGACTTAGAAATTTATTTGCATTTAAATAAAATGTGAATTAAATTCTAGTCAAGATAAAAGGAGGCAAGCAAAAGGAGCAAGCAAAAGAGCAGATTGAATATATATATATATATAAATATATATATATATATAATAAAAAGGAGAAATTAATCATTAAAAAAAAAAAAAGGCCACCACTCCTTGAATATATATATATATATATATATATATATATAGAAATTCAATCATAAAAAAAAAAAAAAAAAAAAAAGGTAAAAAAAAAAATCGGCCCATCTCAAACCAATTACCCTTAGCCCATTCTACCATATCTCTTTCACAAAAATAAGCCCATCTCTCTATAAAAAAAAAAAAAAAAAAAAAAAAATCGGCCCATCTCAAACCATTACCTCAGCCCATTTCTTTCCTACTACAAAAACAAGCCCACAAAAGCAGCCCATGTCCATCTCTCACTCCTCAAAAATCTCTCTCACTCCTCAAAATAAGCACAGAACGACAAATGAGTAAAAAAGAGTGGTTTACGGTAGTACCTCTAACTGCCACAAAAACTACCGATCACCGCTGCCAAATCCTTGAGCCGTCTGGGGTCTCCGCTAGGCCCTTCCTCCTCCGACGTCAACCGCCGCTGGTCACCCTCACTTCCTCGACCTCTCTCGCTGGACAACAGAACCGCAGGCCGAGGAAACCAAGAAACGGCTACCACTCCCTAGGCGGCAGCATGCGCGGCTGAGGAGGTGCCGGTGGCGGAGAAGCCCACTGCCTCGGAGAAGGACGTGCCCCCTCAGCCGGAGCCCGAACCCGAGCCGGAAAAGGTGGCGGCGCCTGCGGAGAAGGAGAAAGAAGATGGGCGACGTGATTCGGCAATACTCACAGACCGCTGCTGTTCACTGCTGCTAAAGCCGGCGAGTCAGCCGCCGTTGGTCCACCGACGATGAACTTTCGGTCCTTTGAAAGGACCAGCTGTATCGTCGTGTCTGCTACTTCAGTGAAACGAGGTTGCCGAACGCCGTCGCTTCTCAGAAAACGAGGCACCGCTGCTCCTACCCTATCCATGCAGAGAACAAATAAGAATGATGAAATAACAGCTTGTAGTAAGCCAAAGACAGAAGCTCGAAATGAAGAGAAATGGTGAAAAGGAACCAGCCTCAATTTCGAGTATCTACGTCGCGATTAAGAACAATGTCGGTGTCGAGTCCATGATCGAGAGGACTGGATTGGATAATCTCGGCGATAAAATGCTCGAGAGGATTGGATTCGGCAAGGATAAATCTAAGGACAGCGGAAGCTCCGATCAGCATCCGGAGACGATGATGAGAACCAATTCCGAAACGACGGCGGCGAAGGAGAAAAATCGTACAAAAGAGCTGGCGGCGTCAAGCGGCAGCGCTCTCGCTCTGGCGATCCTGCTGAACAAGGCTCTCATTCCGGTTAGGATTCCGATCACCTTCGACCCTTCGGCGGCACTCCGCGAAGAACTAGAAGTAAGCCTAGCTTCGTTTTGAGAACTATAGCTATGGCTACTATGGCTATCGAAGGAGAACTCTTAGAGCAGGCTGCCCAAGTTCAGATGGAATGAAACTAATGACAGCTAAAGGCTTTATTTATAGGCAAACTTCTCACCAAATCTCTAAACTTAGCTGTTCTTCCAGCGCCGAAGAGTGGAGTTCCAGCTATGAAAGGCCCTTCAAAACAAGTTGTTAAAGCTTAAAGGGGACTACATTTAATACAACGAAGGACGTTTATTTGCTGTCAAAAATGCTTATACACAACTGAAAAGCTAAAGTTGTTGCATGGGGTCATAAATGGGCCTAAGAAGAGTAAGGATAATTGGGCCTAGTTTAGTCGGCTTTCTTTCCCGAATGGGTGCACCACAAAGAACTCTGAAGCATTAGACTTACGACCGCTGAAGGTAAGGAAGAAGTTATTTGATCTTCAACTGCCAAGCTGATAAGTACGTAGATCCCGAAGAAGAAGAAAACTTGCAGTCATGCAGGTGAAAAAAACTGATCTTCCAGTGGATGCTTCAGCTTCTGCTGTGTGTTTAAGGGGTTCCATTGGTTTGGCTGATTTAAATGAACCCATTCACATTGAAGAAGCAACAGCTCCATCATCAATTGATTTCCTAGGCCATCCTTCAGAAAATGGAGAGGTTAAAGCCATAAACCAGCATGCTAAATCAACTGCTAGTTTTTTTTAAGTGTAGCTGGAGAACCAGTGCATGTGCGTGATGGAACTTCAAACTTCAAAGAAGCCCAATAATCCGTTCCCGTGTTCGGGTCGACAAAACCCGAGTTGTTTCCGGAAGACGGGGCTCCGTTTCCGGTTGCGAAGCGCATGATGTGAGCATTGGTGGCGTCGAGCTCCTGCTGAAGGGTGAAGACCTGGCGCTGAAGAATGGTGATGGCCCCCACACACAGCCGTAGACGGGATCTTTCAGCCGATCTTCGGCTTCGTAAACCAGCGACTTCACTGTGTCCTCACGCTGATGAGGCGGGATCTCGTTCAGCAGCTTCGTCGGCTCCTCCGCCGTGAAATACGCAGCGAAGATGCAGCCGGATAGGCATCTCCGCCGCAGGAATTTGCAGGCGGCGCACGGTGGGTTTGAGTAGCTGCTCGAAGATGATGAAGAAGAAGCCATGATTCTGCAAAGCAAATCTATTCTAAATGGGCCTAATGATTCAAGTTGATTTGAACAAAACTCATGCAAAATGGGCCAAGTTGATTTATTAAGCCCAATATGTCATGCTTTGATGAGTTCCATGGGATATAATCAAGAATTTTACTCGAATGATTCAAGTATAAAGCCCAAACTTTAATTAGTGGGCTAGGATGCTATATAGCCCAAGTTGTTAAGTTAAAAAAAAAAAAAAAAAAAAAAAAAAAAAAAAAAAAAAAAAAAAAAAAAAAAAAAAAAAAAAAAAAAAAAAAAAAAAAAAAAAAATCAAGTCAAGAACTCCTAAATACGAGTATAAACTATTTACAAAATTCAAAGAAATTGAAGAACTCCTAAATACGAGTATAAACTATTTAAAATTCCAATCCAAATTGAAGAACTCCTAAATACGAGTATAAACTATTTAAAATTCAAATCCAAATTCAAGAACTCCTAAATACGAGTATAAACTATTTAAAATTCAAATCCAAATTCAAGCACTCCTAAATACGAGTATAAACTATTTATAAATTCAAGTTTGAAGTGAAGCACTCCTAAATACGAGTATAAACTATTTACAAAATTCAAAAAAAAATCAAGAACTCCGCGATAAGAGTTTAAACTATCAAGATATATTTCGAGACTCGTCTATTACCAAAGGCATTTCGTCCATAAACAAGTCTCGATGGGGCAATTTGTAGACAATTAAATTGTCGTCGAATTAAATCATGGCACGTGTAAATTCATGAATTAAATATTCAATTATATTTTCTATTTTATTAAAAGGGATTTTATTCCTAATTAAATAGATATATATGATTAATATTTAATAAAATGAATTAATGGGCTTATTGGCCACTTAAGGCCCTAAGGCCCATGCATGAAGGCCCAAAGCCCATAAAGCCCACGAAGCCCATCTCTAAAATCTATAAATAGAGGTGTTGGGGTGCTCATTATCACAACGTGAAGGAACGGAAGATTGAAGAGCATAAGAATTCTCTCTAGTATCACAAGTAGAAGAGGCGAAGAATTGGAGAGTTCAAGTATTCAAGTATCTTGAAGAATTCTATCTAACGTTCAAGTCTCCTTCAAATCTTCAATCGTTTGAGTATTCAAATCTTCAAGTATCCTTCGAATCTTCAAGTATTTGAGCATTCAAAATCTTCAAGTATTCAATTATCTTCAAGTATTTCTTCAAATCTTCAAGTATTTCTTCAAATGTTCAAGTATTCCTGCGAATCTTTGAAGTGATCTTCAAGTATCCAAAGAAATCAAGTTCAAAAGCTTCAAGGCATTCTTACAAATTCTAAGAATGTTCTCAAATCAAATCAAGTTCAACGTTCAATCCAAAATCATGACTTAAGTCCCTTGGATTGGTGTCATCAAATCAAGTATTTCAAGAACCTTCGATTTTGTTCAAGAATCAAATGGAAGAGAAGAATCAGAGGATTAACTAGAGATTGCAACCCGCATAAATCTATCTTCAAATTCTATCAAATTATCTTTGTAACGCGTTTTGTATTTTATCAAATTGAAATACAAAAAATTTGTGTTTACAGTTAGATCATCCGGCGCCGGCTTTGATTCCAAGATCCCATAATCCACAACTATATAAGCCACCTTTAAATTAATTAATATAGTTAAGAAATTGCTACAAATTGAAAGATTGTGATTTAATTTGAACGTCTTACAAAATGGGTTTTATGTGCAACAATAATAATAAAATATTTGAATTTACTTAGCAATTAATTCTATAATTTGCACAAGTATGTAGTTATATACAAAGATATCATAATCAAACATCAATAAAATTATAAATATGTCGCTGAATCTTTGAATTTGAGATCTGAACTATCATACGATGTTGTAAATTTTTTTTTATTGTACTCCGTAGGTAGTAAAAGTTTGAGATTAATGAAGGGATTAATGAAATACCACTTCACATATTTAAAAAAAAAAATTGAGATACCTTACCTTTAAAAGAAAAAAAAGAAAAGAAAAAAAAAAGAACAACTTTATGATCTAAAAATGGTTTTTAGCCAAAACTTGCAAGAAGAAGTACCTTTCCTTTTCTGGCCAACAAATACTGACTTCAATCACAACCGTCTATCATATTTCAATCCAAAGGCTGATATTCCTCCACGTTTGCAACCCATCCACCTTTGATTAATCCACCACCTTATGGCTACCAACGAGCCACGATCACGAGTTTCGAGCCGTCCGATCAAATCTGATCCAACGGTTTCTGTAGCTTAGTTTTTCTCCCCAACTCTCTCTCTACTGTGATATTACGTCCCGCTCTTTTTTCTATCTCATCCATCTCTCTCTCTCACTATCTCTCTGTGTAAATTCTTGTGTTTTGATTATGCTGATTGGCAGAGAAGAAATGCAAGAGCCAGCCACGACTACGAGTTCCATTGCGGCAAGCTCTCTGCCTTCGAGCAGCGAGAGATCTTCGAGCTCAGCTCTCAACAATGAAGTCAAACAAGGTTTAAATCTTCCCCTAAAATTTGTAAGATTGCTGCCGCCTTAAATTTGTAAGATTGCTGCAGCTCATCATCATGCAATTGAAATTGAAATTGCGTCGAAATATGTCGAATAAGAGATGAATTATTCATGATTGTTTGTTGATTTGTTTGTTTTCGCTATAATAATCGAATCCTTGATGAACTTTCTAACGCCGTCGACACGATCCACGCTCCTTGGTGTTAGACGCAATTTTCTTTCTAGAATGCTGCTAATGTGTTTTTTACTGTGTGAATTTGTGCTAGCTAATTAATGAATTATGGTGCTACTTGTATGAAGAATGTGGGGAATTTCACGTGTTTTTTACTTGATGAAGGCATTGAGAGTGATGATGAGATAAGAAGAGTGCCGGAGATGGGCGGCGCGGCGGCGGAAAACGCCGGCGCTGCCCAGCCATCCGCCGCTGGCTCTAAGCGGAGAGGAAGAAGCCCAGCTGATAAAGAGAACAAGAGGTTGAAAAGGTGAGTGAATTACAATATTTTTGTTTTGTTCTTTTTCAAAAATATTAATATATTTTTTTTTTGCAATTTGATTTAGTGACTTAGGGTTTTGTATAACTTTTCGCACGAATGCTTCTAATTTAACGATTTTATAAGAAGAAAAAGAAATTGAATTTTTTTTCGAAAGACTACCGACGGACTTTTCGTTGGAAAACCAGCAACGACTAACAAGTCCGTCGGTATATTGAATACCGACTATAAAAATGATGATCGGTGGACGACAACGGTGTTCCGTCGGACATAATAAATATTGATGGAATCTAGTTCTTACCGATGGAATATTACGTCGGTATACGATCAATTTGTTGTGGTGTATATTACAATTATATTTAAATCTTTCAAGAACTTTAATGCATGCCGTCTCATGTAGTATAATGATACGAGAATAGAAGATGATCTATAATTAGAGATATTAATTATTGGCGTGTGATGATAATTAATAGGTTGTTGAGGAATAGAGTTTCGGCGCAACAGGCAAGGGAGAGAAAGAAAGCATATTTGGGTGATTTGGAAGTTAGGGTTAAAGAGTTGGAATCTAAGAATGCCGAGCTCGAGGAACGCCTTTCAACTTTCCAAAATGAAAATCAAATGCTTAGAAAGGTAACATTTTATGAATTTACCATTGTTTTTGGAATTCAACTTTCATTATAGCAATGGAAAATGCATTATTCACCCTCTCCTTAGATTACATTTTGGTCTCTTTGAGAAATTTGGATTGCAAAGATTTATTTAGGGGCATTATCGAATCGTGTTTGAGATCACTACGATATAATTACTTTAAAAATTCTCTTAATTTGCAGATATTGAAGAATACAACTGCTGGTCCACAAGAGGGAAGGAAGGGAAGCTAGAGAGGATTTGGTTACGATTAATCTTTACGAGTATATTTCAAGCATGACGTGTATAATCATAAATTAGAGAAGTTCAACTTTAGTCGTTTATTTTGAGGAGTTCTGCGTAAAATTTGAAAATAAACGTACTCAATCACCCAATGTGTGATATTAGCTTTAGCATGGAATATTTTTGCTCGTATTATAACATGATATATTATGCTAGGATCATATTTATTTTTAACATTACAAAGGATATAGTGAATTTATTAGTAATATATAAGTTTTTTGGCTGTGGGAAGTTGTATTAGTTGTATAGTCATATGTCGCAAAATCGTTATCCACTTTTCCCAATATTACTAATTCTTTTCCATTTCAATTAACGAAGTTTATCAAATTATTAATTTTGGACCTTGAAAAAAATACTACTCCTAGTTTTTTCAATCTAAAAGATTTGGAAATAACGATGGAGTAGTGATATGGACGCTTCCAATGATGTGATGTTTGATCTGTCTATAAATTACTAATTCAAACACCATTATTAAACTAAAAAAAATAATGACTATGTGTTATATATATTTTATTTTATGTAGGAGTATCATATATCAGCATGCAATTTATTTATGCAAAACTAACCTAACCCCTTTTCACGCCAATGTATTTTATTTTTTAGTTATGCCTTTCAACAAAAAGAGCCTACAAATAATGCGAAAACTATGAATAGTAGTAAAATGGATCAAATCAAATTATTCGAAGAGAAAATATATTTATCACACATTAATCGCGATATGAATATTTTTGTCGGTTCATTTCCATTTAATTATATACTATTGTGAATTGAAATTATTAATGAGAAAAATGAATCACAGGGGTAGAATAGTAATTTGGTGTTGATTGTGGCTTAGCTAACAACCAGCTTTAGCTAAGAATCGATGCCACCGACAGCTTCTTATATTTGTGTCGGAGAGAAGCAACCGGCAACAGCCGGTTACACGAAATACAGCCTGTTCACAGCAATTGAGAGTCTAATGAGTAATACTAATTAATTAATTAATTATATTTTTACCCTAATAATTAATTAATTAATTATATTTTCCTGGGTAAATTCGTTGCTATTGATTTATGGTTTATATGTATTTTGATATTGAAATAATAAATATGCAGTATAGGTGTGTGGTGTGGATAATATGAAATAGTTTTGTAGATAATATATATTTTTAATAAACTATAAAATAGATCAAGAGAAAAACTTAATTTTCAATTATCTATACGCTTATTTTGTCAAAATGAGATCACAACTCTTTAAACTTTGATTTCTTATAAAGAATTAGTCGTAGATTTCAAAAAAATAAATAAGAGTTAGTCATATTAAAGTATATGTTTTTATTCAATATAGTAGTTAATTAGTTATAATATATCAATTTACATCAAACAACACAATAATAACCATCGAAGGGACAATACCTTTAAATTTGAAAAGAATAAGATTCATCGAAATTATTGTAAATATCAATAGGATTATGTGACAAAGCTTACACTTTACTACATACTTTTATTAGCTCTAACAATCATAGTCACTTTCATTTTCCATTTTATAAGCCATGGTTCGTTAGGTGAAAAAGACAATAATTCAATTATGTCATGATTTTGATTTGTTTATTTCATAGGTTTACTTGTACCACTATGTATCTTAATTTAATTTAATTTAACCTTTTGACACTATCTTACTTTTAGATAAGATTGTTTAACTATGTATCTTGTGACGACCTAGTGATAAAGTGAGTATTTCTGATACCAAATATCACATATTTACAAATCACAAGTTTGATTCTACTAATGTTTCTATATGTTTGAGTTTCTCATACATTATTTTACAAATAACGTTTATCAAACTTCGTAACTAGAAAAAAAGTGATTCAATTACAACAATATTAAATATAATTAATGCATTGAAGAAACAATACTTATTTAGCATTAGTTCGTTTAAAAATATTTTGGTTACATGAGTATCTTATAATGTTAGAGTTTGTCTAATATTATTTCAGTCCATAGTTTTTTAAGTTGTGTTTTGTCGGTAGAATTATTTAAAAGGATTTGATTAGATATTAGACAATATTTAATTATTCTTCATGTAATTAGCTACTCAAAGAAAAATGACTTCATGGAGTGTTTTTTTTTTTTCCTGAAGAAGCACAAACTGAAAGTAATTGGTTCCATTTTATAAATGAAATTTCAAAATAAATGGTATAGTTACGTAATAATATTATGTTCAATTGTGAAAAAAAAGGAAAAAGAAAAAAGAAAATGATAGTAATTCATTTTAAGACAGCGGTGAACTGGCTACTTGCCGAGCAGGTAGAAATCCATGAAATTATCACAAGCAGAAAAAAGAGAAATAAAATCATTTAAAATAATCCCTCAAAAGAAAAAGATAAAAAGACAAAGCTGGAGTAGTGTTCAGAACTGAAGGGAGTAGAGAGAGAGAAGGAGAGAGAGATGGCCGATTGATTGAGGCGGAGCGTCTTGATTTCGATGCCCTTCTCCCTCTCAGCTCGAATCGAGTGTTGTGAGCTTCATTCACAAGTAAAAACAAACCGATCAAACTTCGGCATTTTCTGGTTAATTTAATTAGGAGAAAATGGAGGCGACTGGGGGGATGGTGGCTGGATCGCACAAGAGGAATGAGCTAGTTAGAATTCGCCATGATTCGGATAGTGGGGTATGAATTTTTGTATTTATTTTGTCTTAGGCGACCGTGCATTTTGGTTCTAGATGTTGAATTAATCTTTATGTTATTATTATTTTTTCTTGTAATTTAGGTTTGGATCTGAATCTGTAGTAGCCTAGGAGTGATTCGGACAGCTAGTAGTTTGGATCTTAGTATGGATTGAGAACTGTGTTATAGATTTCTTTTGTTTTAGCGTTTTGATTGTATTAGATTGAAAAATAGTTTGCATAATGCTGTGGTTAGATCTGTGTCGGTTGCAGCTGAGTTGTTATTGAAATGGACCAAGTGTTGTTTGTGTGGAATTCGGAGCTCAGATTCACTTGATTGATGTTTCATTCTCTTTAGTTTAAGTTTACCTGCATTTACGTCTGCATCTATCAATTACTTGATTTAATGCGCTGATCATGCAAGGAAGCAATCTGATTCTATGATTGATTTGGTTTCGATTGTGTGGTGATCGTTGCATTGCTGTTTGTTGTGTATGCAGTCAAAACCGGTGAAGAATCCGAATGGCCAGATATGCCAGATTTGTGGAGATACTGTTGGAGTGACTGCCACTGGTGATGTCTTTGTTGCTTGCAACGAGTGCGCATTCCCAGTTTGTCGTGCTTGTTATGAATATGAGAGGAAAGATGGTAATCAAGCCTGCCCGCAGTGTAAGACTCGCTACAAGAGACACAAAGGTATAGTTGGCTTCTTATGATTTACATGAAGATTTCTTGTTTCCTGTGATTTCCTCTCTGAATGGAGGCGTATGAACTTATTTGTTCTGTCATAGGGAGTCCGAGAGTTGACGGGGATGATGATGAGGATGACATCGATGATTTGGAGAATGAATTTAGTTATTCTCAAGGAAAAATGAAGGCTAGATCTCAATGGCAGGCTGACGAGGTTGAGCTCTCTGCATCGTCTAGACATGAATCTCAGCAACCGATCCCGCTTCTTACCAATGGACAGCCAGTAAGTCAAGCAAACACATTCTTGATAAACATGTACATATAGAACTTGATTTGAATCTGAGCACATCCCAACTCACATGGCTTGGTTATACATCCAAAAAAATAGATCCAAATCACTCGTCGATTGATGATGGTTGCTGTTGTTTACCTATATCTGACTTAGATCCTATGTGTTCTGCTCTTGCATTGTGATGTATGAACAAAAGTGTAATGCGATTCTGTCGTGTTATTTATAGGTCTCTGGTGAGATTCCTCCTTCTATACAAGACACTCATTCTGTTAGAAGCACATCTGGTCCTTTGGGCCCCGGAGACCGTGTTCATTCCCTCCCTTATGTTGATCCACGGCAGCCGGGTAATTAGTTGTTAAACATATTCGTTTATTATGTCGTTCATCTTTGTTTCATGCAAACAGTTTACAATGCCGTTGATTTATGCAGTTCCTGTAAGAATAGTTGACCCTTCTAAAGACTTGAATTCCTACGGACTTGGAAATGTCGACTGGAAGGAGAGGGTGGAAGGTTGGAAACTAAAGCAGGAGAAAAATATGGTACACATGAACAACAGATACAGTGAAGGGAAAGGAGATATTGAAGGAACTGGGTCAAACGGAGAAGAACTGCAAATGTAATTTCTTTCTAGAGCATAATTTTTTCTGTTGAGATTCCAACTGTCCCTTCTGTTTCAGATTGTGTTGATTTAGTATTTTATTCTCTCCTATTGATTTGTATGTAAAAAGAAATGCTAATAATGTGCATTGGTGACAGGGCTGATGATGCTCGCCAACCTATGAGTCGTGTGCAGCCTATTGCCTCTGCTCATCTTACTCCCTATCGTGTTGTGATCATTCTTCGGTTAATCATCTTGGGGTTTTTCTTGCAATACCGTTGTACCCATCCGGTGAAAGATGCTTATCCCTTGTGGCTGACATCAGTTATCTGCGAAGTTTGGTTTGCCTTATCCTGGCTTCTTGACCAGTTTCCGAAATGGTATCCAGTTAGTCGCGAGACCTTTCTTGAAAGACTTGCATTGAGGTTAGTTAAAATGTTTCAAGTTCAGCTCCATATGCTGAATTAGGTTAACCAGGATAAGTTTTTGTGAAATATGATCTGGTCCTAACTTTTTTCTTCTCTGCTCACAGATACGATAGAGAGGGCGAGCCTTCCCAGTTAGCACCTATTGATGTGTTCGTCAGTACTGTGGATCCGATGAAAGAGCCACCTCTTGTAACTGCCAACACTGTCTTATCCATCCTGGCCGTGGACTACCCTGTCGATAAAGTTTCATGCTATGTTTCAGATGATGGTGCTGCAATGCTTACCTTTGAAGCTCTCTCTGAAACGGCAGAGTTTGCCAAGAAATGGGTACCTTTCTGCAAGAAGCATAATATCGAACCTAGGGCCCCTGAGTTCTATTTCCAACAGAAGATAGATTACCTGAAGGACAAGATTCAGCCTTCGTTTGTCAAAGAACGAAGAGCAATGAAGGTGAATCACGAGTTCATCTTGTGGAGCAGTCTCTTATTGTATCATATTATATACTAAAGCAGGAAACGAGTTGGCACTGGACTGTAATTGTATTTCTTAACATGTTTCTTGCAGAGAGAATATGAAGAATTCAAGGTTCGGATAAATGCTCTTGTTGCAAAGGCTCAAAAAATGCCTGAAGAAGGGTGGACAATGCAAGATGGAACTGCTTGGCCTGGGAACAACACACGGGATCATCCAGGAATGATTCAGGTATACCTTTTAGCCCACAAGTATATCATACATACCTTCCTGTTTATCGTTTTATAATTCTTCCTCCTGCCTTTCATTGACAGGTCTTTCTGGGGCATAGTGGGGGTTTTGATACAGACGGAAATGAGCTACCTCGATTGGTTTATGTTTCTCGTGAGAAACGTCCTGGATTCCAGCATCACAAGAAAGCTGGAGCTATGAATGCTTTGGTAGGTGATTGGTAATTGATGCACCCCATAATAAAAGTTGGAGACGAAGCAATCTTTTCTTATGCTATTTACTTGGAATTCACTATACATCTCAAGACACAGTATAGAATACATTAGAAAATAAATTATTTTACTATGCTCGAGAGTTGCATGTACTAATCTTACATCTTGGTCGGTATAAGCTTATGCTCGATGCTCATTTTCTCAAGAGTCGATAAAAGGCCACCGCACTTGCTTCCCTTTCTCTAGTTTCTCGCTTGCCTTTCTTCTTGTATTATTTTCTTCAATGTTCTCTTGTCTCTTATAATTGATTATGTTTTTCATGACCTAGTGTTTTGTTATGTGCTACAGATTCGTGTCTCTGCTGTCCTCACAAATGGAGCATATATTTTGAATGTCGATTGTGATCACTACTTCAATAACAGCAAAGCTTGTAAAGAAGCCATGTGCTTCATGATGGATCCTGCTTATGGAAGGAAGACTTGCTACGTTCAGTTCCCACAGCGTTTTGATGGCATTGACATGCACGATAGATATGCTAACCGCAACATTGTCTTTTTCGACGTAGGTGTACTTGTAGAAGCGCTTAATATTTGATTCTGTGATATCTATCTCATCTACGCATTGTCTCAAATTTTCGTCTCTGCAGATCAACTTGAAAGGGTTGGATGGCCTTCAGGGTCCCGTCTATGTGGGAACCGGGTGCTGCTTCAACAGACAAGCACTGTATGGTTACGACCCTGTCCTAACGGAAGAGGATCTGCAACCAAACATTATTGTCAAAAGCTGTTGTGGTTCGAGGAAAAAGGGTAGGCATGCCAATAAGAAATACGTCGATAAGAAGAGAGCAGCTAAGAGGACTGAATCAACCATCCCGATCTTTAATATGGAGGACATAGAAGAGGGTGTAGAAGGTAGGTTCCTCGTACCCGTCTCGTGTAAAACAAAAAGTACCAAACTGAAATTTTTTAAATTGATGCAATTGCTTTATTGACAGGATACGATGACGAGAAGTCACTCCTTATGTCCCAGAAGAGCTTGGAGAAGCGATTTGGTCAATCCCCCGTCTTCATTGCTGCCACCTTTATGGAACAAGGAGGGATACCGCCCTCGACAAATCCTGCTACCCTTTTGAAAGAAGCTATCCACGTTATTAGTTGTGGGTATGAGGATAAGACCGAGTGGGGCAAAGAGGTATGTTAGTGTACCTTATTTATGTTTTGAGTCCAATCTATGTGGTTTTGAGGCATTAACTCGAGCCCAATTTTTTTGCTTCAGATTGGGTGGATCTATGGTTCCGTCACAGAAGATATTTTGACCGGGTTTAAGATGCACGCACGTGGATGGATTTCCATCTACTGCATGCCTCCTCGCCCAGCATTCAAGGGTTCGGCTCCTATCAATCTGTCTGATCGTCTCAACCAGGTGCTTCGGTGGGCTCTAGGTTCCATCGAGATTATGCTTAGCAGGCATTGCCCGATATGGTATGGCTACAACGGGAAACTGCAGCTCTTAGAGAGGCTCGCCTATATCAACACTATCGTTTACCCGCTCACCTCGATCCCATTGCTTGCTTACTGTGTTCTTCCTGCTATATGTCTTCTTACTAACAAATTTATCATTCCCGAGGTTAGTAACAAACATGATTATGATTTGCTTTTCGTCTGCAAATTCTTCTAGGGGTAAATATAACTCTGTTGATCTTGTGCAGATAAGCAACTTTGCTAGCATGTGGTTTATTCTCCTCTTCGTCTCGATTTTCGCCACCGGCATACTGGAAATGAGGTGGAGCGGTGTCAGCGTCGAGGACTGGTGGAGAAACGAGCAGTTTTGGGTCATCGGTGGGACATCCGCGCATCTCTTCGCTGTCTTCCAAGGTCTCCTGAAGGTGCTGGCCGGCATCGACACCAACTTCACGGTCACCTCAAAGGCATCCGACGAGGATGGCGACTTCGCGGAGCTCTATGTGTTCAAGTGGACCGCTCTCCTCATCCCTCCGACCACCGTCCTAATGTTCAACATTGTCGGGATCGTGGCCGGCGTCTCTTACGCCATCAACAGCGGGTACCAGTCGTGGGGCCCGCTCTTCGGGAAGCTCTTCTTCGCCATCTGGGTGATCGTCCACTTGTATCCCTTCCTTAAGGGTCTGCTCGGACGGCAGAACCGCACCCCGACCATCGTCATTGTCTGGTCGATCCTCCTCGCCTCCATCTTCTCGCTGCTGTGGGTCCGTATCGACCCATTCACGTCCGACGCGTCGAAGCGGGCTGCGCAAGGGCAGTGTGGTGTCAACTGCTAAGGTACACTCACCCCCCAACGAAGTTCATTTTGTTAGAAGAGCTGCATTTCTTCAATGGATGGTTGCCTTTGTGTATATAGACAGAAGACATGGAACCCGAAACGACGTCGTTCGTCTACATCATCTTTTGGGGGAGAAGCTAAGTTAAAGTTGTGTTGTATCAATTTCTTTACATTTAGGACTTAAGATTTTTGGCCAATTTCGATTCAAACTATAATTATTTTTGTATACAGTGTTGTTTCAAGCAAGCATATTTGTATTTATGGCAAAAACCTACAATTATAAGTGTCTTTAAACTTATAATGCGTCACTTTTGTGCAGTGATGACTTGAAATTTGTCTATGAACCTCATTGCAATTTATTTTATGAGATGCATTTATTAAATTTATTTCAATTTTGCTCCCATTATTTTAGATTTGTATCAAATATCCATGACAGATTATGGACTTTTTAAAATTATATATCATATTCGAAAATCATATAGGACAGATTATGGATGAAAAGATTCCTTATTATGAGTGAAAAAAAATAAGATTCAACCTCTATAGATTCCAAACATAATTAGATAAACCTTTCTAAAAAATTCAAGAGAGAAAATTCAACCCAAAAAACTTTCAAATGGGAGAAAAAAAGGAGATGTTTGTATTCTATTTGTGGTTGTGCCGTTTTTCTTATTCTTCACTCAACCTCTCTCTATTCTTCATCTGCTTCTCTCTCTACCAAAATCCTCTTGCACGCCTCGTAGCACATAAAAGAGATGCCGGCAGCCGGCACGAGCTTCAGGCAGCTTGGCCCGAGCCCTCTATACAGGCCTTCGAGCCCCTCCCGTTCGAGTATGCTTGCGAGAGCGTGGAGCACGTTCTTGTACACGTGCCTCCCGCTCACGGCCCCGACCTGCATATGCTTGCGAGCCACCTCAAGAGGGAACGTGGCGGTGCTGGAGATGGCGCCAGCCGCGGAGCCGATGAGGAGGGTCTCGATGTTGCCGATCTTTTCCTGCTTGAAGATTTTCCGGTAGGCCTTCCGCAGAGTGTCGTACGCGCAATAGTTGGCCGCAGCGTACGGGATCACTCCGATGAGACTGGGAGTGAGGCCTCTGTAGAGCTCCGGCAAGCCGCCCTCTTCGAATATTTTAACAAAAGCGTCGAACAAGCCGTTGTAAACTCCTCTCTGCGGAAATGGAAGCGGGGAAACGAGGGTAAAATGGTAAAATACTCATACGGGATAGGATACGACGACGTAGCTATTGGTGAAGTTTTTCTACCTGTATGGTGAGTCGAGTCTTCACTAGCTCGAGGGGATATGTGATCAAAGTCGAGCTGACACCGGCACAGGCCCCCGCGACCAACGAAGGAGGGACGGGTAATCTTTGTTGCTCACCGGGTTTCGATGAGAGATTCCTGTTGACAGTATCGTAAACGAATAACTGCACAAAGCACAACTCTTAGAAGTATAATGCAAGCACAAATTGCTTTAACCAATCAAGCAAGAACTATAGATTTTTCATTTCATCACAAACTTACAATAGCAGGCCAACTAAACGAATCAAATACACGAGACTAGAAGAGAAATCCTACGACGCCCCTTCTAGTAAAAGATAAGGGTCGACTAGCCAAGAGGAGAAAGCACGATGGACACATAGCGGCCTAAAACTTAGTCCAAAACTCGTCGTGGAACTTACGTATTCTCAATCCTAACATAGATCTCTTTTGAAAGGCGATGCCTAATTTGCTATGCTAAGCGATCTAATAGGTGCTAGACGAGAGGAAGCTTAAAAGGGCATACGACATAGAGCACTAGAAACAATCTTTTGCTACATGCTACGAAATCACATTGGGTCAAGCGTGAAATACGCATTAGGCTATCAAAAAGGTAGATATCATGATACAGAAAATGACAATCCTTCCGGGTTTTTTCTCAAGCTCGCGCTAGATTTCACATTTTTACAAGAAACTAGTAAATGTACACACACAACATTACCAAATCCAAACTCTAATCAGCATGTGATGCAACTTGCTTTCAAATACACACAACACACTAAAAAACACAAAGCAAAAACTACATAAACACAATCAACACTACCTAAACAACCCTTTTCATCCCTCACAACAACACAATATAAAGCACAAAGCATTCACTAGCCATCACACTGCAATAAACTCAAAGCAAAAACTGTGACAAATTACACACAATCAACACTAGAAAGCAATATATATATAGACAAAAAACCCCTCTAAATCATATACCTCTATGGCTTTGCTAGGCGCAACGCGAATCACATTGACAAAATTGCCCCTAAACAACCCCTTCCACCCCTCACTCTGCATAATATTTTGGAACACCTCAGTGCTCGAATTCCCACTGCTCCCAACCATCAAATGAGTCCTAATCGTCTCCAACGGGGCCACTGCTGTCCTAGAAACGGCCCCCGCGATCCCCCCGCTGATTAACCTCCTCAAAGAGGGATTAGAGACCTTAATCTTGAGCTTAAGACCCTTATTCTTCTTCTTACTATCCACCAACTCACTCTCCTCCTCAGACAAACCTAGAATCTTGAACCCCTCAGGCAATGAGACATACTTCACCAGCAAATCAGCATAGGGCAATTTGAAACCACCATTTTCATTGTTTCCCATTTGAGAAACAGAGGCAAACAGCCCACCACCAGGGTAAAAATTGCAATCTTGGAGATTCCATTGAAGCCCTAAATTGGAATTCGATGAGGAAAGCCCTTTTTTATTGAACTCCAAAGATTGCATTTTTATACTCATATTCACCACAAACAAATCTCAAAGAACAAGAACTTCCACTACTGCACCTCCCCCCTCTCTCTCTAAAACTCAATTCAATAGCACCTTCCCTCTCTCTCTAAAACTCAATACAATTCAGCTTTGGAATATGAGAAAGGTGAAAAGGGAATAATGCTTCAAGCGGAAAACTGCAGGGTAGGTGAGAGAAGGAGAGATTAATATAAACAATTTAATATTTTGCAAGAAAATAAAAACATTAGGAGTGAGAAGTAATTAATCTCACTGTTGCAATACAATGCTAATAAATAAGCTATGTAGGAGCTGAGTTTAGCTTGGGCTTGAGATTGTTGTGGAGGCGGAGCTTGTTTTTGTTGAAGAGAGAGAGAGTGAGAGAGAGAGTGAGAGAGAGGGTGGCGGAGGTGATACGCTGTTCTTCCTCTTTTCAACCCTCGAGCAAATTTTAATTAATTTTTTTGATAATTAATTATAAAGATACTTTTGTTTTGTTTTGCCCTTTTTATGACACCTTTCAGAAAAAGACATTTTAATAGATATGCATAACAAAATTATTATTATTATTATTATTATTATTATTATTATTATTATTATTATTTAGATTCTACTAAATGTTGATATGTTATCATATTCATAATATCCATGAATATATTACTCTAATTTACATAAAAGAGTCAAAGATACTTTAATTTATATATCTCAGAAAAATATCGCGGATTTATTTCCATTTCAGTAAAGTCTAATTTTATGTTTAATTTTTGTAACTTTTTTCATAATATTATATTATATGTAATCCAAATTCATATTCAATGATATTTGTAATTTGATTACCATTATTTAATGTATTGTACCAATTTAATTTTGTATTACTCTTTATTTTTAAAATCAATTTTGCATTAACCTTTTGTAAATAAGTTTTGTTTTAAAAAATATATGCACATAAACAGGATTAAAACATATAAAAAATAAAAAGAAATTAAGTATATTCTAATGTGGATGGCCCAGTTTGAAAATTGGAACATAACATACATAACATGTGTTTTGAATGCCAATTGCTCCAAAATTTAGGAGTCGAGCTTTAAGTACTTTTATTTAATTTTATAAGTAATATTTAAATCAATCAGTATTGAAGCGGCGATGTTCAAATTTAAGAGAGGTGACACATTTAATTAATAGGACTAAGATAAGCCCTTGACTTGTAGATTTTACTCTCCATTCAAATTCATTTAATGGTGAGTTTGAATTTCGAATTCAATATTTGGGTTACACTATATAAAATAGTGGCAATTTTTTTTATATAAAAATAATGCATCCTCTACTCGCAGTTAGCCCAAGGCCCAATACTAATTAAATGGACTATGAATTTATGGTCAATTGCTAATGGGCCAATTATAGTAGAATAGGTATATCAATCTTTTCTTCTTCTTTTGAAGGGTACAAAATAATTACTACGATATTCCATGTATATATTTTTTTTATTCACTAACATATGTAATGTATATATACATATGTAATTCATCTAATTATTTAAATTAGGCATGTGTAGATGTGTAGCATTTGATGAATTTAAGTGGTTTCATTGAGTGTTTAATCTAAAATTCAAAGTTTTTCACACTTGTGGGCTGCGCCGCAATACATATAACTATGTATTAATTGTGACAATATTCAACTACATTTGGACCACACAAATGTGGTCAACTTCTTCCCCACTAATCTACAACTACTTCTCGTATTACAAAGTTTCTAAGTCAAAGAAAATGGAGTATGCATATAATCTTATGATGGGGTGGCTACGAGTTAACGTACTCATCATTGATGTGGTAATGCCGAGTAAATAGAAAAATTAATTAAATTTAAATCTAACCCAATGAAAATTACTTTTCATTTTATAAAAATTACTAACCTAGAAAAATTATAGATTCACATTAATTATGTTTCTTATTACATTTCTTGTATTGATATTATGAATATATACAAATCACATATCGTACTACTTTATTAAATGAATTTATTTGTAGTCATTGACGACACAATTGTTCAAGTTTTCATCATCGCTATAATATATACATGTAAACACTCGAAACAAAATTCATAATTTTACGAAACCAAATTTATCATTCATATATATATGAATGAGCTAAAATAAAAGTTCGTTTTAAAATACAAACCGAAATTCGCCTAAAGAAAAGACATCAATATCATATTAAGTGGGCAATGTATAAGCTACCACAGGAAATAAATACTAAATTATGGCTATAATTAATCTCGTGCACAAACACAAAGTGGATTCACATTCCCTTAGATAAGATATATACCAATATTCTTGAACCGACCCATATATATATGATATATATCTTCAAGATTTTGATCCATTTATATCATTAGCCAAACCATCATCACTTAATTTTCTTAATTAAGTTTAATGTCACTTTCCAATAGGTGGCTATATTATTTATTTTACTAATCAAGATAATAATAATATTATTACTAATTAATTATTTCGATGTGCTAGATTTTCAGCAGCAGCCATAAGTTCATGATTGCACCAACTTCTTCAATACTAATCACGCCTTAAAAGTTAATTACCTAATTATTCATGCAAGTATTTTTAAGATTATCTTGTATCATAACATGCATTTTAATTCATTGGAACCCAATTTTAAAAAGATTAAAAAAAATTACATAATTTGAGGACTTCGAGAAAGATTCAAATATGCACTCTTTAACATTGAAAAATGAATAAAATATTCAAATTTATGATCTAAATAGAGAGGAGTCAAACAAATAATTAATTTGATATTCAATTCCAATCATTCTTTTCTGAGTTAGTGATGGTGGATATGCATTTTGGCGCACTTGAAGCCATTTAATTATTTTAATTAGTTAGTTTACGTGTACTACCTTCACTTCTAATTTTCTTTTTTTGGATTTTGATGATGAAATATTCTGTATAAACTAATATTTTAATCAACGTCTTTATTTATATATATTTTTATTTCAGTAGATTGAAGCAAAGCTTCATGGAAAGGGTGTAGTTTAAAGTGTAAAAATTGACCACATATTTAAAGGTATTATATTTTGGTAGAGCATTTAGCATAAAATTGTTGATTATCATTTATCACTAATCATGTTGCACCAATATAATGGAATTTTGCAAACGTAATTTATATGACAACTCCATCAGCTTACTCTTAATATAATAAAATAGAAATAAAATAACTCACTTGTTTTTTCAATTTGAAGAAATAAGTCAACAATTGTCACACGACACCTATATATAAATATTCCTCCACGGCAAATTCGATCTTCGATTTATTTCAAATATTATATTATAGCTTATAATTTAGAAGATTGTCAAACGTGTAAGTTTAACTTTACTTTTTGCTAGTCATTTTAGTGGACAACTATGAAAGTCATATTAAAATACATGTGATCATAATCTTACACTATAGAAAAAGATATAAAGCTTGAACTTGTAGCTAAGCACTAATGCTTACTTACTTACTAGTTTAACATATATTTTGACCAATCCTAACCATATTAATTGCTTTATATTTGCTCATCTAGAAAAAAAATGACTTTATATTTGCATTACACGTGCGCCAACTTAGGTCCAAAAAATAAATATAATTTCATTAACAAATTACAAACTTGTACATTTAATTTCTACCCACCCCCAACTATAAATATGGTCCAATCCATAACCATTTCAACCACACTTACCAAATATATATTCATTCAAGTTTGATAAACACTTCTTTGCTTCTTGATTCTTGATTCAATTTCTCAATCACTATGAGTCCAAAACTAGCCTTTGCCATTGCATCAATCCTAAGCATTTCATGCAACGAAATAAGTCTTGTTTTTGGCGACATTGGGACAGCGAGTTCCTACAGCCCTCCTTACACACGTGAGTCTTGGTTCAAACGAGAACTTTCTTATCGCGAGCATTGCAGTAATTTGTACGTATTGTGCAATGTGAAGTTATTGCATAACACGTACATACAATTTACTGCACTGAACGTGTACAAGTAATTACAGTTCTCATTTGAACCCTTTCATATCTCATTTTATTGAACGTGACCAATTTTATCGTGTTCGTGCATTTAACGTATGTCGTTGTGCAGCTACTAGGTGCAATGGCAATAGAGGCGACCAATTCCCCTCGGGCAACCTGTTTGTGCAGGTGAGCGAGGGACTGTGGGATAACGGCGCCGCTTGCGGCCGCCGTTACAGACTCCGGTGCCTCAGCGGCAGCAACCGGCCGTGCAAGGAGGGCACGGTGGACGTGAGGGTGGTCGATTTTTGCACCCGACGGCCGTGCCCGTCGACTATAATGATGTCGACCGATGCCTTCGCCGCCGTCTCACGATCCCCAAACGCTAAAATCAACATTGAATTTATTGAGTACGTTATTCTATCTAACATCATATAAATTCCTCTATTTTTTACTTAGTTGCCCTATAAATTGTGGAGATTGATAAACTAATTTTTAATTGTATTTTTTGTTTTGCAGGATTTGACACGAAATATGGACATTAATTTGTGGACAGACTTCACAGTTTGCTAGCTGTTTAGCTTATTAAATTTGGATGCTGATTTAATTTGTAGCATTCTTGTCGCTTATATTAAATTTGTATGAATTATTACACAAGATATATAGTATTAAATTTTATGAATTATTATACAAGATATCTCACACATTAGAGAAATGGGCTTAGGGAAAGAAATTCGGCCCAATGGGCTGCTCCAGATTCGTCATATTGCTTTTAAAAAAAAGGCTTGATATCAAACAAAATTCAAATTAATTTGCAAAATTAAACTCATCCCTAAAATTATGTTGAACTTCAACCGATAGATTAAAATGGTGGGATATATTGAAAATTCTTAGAATCTTTCGACGTTTTAAGGTTGAAAATGGAATCTTTGTTGATTGCTTTGGTTGTGGGCCTGTGACAGTAATGGGCTTGACTATAAGTCTAGGGCCCGATGGGCTTGTCTTCAATCATATGTCTATTTTTAGTTTTCGTGTAGGGTAGTTATAGAAGTTTTTCGTATTAAATACATATGAAAAAAAATGTCCAAAACTGTTGTTTAACGAATTATGAAAGTAACATTACAATCGATTGTAATGTTACAAAATTATGTCAAAATATAACGAATCGATTGTAATGTTACATTTTAAACAAGTGAGGCTTAGAGTGACATAATGCAGATTATAGATTGGAATTTCCAAATCAAGAATTTTAAAACTATCCAATATTTATATATATATATATATTAGCAGCCATCAATGTACAAGTTAGGTGAGAAAAACTTGCCACTATAAAATTCAAGAACGTCGCCATCAAATAATTTTCTACACAACCAAACAAAATCCAAAAAATGTGAAAAAAAGGGTGAGAAACCCTTCAAGGAAAAGTTCAAGCCTCCTTTTAAGGTCGCAATCTTAATATTAATGGTAAAAAAATGGGTTTAGATTATACCATTTACTTTTAAATTAATATATTTTGTCCGTATTCACAAATTATCGTTGTAAGTATAAGAAGTAAAGTATAATTTTTCTCTACATTAAGAAGAATGAAGAATCATGTAGTAGATTATTAAACGGGTCAGAATTTATCGGACCAACTGTTCATATTTTCGAATTCAAGATAATAAAATACTGATAAAATTATAATTATGTTTGAATCAAAATATAAGTACATCTAACTCAAATGACCTCACACAATTCTTTGTATTATTGAAAGTACTACAAACTTAGTTGACATTTAATCACATCTTATGTACAAGCCTAACTCTTAAATTTAAATTTTGTCACTTTTCAATCCCTAAAAGTTAGAATTTTAATTGCTAGAAGCATGTGGGTCGTGCTAGCCCATTTTTATTTCTTTAATTGTACAACAATTTATGCGAATCCCATATGCAAAAGTCAACTATCCTGCCTAATTAGTACCTAATTATACTTACGAGTTAATCAAATTAAAATCAAGAATAATCCCATATAGGTTGTTAGTACTTCCAAATAGTATTAATTTAATGTGTGACCGATTATGGTTCTCACTCTAGCAAGTACGAGATTTGGTTTTTACAAATACTTCTTATTTTGTTTGACCTCTCAACTTATCTTGTGGAAATTTTATCTGAGAAAAAATACACCAGAATAATTATTATATATGAAACAATAGGGCCGAATGGCCCTATTCAACATACAACATCAAATTTTGTCCACCATTTGAAAAAACATAAATTTTAGCCATTTTTTGTATGTCATGACTATTCTACCCTTCTCTCTCTTTCCTCTCTCTTTCTCATCTCACCCTCTCTCTCTCTCTCTCCAGCGGCTGCGCTATCTCCTCTCTCCTTCTCATCTCCCTCTCTCTTTCTCCAGCGGCTACGCGGCAGCGGCGCCGAGCAGAAGTCACCGGAGCAGATCTGATCGCAGCTGATCTGATCGCAGCGGCGGAGCTGATCTGATCGCAGCGGCGCCGAGCAGAAGTCAGCGGCAGAATTCATCGGAGTAGAGGATAAGGCGGCGGCGGTGGAGGAGATCCGATCCTCTGAAACGCGTGGAGGAGGGATTGGTCAGGTGGCGGATGATGAGGCGGCGGCGGCGGCAGATCAGATCTGATCTGTGCTGATCTGATCTGTGCTGCTAGTATGGCACTTATGGCACTATTAGTGCCATAAGTGCCATAAGTGCACACTTCCCCCTAGGGTTTAGATGTTCCATTTAGGGTTTATATGTTCCATTTAGGGTTTAAATGATGTTGTTGTTTCTGTATTTGTGCTGCACGTATGGCACTATTAGTGCCATAAGTGCCATAAGTGCACACTTCCCCCTAGGGTTTAGATGTTACATTTAGGGTTTAGATGTTCCATTTAGGGTTTAAATGATGTTGTTGTTTCTGTATTTGTGCTGCACGTATGGCACTTATGGCACTATTAGTGCCATAAGTGCCCAAATGACCATTTTACTTAGTTTTATTTTGAATTTTCGTTGGCACTTATGGCACTATTAGTGCCATAAGTGCCAAAATGACTATTTTACTTGGTTTTATTTTGGATTTCCGATGGCACTTATGGCACTATTAGTGCCATAAGTGCCATCTTGCCACTTATGGCACTAATAATGCCATAAGTGCCTAACCCGACCCGGCACGCGACCCGCGTGCCTGATCCTACCCAGTCCACCTCATTAAGGGCAAAAACGTCCAAATCAATAAAAATGGCCAAAATTTGTGTTTTTTCAATGTGTGGCCATAAATTGTGTTTTATGCTTCATTTTGGCTACTTCAAAATTTTACTCTATTATATATTGTGTGTGATATTATAAAAGCATCACTCAATGTTATTGTCTATTTTTGGTTTTTGTCTATTTTACAAAAGCCCATTTTTAATATGATTATTATCATTATAATCAACCTCCAAGTTACTTCTTGGGCCTTGCATCTAATTTCATTTTTCCCTTAAAGAAGAGAAAAAAAAGAAAAACAAATTTTGCCAAAACTAAATTAGAATATTTGATAGTCAAAGTATAAAATGTCAGCTAAATACATCAATGCCTATTCCTTTGGGGAAAAAACTTCCACCGTCTAAATTTTTTCTTGGCATTTTTTATCAAGACAAAATAGTTTTAATGCCACAATATATACTTGGCTTTTTTTTTATCAAGACAAATTAGTTTTAACTCCACAAAATACAACAAAAGGAGTCTATTTCAATTTATCCAATATGAGGTGTAGCCATTTACAAACACACAAAAACACACACATAAAGCCAATCAAGAATCAGGGGTTGGGAGAATTTAGATCCTATTTACTTTGATTAAAAATTATTTAATTTTATCTATCATTTATTTTTATACTTAGTATCTTGTTTCTTACATATTTCAAAGCTTACATTTTTATCCCAAGCCCAATATTCAATCCATAACAATAGTGCTCAAAAACAAAAATATTTGAACTTGCAAAATGTAATTAAAATTAGAACAATACAAAATGGTGAAAATTAACATGAAAAAAGGGGAAATTTGGAATGAGAATTCATCCTTTTTTATGCTAATAATGTTACATATAAATGTGGGGTGTGTGAGCAAGAAAAAGAAAAAATATGGAAATTGAAGGAGAAATTACCAGATTGAATCTTGCCCTAATCCCCAATTTTCTTCTTCTTCCTCACATTATTCCAACAAAAACCTCTGCTAATCCGTTTCCTTAATTTACATAAAAGCCCCAAATTCAAGCTTGCGAATCATCCTTCTTCCCCATTCCAACCGCATCTCCTTCTCTCTCGGTCAGTAGCTTCGCCGCCTCCTCATCCGCGGCCGGCGGCTTCTTCTGCGCCTCCTTCGCCTTCAGCGCCTGCAACTTCGAGTGGTTGTAGTAGGCGACGCCCATAAACGCCAGTCCGTAGCCGATCAGATTCACCGGCGTGACCGTGTCCTTGATCACAGACCACGAGAACGCGATGAGGAGCCAGTCCTTGACGACTCCGGCGACGTTCATGGTCAGGGCCGAGGTCTTCCCGACGAGGAGGAACACGGCGAGGTTGAGGGCGAAGGCGCAGAGCGAGTTGGTGCCGAAGATGAGGAAATCGAATTGGAAGGCGGCGGTCTGCTGCCTGAGCACGGGGAATTCCACGATTAGCCACGGGATCGAGAGGAAGACCAGGCAGCTGGGGGCGACGTAGTAGAGGGACGTGATTGGATTGAGATTGATGCCTTTGGAGGTGAGGAGGATCTGGATCATGACCAGCCGCGTGGCCTCGAAGGCGACGGCGCCTAATTGGAGGAAGACGCCCCAGGAATCGTATTTCGCCTCGCCGTAGGCGGCGATGGCGACGCCGACGGAGATGGCGAGCATGTTGGACATGGTGGTGGGCTTGTAGGAGTCCTTCTTGAGGAGGATTCCGATGGAGTAGACGGCGACGGGCATTAGGGCTTTGAGCATCTGGATGAAGGAGACGGAGAGGTAGATGTAGGCGGAGTTGGAGAGCCAGAGGGAGAGGGAGTAGAGGGCGCCGATGGGGACGACGGAGGAGAGGTAGACGCGGCGGGAGAGGGCGGCGGGCTCCACGAGGCGGAGGAGGCGGACGGCGGCGAAGGCGAGGGAGGAGCAGAAGGCCATGTGGATCATGGTGAGGGAGATGGGGAAGGGCCAATTGTACAACTTGCGATCCAGGATGTACTTGTTGTAGACGATGACGGTGAAGGAGAGGAAGATCCAGATCGCCACGTACATGTATGAGAGCATGATCTTCTTCACCACGCCGTCGGAGAGGGCTCCGCCTTTCCCCATTGCTGCCGGCGGCGGCGGCGGTGGCGGTCGAGATTTGGAGGGGTTTTGCTTTCTAGAGAGAGAGAGGGAGAGGAGAGAGACTAGGTCAGCTGGAGTGTGGAGTCCAATTTGAATGGGTTTTCAAATTGGGGTTGAAATTAGGAGACGAGAGGGGTATAATTGGGATTTCACTTTATGAGAGAGATTTTGTGGGTTAACCAATAAAATTAGTATAATAAATAAATGTGGATTTTGTGAACACTTGACTTAGGTGAAATTAAACAATATCAATTGAGGGAAATTAAAGTATATTTGCAAAATGAAGACTTTTCTTTTCTTTTAGTAATGTCACATTTAATAAAAAAAAATTAAATAATATCAAGAAACGTCGAGTTTGTTGGGTTTTTTACACTAATAAGTGCAATGTACACATGTATAATTGTGCCTTTTTAGTACCTTCTATAATGAAAGAAATTATGTGTTTAAGAAAAAAAGAAAAATTAATGACGGTACGAGCTCATTAAAATGTAATTTAAGATTTAGATTTGGCATTCAAAAGATTATTTGTATGTTATATCTTAAATGTAAATGTACATTTGGTATATTTAATTGTTTATAGTACAAAATCTATCACTAAAATTGAGTGTGTTAAGGAGTAATAACATGCAAAATTTTGGGGGGGTTTCTTTACCATAATAATTAAAATTAATCAACAATAATAAATATGAATATAAATGTAATAAATATAAATATAAATAGTCAATTGTGAATTTTGTGATATAGACACGGTAAAGTTGTGGGCCTATTGAAATATCAGATTATAAATATTTCTTTGTTACTTAGAATCAGACCGGATATGCTGAGAATAGGCCCATAAAATTAATGCAATCATTGTTTTTTCTTTTCTTATTTGAAATTAATTAATTTTATCAGATTGAGAAATATGTGCATTATTTTTAAAAATTGCAAGGTGGCCATTCCATGATTTAACGTACCCCCAAGTAAAATAAAAAAAATAAAAATGGTGTGTGTAAAATACTTGTATATAAAAAATTACCATTTCATTATCCAGGCAATTATATACTCATATACTTTTTTTTATCAATAAAATAATGAAAAGGAGATGGGAAGTAGGATTTTCATGGCAAAGTATTCACATGGTTAGCACCAAAATTTATAATTAAAATAATTTGGGGTTCACATGGCTTGGCACACTAACAAAATATTCACAACTCTCTCTCTCTCTCTCTCTCTCTCTATATATATATATATATATATATATATATATATATCATGAAGACAAAAAGGGCAATATATATAGGAGAGTTTGAAATTGCGTAATATGTATGATTTTCTGCCGAAATTATGCTAGCCTCTCTTTGTCATTTCCAACACCATACAATTTTATAATTTTATTTGCCAAAATATGAAAAAACTCATAAAAATTAACCTCTTAGGTCAAATTTGTCAAAATAATGATCTAAATTCACACCCAATTGAGTATTTATAATATTAATGATGTTTATATTATTTGAATCCAAAATTTGATCGAATGCACCCATGATTGTGATTTTAATTATGATTTATATTATTTTATGATTAAATTCACCACATGTGATTTATCACGAATGACTATTTAAAGTTGCATAAATTGTGTGATTTAATTAAATACTATTACGCAATTATTTAATATGGTCTATTCGATGAAACATTTAATCATTGAATAAGCAACTTACTCATGGATTACCAAGGCCCACAATTTTCTTTAAAGATTTTTGAATAGTTATACGAAATTGAGCTCTTTGATTTGTTGTCACACTTCAAATCATGTATAGTAGTGAAAATTTATAGGGAGACAAAGGTGAGGCTGCCATGGAAAAGAAAGTTAGGTTAGGATCGTTGAAACTAGTAGAAAAAAAATGATTTTTATATGTGGTTTGTTAGAATTATACATTCATTTTATCTAGAATAAAATATAAAATAGTAGGTTTTTTGTTAGCTGGCATAAGAAAATTAGCCAAGTGAGAGAGGGACAGAAAAGGGAAGTGGTTGGAAAAGGCCAATAAAAATTATAATGGCTGTCAGTTTTTTTTTTTAAGTGTTTGACCACAAATTTTATCAAATTAAATGAAAATATAAAGGTTGTACTACCATTATTATCCATCAATAATCACTATATTGCTAAATTGATTTCTCCTTCTTTTTGTTAGATAATAGTTGACTCAAGAATTTAAGAGGGGAGAAAAGAAAAAGTAAAAGAAAAAAAAAAGAGAGCTTATTTTGGAGAATTGGGTGTAAAAGACTTGGTTAGTCGTATCTAAATTTAATTTATGCGTTTACTTTATGTGATATGAAATATAATTTTTTTTAAAAAAATAAATGGTAAATATGATCAAACAAGTTGAAATTGTTCCATCAAAATAAATGAATGATAAATTTATATTATTTTTATCTGTTTACCTATCACTTAAAGTAAACGAACCTAATTATTTCTAACGCATTTAAGGATTGAAATAGTATATAGGAACTGACTACCTACTACCACATTAATGGATGTTAATTAATAAAATTTGACCCTTTATTCTTTAATTGTTTTCTCTATTTGCTCTATCAAAGATTAAGTCCAAATGGAACTTGTCTAACTTATAATGAATTTATTTTGAAAATATCAAAGTCTCCTTTTTCTTAATTTCTTCATTCAATGACAAAGAAAAAGTGAAAAGTTCTCAATTTTTACTAAAAAAGAGAGGCTAGGATAGCTTCCCTCATATGTAATAATCTCCAACCATATTAAAAAGATAAATCATAATAAACAATCCATATACAATTGGCTCGATTTATAAAATATTGATAGAATTTCGACATACAACATTTCATGTTTTATCACGAAATCCTCTACTTTATTTTAAATTTTAATTAAATATTGTATATTAAAACATCCATGCGTTTGTAGTCCAACGGTTAGGATAATTGCCTTCCAAGCAATAGACCCGGGTTCGACTCCCGGCAAACGCAATTTTTTGGAAAATTTTCAAGAATTTTGGTAACTTTTTTGGCAATTAATGTCATGAATTTTATGTCAAAGATGATTGTAGTATGTTTTTGGCAATTTATTTCATTGTCTATACAACACTATACTAACAAAATTCACTTGGTAAAGCATCCATCGTACTGTATCGTGATCTCATCTGGCAAATCATCCACCGAACCTCCACTGTAAACCCTAGAGCACCCGAGCTCGGCCGAGGAAGACGACAACGACAAGCAAACCTCGGTCGGCCTTGCCAAAGGCACCTCCATTAATGGCTCATCGCCATTGAGAAAAACTTGCACCACTTTCCTCATCTTAGGCCTCTCCATTTGATTAGGGTTCAAACAAGCCAACCCCACAACCAAACTCCTTCTCACTTGCTCCTCGTGGCACCGACCGCTCAACGCACGATCCACACACGAGAGCAACGCGCCCTTCTCGTGCAAATTCCACACGGTATCCACCAAACTGAACTCCTCCATCACACCTCTCGACCTCCTCCCACACACCATCTCGAGCACCACCATCCCGAAGCTGTAGACGTCTGACTCTGGGGTAGCCCGCCCCGTGTAGCTGACCTCAGGCGCCAAATAGCCAATAGTTCCAGCAACCATGGTTGTCACAAAAGCATCGTTTCCAAGCAATCTTGCTAGGCCAAAGTCGCCTAGATGAGCATTGTAGTTGGAATCAAGCATCACATTGTTTGGCTTCACATCTCTATGGACCACAGGATTCTCACACTCCTCATGAAGGTACAACAGAACTGAGGCCAACCCTGATAGAATCTTGTACCTAGTTTCCCAATTTAGAAACTCCTTGCCTATGTAACGGTCTAAGCTTCCGTTTGGCATGTATTCGTACACGAGTAGTAGTTGTTTCCGATCATGGCACCACCCTAGTAGCTGCACCAAGTTCTTATGCCTCAAACGCCCTATTGTGCAGATCTCGGCTAAGTACTCCTTCTCACCTGCAGCAGTAGTAGACGAAACAATGAATCTTGATGATCATAGGTAACTTTCCATAAATAGTAAGAAAGTGGATTCAAGAAAAAAACTACCTTGACTTGAAGTTGCATTGATCTTTTTAACAGCAATGGTTGCAACAGAATTAGAATTAGGCAAAATGCCTTTGTAAACACTTCCAAATCCACCTGTTCCAAGCAGATTCTCTTTGTTGAAGCCATTAGTAGCCTTTGCAAGCTGCTTGTATGTGAAGAATTTCGGGGCGTTTGCTGCATTCTTAGCCAGCTTTTCAATGTCTCTAAGTCCCTCGTGCCTCGCCTTTCGTCTCCTTCTTGCAGCAGCCAAGATCAGCATTGCAGCAAATGCTAGCACCACAAGAGTTGGGATTAAAATATGCAATACTATTGTAGGCTTGTTCCCACCAATCCCTCGACCTAGAGAGTCTTCTGGCAGTGCATACATAGTGAAATTCCAATCAAGAATCTGGTGAGTTTCGGATGTATGACCAGTTGAGCCGGTAAAGCCCACGTATGCTTGCCGAGGGACGGTATCTTCCATGATGATCTTCTGCTTCAAGAAACTCACCATAGGTTCGTCTGCATACGCCACGTGCACTTGGAGGATCTTTTTGAGGCCATCATAGTCAATCTTGACTCTGATGTTTCTCCCACTCTTGAGATCAATTCCTACATCATTTAGGCTTCTTACAGCCACTGGATGCTCGACATCAATGGTGTCGATTGCAATGTGGTTCTTGTCTATGTCCCGAGGGTTCTTGTAGGTGTCGAACTCCACAGCTAGTTGTCGAAGAAAACCACCTGCACTTGCAAAAACAGTTAAATAACCAAAACAAAAAGGCCTAAAAAAACTAACATGTTGAAGCAAATGCTAAATCACTAACCTTCTGTTGAAGGATCCATGATGCCTATGTAGGAGCCGTAGCTCTCCGGTGGGGACGGCTTGTCATCCTGCGCGATGATGAACGCCACCCCGTCACCGGAGAGATTTGAACCCGACGTGACCCTGATGGTGAAGGAGGTGGAAAAGGATGCCGGCCATGCAAGAATAGGGTAACGGAATAGAACCCGTCCCACAAGGCTCGTCTCTTGCGCCCCATTCGGGGTGATGGTTAGGCTTCCGTTGCTACAGCTTACTGATCCCAAACAGATCAAACTGCCTCCCTTCTCACAATTTGATGAATCAAACGTTGGGAAGGAGAAGTTTTGGGATCCCACAAAGATGGGAGAAGCTAGATGGATTACCAAAATAATAAGTAGAATTAACACCATTCTTGTGTGGGTGAGAGAGAGTTTGTGAGACAAGACTGTGTGCTGATAAATAAAGGAGTTCAGCAGAAGCCTAATCCATTCTTATCAGCGGAAGATTATGGCGTCGTTAACCTATAAGTGTGATTAGTGGAGTCAAAACTCTTGTTACAATGAAAGATTCTTGAATCTTGTTTGCTTATGTTTCAAAACAAGACAAGACTAAGAATTCACTAGATTTGACCAATCAAATCTTGAAATCCACAGTTACCACCTCGGAATAACAAAATTGCAATCAATTATAAAATTGGCAAAATGAATAGGGCATTAATGATATAAAATTCCTACGTATATATACACCCAAAAGTTCAAATGTGCCAAGCATAATACACGAAAGAAAAGTAAAATCACACAAATTAGCCACTAAAGCAAAAAAACAACTATGATCACCAATATCTTAGTTACTATGATAGCTATCATAAATCTCGACTAAAAACAGCTGTGAAATACACGGGATAACAGTCTACCTGACTAAATTATAAGTACATATTGATCGTTCGAAACAAATATGAATTCTCTCGGCAAGGCAACAGGCCCGCGAGGAAGTTCAACGGGTCCAGCAATGCGTAGCATAGAAGAGCACACCATCGACTATTCTAAATAATTGTGTCTCAGATAGTCAGGGGAATTGAAACTAGAAGATAATAGCCGGATGTGCCTCATATCTACCCTAGCAGATATCTGGTTTCTGGATTCTTGAACGGGGGCTTTAGGACGGCACTGCATAAGATAGAAACCTGTAAGCTAAACTGCGAGTATTGATCCCTCATATCAGTTACAGAATATATACTCGGACTTGACATCACCAGACAGCAGAGAATGCAAAGTTCAGGTAAATATAGATCAACCAGCACTCAGCAAGTTATGTTTCGGGTAGAGGAAAAGAAGATAACAAAGTAAACCAATAATCAGAAGTTTTATAACAGTGACTATAATATGGCAAATTGTCGGCATGAGAATAGCAATAGCAATTTGCCAATGTACTACTTAGCCAACACATGATCGAGTATTTGAAGGATTAACTGATCACACAAGTTCAAAATTAATCAATCCGTTGAATTAAATACTAGATTAGCCCTATATTAGTTTCATCCATCTATCTTATCACCCAAAGTAAACAATCCTTTAGAATAAAACAAGCTGACTATCATCTCAGTTCAAGTAGACAAGTGACTCAGAAGTAACAGGCTGCTTCCTCTCAAATGCCAAAAAATTTTAGGCTAAAACTTTTTGCTTTTTCAGAGGGGTTGGTTGGGGGGGAGGTGGAGAGTGGCCAAAACTTACTGTATGTCGAAGTATCGATTTGCTCAGGAAGCTCCTTAATATCAACTTCAAACCTCTCCTGAACCTGCAACACAATAAGTTTAGCATGTTAGCAGCCAAAAGTAATATTTTCTAGAAAGTTAAGCATCAAAATACTAACTTGATTGAGAACATCTGAATCAGATGCAGACGAAACAAATGTTATGGCAAGCCCTTTTGTGCCAAACCTCCCAGCTCTACCAACCTAAAAATTGAAGAGCAAAAATGGTGAAACTCATGTTAGTAATTCAAAATCAATATGCACAAAATTGACAATGAAGGGACAAAAGGAAGAAAGAAACAAATAATATACCCTGTGCAGATAAGTGTCTGCGGAATCCGGCATATCATAGTTGATTACAATGTTAACTCGCTCTATGTCGATTCCTCTACCAACCAAATCTGTAGCTACCAAAATCCTCTTATGGCCTTCTTTGAAACCCTTGTACCGAGTTAATCTGCATGCCCAAATGTCAAATCATTATCTTTTGCTCATAAAGAACATACACTTGATATTTGTGCCTTTGAATTGTTAAAGTCATTTCCATGAAATCTTTTAACACATTATACACAACTCCCAATTGTCAACAACATAACATCTATGAGCTCAAAGAAGCATCTAAAACAAAACAGAGTGAGGCTTCTTAGAGAATCCAAAATCAATACAGTAAACCTATTAGAAAAGTGATGCAAATCAAAAGAAAGGACTTGGCAACAGAGAGCACACACCTTTCTTCCTGGGACATGCCAGAGTGAATGCATATAGATGGGAAGTTACACTCCACAAGCAACTTATTTAGCTCTGCAGCCCGGGTGACACTTTTGACAAAGATGACAACTTGATTGAAATCTAAGGCATCAAGCAGATCATTCAACTTCCGATTTTTCTCCAGCTCACTCAATTTGATGTAGTGCTGCCATGAAGAGACACCAAGTAAGCAAAATAATAATTTAAAAGTCCACATACAGCACTAGGAATATCAAATCCGAACCTGTACAAGACCATGCAGAGTCAACTTGGCTTCATCATCCACATATATTTCCATTGGCTGAAATGAAGAAATGTCACAGTAAAGCATATTAGGAGCCATCTGAAGCTAAGGTATCCACTATGAAATGAATGACGATCAAAAAAGGTCCGATTTGAGGTTCTGCGCCATCAGACACATCTCCTTGCAGATACTTCACACTACTCGTGCCAACTGAATGTCACCAAGACTGTTCAAACAACTATTGCGGAATTCATGAGGTAAGTAAACACGACTTTCACTCTGAACCCCTGCTCTCTTAAATGTCCCACTGAAAAGGGAAACTTAAAAAAAAAAAAAAAAAAAAAAAAAAAAAGGGAGGATCCCAAAATGACAAGTAAAACATCAGCAACAATGAGAGCAGTGCCTATGGAACTCAGCCACCTCTTATGCCAACCTATTCAATCTTTGAAATGAACCACCACTTCGTGTCAGTTGGACAGATTAACACGACATGCTTTAAGCATACAGTGCATCAGCCACTGCATTCAAGACCTACTGTCCACAGCAGAAATCTGGGGAAAAGGGAACATGGTAGACGTCTAAAATTCAAGGACTGGCCACAGGACATTACATCTTGCATGAATTTCTTGCAGACCGGTCGAATCTCCTTGCTGAGAGTAGCTGAAAACATCATAACTTGCTTGTCATGAGGGGTCATCTTGAAGATCTCCTGCACATCCCTCCGCATATCTGATGTTGGATTGATCAAGTTAAGAGCAATTTCCTTTCAGTGGAGATGAAGAAATAAGGTAGCTGTCATTACAGAGGCTTACCAAGAGACTCGAGCATCTTGTCACACTCATCCAGTATGAAATGCCTCACATTTTTCAGAGAAAGTTCCTTGTCTCTAGCAAGAGCAAGTATCCTTCCCGGAGTTCCCACAACAATGTGAGGACATTCATTCTTCAGAAGATCCTTGTGTATTTTGACGTTGACTCCTCCGTAGAAAACAGCTACCTTGATATCTGGTAAATATGTGCTGAATCTTTCGAACTCGTGACAAATCTGCAACCCAAACAAAACGTTTATGTAAGGAAATTGGGCTGTCAATCAATCCACAAAACAAGTGCTTCAGTGTATAAATCGAATGTAGTCTAGAGGAAGACAACATAAACCAATTTTCTTTTCAAGCACGTAATCAATAGAGTCAATTGCTAGCCTAAAGACATGCCTGGTAAGCTAATTCCCTCGTATGACACAGGACAAGCGCAGCAACTTGGCCTGCAATTGGTTCAATCTGCTGTAATGTTGAGAGAACAAATACAGCAGTTTTCCCCATACCAGATTTGGCTTGGCAGATGACATCCATTCCCAGAATAGCTTGAGGAATACACTCATGTTGAACTGACGAAGAACCAAAGAAATTTGATCCAAGGAAGCCTCAATTTCAATTAAAAAAGTTTTACCATGCAACTTCTCCGAGGTAGAGTGATAGTAATGATTTACCTGAAAAATATATCATTCAAAACAATTGTAAGTCTCTTTTCAATAAACACTATTCATTTATATAGTCAATAGTAATAGAAACAGGAAAAGGATCAAGAACCACATTGTTGAGCGAACATCAGCTAAGTACTACAGAAGTACAGATTCTACAGAATGTCAAAACTGTTGAAAGATTGCTCCATATAAATTGACAACATTTTTATTGGAAGACAAAATTAATAATAATTAGCAATAATGCATAGCAAAAGTTGAAACATCATGCCCCTTTGACCAGGCTAGGCAGGCAGGTTTAGGAAGCCTAAGATGCATGTATAAGAAATGAAAGGATGAGGAAAATGTCTTCACTTATAAGATTCTCATGGTTTTGGCATACCCAATACTCATACAGACTACACAATATAACTCTCATTTCCAGTCAGCACATCTAGTAAAGATTGAATTATGTGAGCGATTAACCACATAGTTTCCCAAACACAAAAAAAATGTATCTTGCCTTCTGATGGATGTTCAAATCCAGAGTCCACAATAGCACGTAAAAGCTCTGGCTTCAAGAGGAAGTCCCTGAATCCTGAACTGTGGATTCCCACATATCCCCTGTACACAAAAGGAAAATAATGCATGTTAACACCTGCATAGATATAAACCCAATTGACAGAATTTGTTTACTAGTAACCACATCCTAGATTCCTTTACATAACATTTCTCCCATTTCGTGATTAGCAAAATTCATGTGTAAAGACACCCAAATTCGAGCAAAATAACTAAAACGCAGCTATTTACAAAGAACATCATCTCTCTTTCATAAATCTTACTCCAAACAAAGGGCTCAAACAACTAAACAGTTTAACAAACAAATAATATACGCGAATTTTCAGAAAAGCACCACACAAACAAGCAAAAAATTGGTGCAGGGAACACAACAAACTCAGCTAAAGACAATTAAATTATGAAAATCTCTTCAGAATCACGGAACTCACTTCTTCACCGACTCGCCGTTGACCTTGGCACCGACAGAATCGGGTGCTTTCTCCTCTTCTTCCTCGTAGTCGAGAAGCTCCTCCTCGTAGGCTTCGGTCTCCTTCGTCTCGCCCATTTTTTCTGCTGCTGCTTTTGCTGCTTGAAACTACAGATCGACGAACAAAATTAAACCTTTCGCACTTCATTCAGCTCAATACATATACACATAACTCGAAACACACACACACACACTTGAAGAGGCAGCTTCGCTAACCTGCTGAATTCGATTAGGAACACGCGATTGGGAACAGTTTCGGTTGGAAATTCCGATTTCTGCAGAGAAAAATGTTAGGAAATGTACGAAATGAGATATTTTGGAGGGGGAGACAGATAGGGTTTGGCAATGGATTTCTGATTTCAATGATAGAGCTACGTGATTTGACTGATTTGCCCTTGGAAGACGAGTTTGGGCTTGCTAGTTTTGTGAAGACATTTATATTATGAATGGGCTTTTTTTAGGGTGAAAAAATGGGCTTTTTTAACTGATTGTTAATTTGTTATAAATAAATTTTGGGTGATTCTATTCATAGCCCCCATTTTACTCCTTATAGCCCATTTTTAAAAATACTAATGATAATTAATTAAAAATTTACTGTTTTATCCTTTATTTTATAGCCCCAAATTAAATTTTAAATTAACAATTTATTTAAATAAATATGAAAGAATAAACATCTATAGGCCCTATCGTATTCTGAAAATATCTATAGTCCCTATCATAATATGATAAAGAAACTAATGTATATATAAACCCTAGAAAGAACTGTATAGCCTCAATCCAAAATTTTGAGAATCACATCAAATAAGCTAAATCAATATCACGTTTCGGTTATTTCCCTAATTTTCTTTTTTATAGTTTGCAACTGTATAGAATTGTATGATGCAAATATTGAATGAACGTTCTGGAATTAAAGAGATGAGGCGGTAGCAATTTTGCATCAATTGATCTGGCTTTGATAATTCAACCACAATTGTTACTTTTTGAGGGGAAGTCAGCAGCTTGATTCTTGAGACTTGAACAATTAATATGGCTTTAACAAAACTGTATATACGATCGAATCAAGAATCGAAAGCCTCTTGATTCTTGAGAGTTGAACAACACAATTGCAATATACCCCTTCGTTCTTTTGCGACTTCATCCGTCACTCACTACATATGGCGGCGAATGAGGCGACCCTAGCGTCTCATACGAGAGGTGATCCTAAAGAAGATGAAGACCAATGAACAATAGGCAATTAGAACTTTAGAAGAAAAACTCCAGCAACACAGAAGACCGTAAGATTATGAAAATCAAAATACAATAATAATTAATTTATTTGGAGGCTATAAAATAAAGGATAAAACAGTAAATTTCTAATTAATTATTATTAGTATTTTTAAAAATAGGCTATAAAGAGTAAAATGGGGGTTATGAATAGAATCACCCATAAATTTTAGCCACAAAGTTTTTAATGAAAATGTGTACATTACAAACAAAATTATAGAGTAAAAGAAAAGGCACTTAATTACTCTCTCCGTCTCATTAAAGTTAGCTCAGTTCTTTTAAACAAAAAAAATTAAGAAAAATGTATAAATTATATAAAAGTTATAGGATTCACAACTTTTCAAAAATTAAATAGTCTTTTATAAATAAATCAATTTTAGTGGGACATCTCAAAACGAGAAATGGGTCAATTTTAATGGAAAGTTAGAATTACTATAATTTAGAAGTTTGGAAGCACTCAACTAGTGAATACCACTAAAACCCAATTTTTAAATTGCTACTCCGGCCTTCTTGAGGAATCTATATATAAAAGAGGAGTTTCTTCCCTCCATTTTTTCCCCTTTTTTTCTCTCTCTTCTCCCACTAATTTTCCACTATTTTTTCTTTTACTTTTCTTTATATATTTTAATTTCTTTTAAATATCGTCAAATATGATTCATGAAAAAATATTCAATATGCATCTCAAATTTAATCTAGTATAAAAATCATCAAAAATGAATTTATAACAAATAAGTTATGAAATTTTTAAAATTTAAAATATTTTATTTTCTATTTCTTCATTAAAAATTTATAATATTTTATTTATGTTTGTATGTGAAAATATTTATATATTTGTTATAACGCGTAACACTCCATAACAATATTATGTAATGTTAATTCTCATTATCGAATAATTTTAAATTTATTTAATAATTATAATTATCATTACACTTTATACAAAGTTGAAATTTTATATTTTTAAAGTCATGATTTTATTGAGTAATTGATGTGTTATATTTTGATCTTATTTAATATTTATTTTTATTTACTTAAATATATCGTTTAATTTTGATGATCGTCGTGTATCGCACGAATGGGCATACTAGTTCTATAAAAGAGGGAATAAATACTTTGATATATTTGAATGCACGATATATCTGTCATAGTTAAAATTTAATTTGTAATCAATACATGTTAATTAAAAATTAATCACTAAAGTTTTGCAAAGAGAAATGGAAACAGTGCAAAACAGAGAATGATAAGAAAGGCCAGATTAGATTATATCGATTAATTGAAGTAAAATCCACTGCCATCCCTATGTATATACTAACATATATAGTGAGAACTATCTATTTTACTTATTTAATTTGGGAATTATTTATAGATAAACCGATCTTAATTCATTTATTGAGAATTTTGTTATACCCAAATCAAATCTATGCATGCATGCAGCATGCTTGTAATTTTTTGAGTGATAATTAAACTCTTTAATAAAAACAACTTTGCATATCATTTTATTTCAACTTCGGACATGACTTACATCCATTAATGAAAAATAAAAATCACAAACTCTGCATGAATTCCTTGATCTGGTTTTGGAGCAAAACAGCAGCCTCGGAGTTAGGATTCCATGCATGAAAAACGTGGTTTTCTCCCTCAGCCTCAATTAAACGCACGTTTTTCACGCCTTTCTTCTTCAAGAAATCCGCATACATAACTCCCCTCTCTCTCAAGAAATCCAGCCCGGCGACGAACACCGCCGTCGCCGGAAACAGCCCCCACTCCGCCTCCGCGCTCTCGAAATTGCAGCCGTAGGAATCCCGGTCCGCCCCCTCCGGCAGGCTCAGCTTCCAGAACATGTCGTTCATCGCCCCCGCCGCCCGCTCCCCCTCCGTCGGCGCCTCGGCGCCGAAATACGGGTGGATCGGCAGAATCCCCTTGATCGGAATGTTCGCCGGAAAATTCCCGCCGCCGGCGAATTTCACTGCGAGGTGGTGGGCGATGTTGCCGCCGGCGCTGTCGCCGGCGAGGAAGACGCGGGAGAGGTCGGCGTTCCGGAGCCACGGCTCGCCGGCGCCAGCGCCGGCGAGCCACTCGAGGGCGGCGGAGCCGTCGTCGTAGGCCGCCGGGAGCTTGTTCTCGGGGGCGAGGCGGTAGTCGACGGAGAGGACGATGGCTCCGGCGGCGGCGGAGAGGTTCTCGAGGAAGTGGTGGTAGCCGAGCCACGTGGTGGTGCCGATGCAGAAGCCGCCGCCGTGGAAGTAGACGAGCACCGGGAGCGGCGGCGTGGAGGCGGAGGGGGCGGCGGGGAGGAAGATTCGGGCGGTGATGGGCTTCGAGGGGTCGACGGTGACGTCCTTGGAGGTGGCGGAGCACGCGGCGGTTTGGTGGGCGGCGCGGACGACGGAGCCGTCGGAGAAGACTTGGAGGAAGCGCGGCGCCTCCGCGATTAGCGACATTGTTTAGAGGGGGATTAACTAAGGTGTTTAAGTTAATTTGATTGGTGTGAGATTGTAGATTTGCGGAGTGCTTTGATTTATGAGAGGTTTTGATTAAGGAAGATTGGAGTTTGGTGTGATTAAGGGAGAGATTAGTTAATTAATTATAGGTTGAATGCTGGCGATGCATTTGGATTTCATGAGAGAAAACATGTTCTATGATAAAGATAAACAGATAGGGATTATTATTATTTTTTATTTATTTTTTTGAGGAGTAAAAGGGATGGAAATTCATAAAATATTAAGAAAGTCAGAAATGATGGTCTGAGTCCACAAACAAACAAGATGCAAACAATTATTTTTATTTGATTGATGAATTAGATAATTAGTTAGATAAATAAAAATAGTTATAAGCGAAAGCATTGGCATACCAATATTTTTACTCTCGGTGAGTGTTAGGATTTTTATCTAATTCGAAAAGTAGAAAAATAAAACTTGATTAAATTCTATAATTCGAATTTTATATTTTTATTTTTCAATTTCAAAATATACCAATTCAAAATGATTTGAAAATTCAAAATTTGGACAAAACTCAACTAAGATTTGAATCGAGAATTCGAACCAAATTTCAAATATTTGGATCAACTATTGGAATTTTAGGTGTTTGGCTCACCTCGATGTGGGACGATTGGAAACAACAAGTTTCTAAATATTTATTTTTAATATTGGATCGAATCTATAATAATTTGAACTCTCCTGAAACAATAATGAAAAAAATCTTAATCTTTTTCAGTATTAGTCGATCGCAAGACAAATTCGCAATTCCCTCCAAACTAGCGAAAAGCCTCAACGTTCGATGACAACTTAATTAACAAGCCGATGAATGGGGCAAGGTAGTGGTCGAACCAAATGCAAACTCCAAACTTCATCAAAAGAAAACGTTCGATGACAACTTATTTAACAAGCCGGTGAATGGGGCAAGGTAGTGGTCGAACCAAATACAAACTCCAAACTTCATCAAAAGAAAACGAAAGAAATTTCGAACTCCCTCGATTGAAAGAAACTCCACAGCAAAAAAAAAGTGACAATATAGTAGATCGTGTGGCGAAAGAAATTCTCTTTGATCAAACAACGATAAAGCTCTCTACCACCAAACAACAACGGAAAAAAAATACTAGTACGTTTGGCTCGTGCGGCGAAAGAAACTCTCTTCGACCAAACAACGGCAAAAACGAAACTCTTCAAAAAATAAAATACATAGAATCGCGCCAGGTAGGGGTCGAACCTACGACTTTCTGCTTAGGAAACAGACGCTCTATCCACTGAGCTACAGGCGCTTTTTGTCCATTTTATTTATTTGTTTATTTATTACTTTGTGCAACGACGTGAGACGATGATGTTTGATATATATAATTAATTAATTGTTCTTTTACTTGTATCATTAATGTTTTATAATAAAGGATAGAGAAAAAACAATGAATTAAAGGGAAAAAAAATTAAAGTTACCGGTAAATTTTATAAGTTACTAACTAGGACATGATATGGAGTTTTAATTAAATATGTTGTGGTTGCTTGCTATTTATTGAACTTTGGAATTAATAAGTTCATTAGTCTGTTAACTAAGAGTATTATAATATTAAATATAAAAAAAATAGCAACACTCAATGAAATTCTATACATAAAAAAAGGCATAAAGGTCTACAATGTGCTTTGCTTAAATAATTTAAAAGTGTCAACAACAATTTATGGGTAAAGAATAACTAGACAATCTTATGCAAAACTCGACTTGGAATTTTAATTAAAGGTATGTGTGATGAAATGTGGTGGATGTGTTCACATAGTGAAACAAATAAAGTGATTGATAGAGATATCAATTATGTTTGAAAGAAGATGGATTGACTTGAATCGACTCAAGAAGAGGGTTATATTCGAAAATTGAAGTATGAATTATTATATTTTGTCGCTATCTTATTTCTTTATTGCTTCGTTTATCTATCTACTCATTTATTTTATCTATATTTTCTTAATTTGCGTGTTCATTTTTTTCGAGACGTGATAACCGCACGGAGGAAATACTAAATATGAGTATAATATATATATATATTTATCATTAGACTGAACTACTTATATTATATTTATGGACGTAGAACATGAACACATTAAATCAATTGATTTAATAAATTAATTGTCACAATTTATTTAAAAAATTACATAAAAAAATAGTGTGATTTTACATCCATTTATTCCAATCAGCCCAAAATTTTATTTTGAAATAATAAATTTATTTATGTATCAATAATAAAGAAGCTAGTACAAATAAATAACGGTTACGACCAAAGTAGAAAAACATTTTCCCACACAAATTATTCCATTATCACTCTCTACTCATTTCCTTACAAAGGAGAAAGGACAAAACGATTCCCGCGTGAGGCCCCACCCCACCCCACCCCACCCCCCAACCCCAACTAGTAGAGGGAAAAAAAGGCGATTGATTCAAAAAAGGGAATTGCTTCACTCATTGAAAGAGTTCTCTCTCTCTCTCTCTCACTTTTCACTCCTCCAATCAACGCACACACTGTAAGAAAACGACGCTGATCAGCGATAAGGTAACTGAGGTATATGCAAATTGCGGGTTTCTTTTTTTGTTGGGGGATTTGATGATATGCAGCAATTGATTGATCGGTTGAAATCATGAGTTTGCTTGTGCTGTCTGAGCTCACAGTCATGGGGTGTTGGTAAAAAAGTAACTGAAGCAGTGGCTCAATTGGTGGATGCCTTGTAATTGTATGAGTAAATGCATTGTTAATTTGTTACTTAATTTGGCAATTGTCTTGAAAAGTTTTGTCAAGAATAATGAGAGTGATGAGATTGATTTTGGGATGGGACATGTGGTGTTCCTTAATGTGTATTATGTCTTCTGTTATAGAGAAACTATGTATGTAGTCTGTTTTGTTTTTCTCGTGCCGTTTCCCTTTGACTGTAAGGATTTTGTGGTGTCATTGATTGGTTTGGTGGAGTTGGTTCTCAGCTCATTCAATAGGTTTGGGCCCGTTTACCTGATATGAAATGTAGCTCACATTTGATGTAGTTGTGTGATGTATACTTGGTGTTTTCCATACTTTAAATTAGATTGAAGGTTAATGCTGAGTGTATCTGTGAACGACATTGAACAAGGGTTTATTTGAATAGATTTCGTGTGATGATATATTTTGGGCACAAAGGGATTTCTTCATCCTTGTTCGCTGCTGAAATTCACAAGTAATAATGGTGATTGTTGACAAGTGCTTTCTTGCTTTTGTAGGTGCTTACTTCCGGAATCTAGATACGTTTGATCTGTCAGAAAAGATTTAAGTAATTGACTCAAACTCTGGAGGCTCGCTACAGTATATTGCTACTGGTTTATTATTGACTGTACTGGACTACAGATCAATTTGATTAGGTGAGCTACTTATAGCTGGCCAAGCGTATCCATATGTATGTAATCATGCATGTTGTTTCCTTATTTAAAGGTTTTCTGGTCAGCTCTTCTGTTGTTCATTTTCTTTTCATATCTCTGAAATACCTTGTGGTGCTCGTGCTGAAGTGATTATCACATGCCATGATATCTTTCTATCTGTTTCTCTTGATGCCACTGCACATTGCAGCTATTGATATTCTTAAGTTCTACATCCATGTCATTTTGATGATGAATGCTGTATTTCCTGCAGATTTTGTGCTACAAAGCTCCTGACTTTTACATAAAAGACAATGGGACAGGTGGGCGATAATGACATGATTGTCACTCAAATTAGCATTGGAGGGCTTGAGGGTTATGTCACAGCTAAGCTGCTTTCAGACTACCTTGAAGACAATGTTGGACTTGTTTGGAGGTGTCGAGTGAAGACCTCCTCCACTCCCCAGGACTCGTATCCAAATTACGAGATAGACACTGAGAGTGTGCAGAGAAAAAGTGAATACGAGAAGGTTGAACCACATGCTTTTGTGCATTTCGCAGTTGCACAGTCATCAGCTTCGGCGATGAAGTTATCAGGTGCTGGAGACCTTGTCTTGGGCCGACATATTTTAAAGGTCGGTTTGGGCCCACAAAATCCTTATCGTTTGAGGGAGAGAAGAAGAACTACAACGCCATACAAGGTACCGGGTGTCACAGTTGAGATTGGGGCTATGAAGAGCCGAGATGAGTTTGTTGTTGGTTGGAGGGGGCCTCGTACTGGGCTTGATTTTCTTGTTGATCCATTCAATGGGACGTGCCAAATTCTTTTCACAAAGGATACTGCATTCTCCATAAAAGGTGAAGCGAGGCCGGCTGTGATAAAATGCAATTTCAAGATGGAGTTCGTACCGAGGGAAATAAATCAAATCAAGCGCTACAAAGATTTTTCTTCCGTGGTAGTTTTATTTCAGCTGGCTTCATCACCCCTGCTTTACTATAGAACGGCAGATGATGATATTGAAGAATCAGTACCGTTTGATTTGTTGGATGACGATGATCCCTGGATACGTACAACAGATTTCGTTCCCAGTGGGGCAATTGGTAGGTCTAACACTTACCGTATTTCTGTCCGACCTAGGCACCTTTCTCAACTCGAGAAGGCTTTGGGATATCTTCAAAACCGTAGAGTGCCGGTTGAGAATGGAAGTCCACAAGAGCGCCTCCGTGTGCAGGATGAGCCTGATTTCGGGGTGCCAATGGCAGATCCATTTTTCTGCTTTCAGTACAAGGAAGGTCTGAATTTCAAGGTTATGTTTATGGTGAATGCCGTTGTTCACAAAGGCATAATCAATCAACATCAGACGTCGAAGCAGTTTTTTGATCTGTTGAGAAGTCAGCCAGAGGAGCTCAACTTGGTTGCCCTTAAGCACATCTATTCGTACAAGCGTCCTGTTTATGATGCTTACAGGGCTTTGGATTCTGTGACAAAATGGCTAATTAAAAACCCTAAACTCCTTCAGAGGCCAGATCAGATGGATGATATTGTTGAAGTTAGAAGACTGGTCATAACTCCATCGAAAGCCTATTGTCTTCCACCTGAGGTTGAACTGTCGAACAGAGTATTAAGAAATTACAAGAATATTTCCGATCGGTTCCTTAGAGTAACATTTATGGATGAAGCAATGCAGACCCTTAACAAAAATGTCCTCACATACTATGCGGCTCCTATTGTTAGGGAAATCACCTCAAATCTCAACCCGCAAAGGACCACCATGTTCAAACGGGTGAGAGATATCTTATACCAAGGCTTCTATTTGTGCGGTAGAAGATACTCGTTTCTGGCTTTCTCATCAAATCAACTAAGGGACCGTTCTGCCTGGTTCTTTGCTGAAGACAGCAAAACAAGTGTTGTCTGCATCAAAACCTGGATGGGGAAATTCACAAATCGTAATGTTGCAAAGTGCGCAGCAAGAATGGGGCAGTGCTTCTCTTCCACTTATGCTACAGTGGAAGTCCCTTCTGCACAAGCTAAGTCAAAGTCCGACGTTGAGAGAAACGGGTATATTTTCTCTGATGGCATAGGCATGATATCTGCTGACCTTGCAAAAGAAGTTGCAGAGAAATTGCAGTTGAGAACGAAGTTGCCCTGTGCTTATCAGATAAGATATGCAGGCTACAAAGGTGTTGTTGCATGTTGGCCTGCTGAAAACAATGGACACCGCTTGCAACTCCGTCCAAGTATGAAGAAATTTGATTCAGATCACACTACTTTAGAAATTTGTTCCTGGACAAGATTCCAGCCCGGTTTCTTAAACCGTCAAATTGTCACACTACTGTCTTCTTTAGAAGTCTGTGATGAAAATTTTTGGAGAATGCAAGAACTAATGATAGCAAGACTTGATGGCATCCTCGAAGATCCTGACATGGCATTTGATGTGCTTACTGCATCATGCAGTGATCAAGGGAATACAGCAGCAATGATGTTAGCTGCTGGTTTCAGGTCTCATACCGAACCTCATCTACGAGGTATGCTGATGAGCATTAGGGTTTCCCAGCTTGGGGACCTTAGGGAAAAGTCCAGAATTTTCGTTCATTCTGGGAGGTGGTTGATGGGTTGTTTGGATGAGCTTGGTGTTCTTGAATATGGTCAGTGCTTCATCCAGGTCTCAAAGCCATCTTTAGAAGATTGTTTTGCGAGTCATGGATCAGAGTTTTCTGAGACCAAAAAAGACCTTGAAGTCATCAAGGGCCTAGTTGTAATTGCAAAGAACCCATGTCTTCACCCTGGAGATGTGCGGATTCTTGAGGCAGTTGATGTTCGTGGGCTGCACCATCTTTATGATTGTCTCGTCTTCCCTCAGAAGGGAGAGAGACCACATGCAAATGAAGCATCCGGGAGTGATCTGGATGGGGATCTCTATTTTGTCACGTGGGATGATACTCTCATTCCTCCGAGCAAGAGAAGCTGGCTGCCAATGGACTATGAGCCTGGAGAAGTTAAACTAAAGCCACGTGAAGTGACACACTCAGTAATTCACTTGCCTTGATAAAATTTATACATCTATATATCTTAATTTTTTATGTTTATATCTGCATCCGTTAAGGTAGTATCGGTTCTGCTGCAATGTGATGCATATAAACAGTCTTTCTGTTCTGCAGTATTTTACTTAATTCTAATAATTCAGTATATGACTATGACAAGATATATTGTTTCATGAGGCAGACTTACTTGGCTGTGTTCAGATTCGAACTTCATTTTGTTTGTCTTGAATAATGTGGTGACTATTCATTGCTTGCTCGGTATCATTTTCTCGGTATTATTTCTGTATGTTGAAAAAACTGTATTTGTTTTAACACTGTGCTTTTTTTATGCAGGACATCATTGAATTTTTCACTAAGAACATGGTGAACGAAAGTCTGGGTACTATCTGCAATGCTCACGTGGTTCATGCTGATCTTAGTGAATATGGCGCATTGGACGAGAAGTGCATTAAATTGGCTGAGCTTGCAGCCATTGCTGTTGATTTTCCCAAAACAGGAAAGATCGTGACTATGCCTCCAGATTTGAAGCCACAGATGTATCCAGACTTCATGGGAAAGGAAGAGCTTCAATCATATAAATCCACTAAGATCTTAGGCAAGCTCTACCGCAGAGTCAGAGATGCTTACAACCTAGATTATGAAGCATCTTCTCAACTGACTTATCCTGCGGGTATCTCATATGATCAAGAACTTGAAGTCACAGGTTCAAAGGATTTTATTGCCGATGCTTGGAGCTGCAAGTGTTCGTATGATGGACAGTTGGCTGGCCTCTTAGGGCAATATAAAGTGAATAGTGAAGATGAGGTTGTCACTGGACACATATGGTCCATGCCTAAGTTCAGTAGTAAAAAACAAGGGGAATTGAAGGAAAGACTGAAGCACGCCTATAACGCCCTCAGGAAGGACTATAGGAAAGTTTTCGAGTGCATGGCCCCTGGATTTGACCAGCTCCCGGATCATGAGAAGAATGTTCTTTACGAACAAAAGGCATCGGCTTGGTATCAAGTAACATACCAAGATAATTGGGTGAAAAAGTCCAAGGAGTTACAAGAGCTGGATGATTCTGGGAAGACAGTCTTGTTGAGCTTTGCTTGGATAGCTGCTGACTATCTTGCTCGGATTAAAATCAGGCGCAGAAGGATGGAGAATGCTATCTCCAGCAAGCCCATTGATTCTCTGGGCAGGTACCTGGCTGATAAAATCTGATTCGACATTCTTGTTTCTTGATCACACGGCTGTAAGGCCATTCTGCCGCTTATGGAAGTTAGTATCTGCCCTGCACAAAACCCCAGTTTTGCACGGGCAAGCTGTCATCCTCTACTGTTTTACTTTTGTTTCTTTCAAGCAAGTTATTTGAAGTTGCTCTTGTTAATTTAAGTTGCCCAGTAGTACAATGGATCTGTAATCTTCTCTATGTTTTCAATCACTGATCTTTATGAATTTCTTGATTATAATATGCTCTCCATTGTCTTAACATGCTCTTGGCCTTTATAAGTATTTGATTTTCCGAGTTTCTATCAGAATCTTATTTTACAATCATGTGCTTTACCTGTGACCTTTTGTCAACGCGCTACTCTTCCTCTATAGTTCTGTGAAGCTCTTCAAAGAAAGGGCATACAGTTTTTAGGTATTGGATTCTATGATATACAAGAAATACTCAATCATCTTATTCAGTCAAAAAAAAAAAAATACAAGAGAAGAAAAGTTTCTTTCTGTACTTTTAGTATGTGTCGGTATTGTACTCTGCTACGTGTGCAGCTAAAGAGTAGCGGACAGATGCATGTTGTGAATGAGATCGACGGACAAGCAATTGAAGAGATGGATGAGCCCATTGGCTACCACAAAGGTATGTGATGTTAAAGCAAGCACTTGTTGTGTGCATAAAAACCCTCATGAATGCCACAGCTATGTTCAATCATCTGTTTCATCTGCCCATTTTGAATATTCCTCACTACTTATTATCAACATTTATGATCAACCATCCAATTCCTTTGGGCCTGTGTCAGTTGGTGGGCAGTGTGATTTATGGAGTATATACCAGTTAGTATCAGCCACCTGTACTATTTTCTTCTTACATAAATTTGAAATCACCTCAAATTTGTCGACATTTTATGTCGTCGTTAAAGTCAACCCTGGTTGAAGTGGGACATGAACTTTTTTGTGTATGTAAAACTGTCATAACCAAACACTTGGAAAAGTCTTCCCTGTCAACCCTCTTGCCCCATTGGAAGAGAAGACGAGAGGTGTTGATAACTTGATATTTCTTTCATCTTGTGTGCTGCATTTATTGCTCTGCTTGGACACCGTTGCAGGAATTGCTCTGATTATATTGGACACGAACGTGTACAAGGTTAGCTAACTAGTCCATGATTATGTAGTAACACTGATGGAGCTGTAACTTAGGTGCACATAACAGTTCACTATGTCTGCTGATGAAGAAATTTACCGACCTGTTTAACCTTTTCACGGCTTGTGCACGCCCCGTTTAGTATACACTTACACGGCATGCATAGATAAAACGAAACGCAAGATAGGAATACGATAGGAAGTGAATTCATTTCTACCCTAAATTGCTGTCATGATTCATCTTATGACTTGGTAAACCATCACTATTTGTTGAAAAATGTGGCCTTTTTTTTTTTTACCTTATGAAGGTGGCTGCATGTGAGTGCATTTGCTTCATATCATTTTCTTGTATACCTAACTCACCACGTGACTACTTTGAAAATCCTCAGATATTTCAATAGTAGTAGTCTTGGCCACTTCTCTTATGGTTGATTTTAGAATTTTGTTTGGATTTCACACAAAAATTCCCACATTTCTTGTCTTTTCTTGATGGCTGTGGTAGCATAAGCTCGTTTGTTATCAGTCTGTTTTAGCTAGTAATTTAGTAACAAAATGTTGCTGCCATGGAAGAGTATATTAGCATATGCTTCAACTGTTATTTAGCACTGTCTTATTTCAATAAAACTTATAATGCAAATTGATGTTTATGAGTCGAATTTTACACCATCCTAGGTTGAACATATGTACATGAGTTTGTGTGAAACAAGATACTACATATAATATCTCCCAACACTACTTGTCTTTACCTTCATCTTGCTCATTTGAAACTGCAGGTGTTGAGCCATTCCAATACAGCAGCTCCTCAACCATCTGCAATGCCACTCTATTCTCCTCATCCATCGCGTCGCCGGCTTCATCGACCTCCGATGAAGTCGACCACGACGACTGGGACGGGGATCCGTGGCTCGGCGTGGCCTTCTTGAGCTCGACCTTCATCACCCACTGGGAGCCCGAGCCCCTCCCGGCCCGCTTCTGCCACACCCCGATGTTGGAGTTGTCGTTGTCGAGCCTCAAACAAGTGATGGAGGGAGCTGGATTCTTGCAGCATTTCTTCAGCTTGGCCCCGAGCATCTCCGACAGCACGGCCTGAGCCGAGGAAGGCGCGTCCGTGCTCTGATCCGAGCCGTCGTTCCCGGTCGGGAAGTTCGTCTTCGCATTGTGGCCGTTCATCAAAATAGCTGCTTGATCGTACGCCCTCGCCGCAGCCTCCGCTGTCTCGAACGTCCCCAGCCATATTCTCTTCTTCCTGCACACACGAACCCGAAAAACATCGTTCGTTACCGAGCACAAACCTAAATGTAGTAATATATAGTGCTCGTTAACGAACAAGTACACGACCGTGTGTTCGTTAACGAACAAGTGCACTCGAGCGAGGCACGACCCGAAAAGGTAATATATAGTGCTCGTTTACGAACAAGTACGTTAGAAGGGTTGTTGTCATGTTTTCTTACAATAGAGGGTGGCGGATTTCTGACACCCATGAGCCCCATTGGCGCTGCCTGACACCTCTGAACTTGTTGGGTTGTACCATGATTCTCTCAGGTAGTTACTTCTATGTAATATATATATAGAAAGAGAGAAAGAAGAGAGAGAGAAGGAGATAAATAATGCTACAATGGGTGAAAATAAACTGCAAAAGTTGGGTAAGTGAAGTTTGAGGAGAATAAGGTGGAGGGTGTTTTAATGAGAGGTGTCGGTGGTGAAGAGTTGTGGGAAGAAAGTGGCAAAACTACTTAGTTTTTTGTGGTTGCAATAAAGACTTTCACCAAACCATGAGAAATTCATAACTACTTTATTTTCATTAATCAGCAATACTCCAATGGTCTCTCATGAACATGATCATCTCTTTTTGAGCACTTTGAAAGAGAGTGTTTGCTTCAAGATAAGATAGAGACTTGATATTAATGCAGGTAAAAATGTGTACAATTAACTATCTAATATTACCACAAGGCACAAACTATACAAGTCATTTTTTTTAAAAAAGGGCATTGTTTCTTTAGTATTCTTGAAAAAAGAAAATACTTCACTACCTAAATAGAGTCAATAGACCATTGAGAATGTTATTTCATAAAAACATCATTTCATTTCATACCAAATTCCATCTTGGGAGAAGATATTTTTTTTTGGGTGCTACTTGGTATGAATTTATGATAAAATGAAATTAGATAATCTAAATATTTCTCAAAAAGAATACACATATCATTGATGTGTGTTTAATGAAATTAGACTTTCTTGAGCACCTAACTTGATGGGACAAAGGTAAGACTATGCCATGTCCCATTTTTTATGGACTACGTATTTGAAATGCAATTGCCTTGATAGGTATAACACATGCATGCAGTTAAATGAAAATGACTTGAGGTTGATTTACATATGAAAAAAAATAAAAATCACAATCATAATCTAGCTCTCTTTGAGTGCTTAAAACTGAATTTAGAATAATCTGAAATATATTGCGACATGATAAGACAATAGTTTTTAAAACTCTTCCTATTTCAACCAAATTATTTATTGATGTGTTTTTAGAAAATGTATCTGATCTATTTTAGTATAGTCTCTTCTCTCTCTCTCTCTCTAGGTTGTTTAAATTTTCTTTAGACTTGAATGCTAACTGTATTTATGCCTCTTTCAACTCCAATGCTAATTAGTGATCATTGCTAGCTAAGCTAATGCTCCCTATATGTTATTTTGGGCTTATGGGCCAGTTTTGTAGGTTAGATATTTGGAGAGAAAAATCACATACTTCAAACTCAAAGTTATATTACAAGTATTTATTAATCCCTCCGTCCCAGCTTTTGGTATCCAGTTGAGAACGGCGCGGATTTTAATAAAGTGATTGATGTGTTGTGAGTGGAATAAGGATCCCACATTTTATGTGAGAGTTAAAATAATTAAAGTGGAGTAAGGACCCCACCTACTTTTACAAAAAATAGAAATGGATACTAAAATGTGGGACATCCATAAAAAGGAAAGTTGGATACTAAAAACTGGGACGGAGGGAGTATTAAATTAAATGTATGCTAATAATGTTACATAGTATACAAAGTGATATGCGAATGTCTGCATGGTGCGAACTATTCTAATTAGAGTGTATTTAAACTTTAATAATTACAAATTAACAAACTATAATTATAAACCAATAAATTGTATTGATTTATTGATTTAAATCCAATTGCATATTTAATTTATCAACGTTCGGTCGTGTTTGAATCCGAATATAGATTTAAACCCATAGCAGATCACCTAAATGCATCACTAACTCTAAATTTAGGCTAAAACAATTGAAAATGAGATAAAAAATGCATCCTAAATTAGATGGGGCCCACAAAAAATTTTACACCTACCTAAATTCAATCTTAAATTTACATCCACCCTAAATTTATTTTAAACTTATAATTAGTAGGGCCCACACATAATTATTATTTTTATGTAGAAAATAGGAGATCTGGTGTATGCATTTATAAAATCGAGATCCTAAAATTAAATAGGGAAACTTTATGAAGGAATATAGGACCATAATTTTGAGATTTCTGCTGGGAGTGCTTAATAATAAATTACTGTCATTCTCATGTCTGAGTTTCTTCCAACCCATCACTACCAGCAAGGTCAAGAACACAAGATTTAAGTGGTTCGATCCTAAATGATATACATCCACTGCAGAGCTCTCTTCTTCACTAATTAACAAATCACAGCTCAAGATCTGGCAAAATCAGCAGACTTTTCCTCTCACTTTTACCACTCAATCACAGAGATGATCTTGAATCTAATTCGTGTAACTGAAACTACAAAATATATACAACACTAACGAAAAGAAGATGACCGGAAACTGCTGCACTTTTAATCGGCCGTCCAATCGACCACAGCCCGCTGCCCGCGCGCATACGTGCGCCAAGGTCTTGCGCTATCACATTCCTGTATAAGTAGCAAGGATTCCAATTAGAATAAAAAGTTAGAATAAGAAAAAATCTTAAATTTTCAACAATAGAAAAGTGTGGTACCGTAATAGTTTCATGCATTTTCTTGCGAATTTTTTCCCCCTCTGCCATCTCTGCTTTTACCTTCGCAAGCTCTTCAATCTCTGCCTTTACCTTCGCAAGCTCTGCATTTCCCGCCTTTACCTTCGCAAGCACTTAATTTAATCGTCGTATTTGCTCACTTTGAGCCGAGCAAATTGACTGAAAAGAATAAATTTTTCTATGAAATAAAACATTTCAAGTCGTCACCAAAAAAAAAAAAACATACAGTTGAAAGAAGCAAACCTCCTGTCTCCTTAGCAACTCTTGCGATAAGTCAAGCTCGGCGGCTCTTTCCATAACCCAATCTATTAGTTGCAGAATCTCGCGTGCAAGTGTTGCGTCGTCCATTTCAATCTGTAGAGAAACTTTCTCAAAATATGAAAATTGAAATCAGATAAATCCAACAGAATGAGAAATCTCACAACATTGCCAAACTCAAAATAGGTAACCAAATTCAAATTCGTGAAAGAAAATTTCAGCTCACAAAACCAAATCTGAAGCAAACAATAAAGAATCCAAGCAAAAATGCAGAAGAACTCCAGCTCTAAATCGAAATATTTCCCTAATTGCTGCCCGAATCGAGAAATCCTCAGTTCATGCGTCTCCTAGTACTAACCCGACCGCAGCATTAAACAAAGTAAATGCAGAAAGTCTCATAAAAAAGAAATGATCGAAATCATTTTCCATAACACCTTTTCTCGAATCTGCTGTTGTGTTCCCATAATTAAAAATCCATTCCTAATGTTTTCATGCTAAGTCAAGTCTACCATCTATAAATAGCTCCCACATTTCAAATTGCAGTCGATTTACCTGCTATTAGGCGCTGGGTTGGGGAGGTGTCGGCCGAGCTGCTAAAGAGTCGCCGGAGAAAACTGATAGGCTGCACAGTGAGGCGGAGCACGGCGCAGGCTGTTGCTGTAGAGATTTCGAGGCGAGCGGCGTGGGCCGGAGGGGGCGAGCGGCGGAAAACAGAGAGAGAATAGGAAGAAACAGGGATTAGAGGTGAAGGCGGCGCTTGCGTTTTGAAATTATAAGCTGTATCACGTTTTGAAATTGTAGCCCATATAATTGAAGCCCATATTATAGAAGCCCATTTTACTTTCGGCACTTCATATATACGCCCAAATATACAATTATACCCTTTCCTTAAGAATACATTTGTATTTTTTTTTATTCAACTTCTATGAGTTTGGGATATTTGCCGTAAAATACACGAACTTTCAATAAATTTTGGTTTTTTCCATAACCTTTAAAATTTGAAAAAAAATACACAACCTGTTGATTTCTTCTGATTTTTCCCACGAGTATGAAATACTCTCAAATAGAAGCTGAGTTTAGGGCTTTTGGTTTAGATTTTTTGATACCTAAGCATGAGGGATAATAAAAATGTCATAACAAAGTCGATTTACATGTTTAGGTATCAAAAAATCTAAATCAAAAGCCCTAAAATCGACTTCTATTTTAGAGTATTTCATACAACATGGGAAAAATCAGAAGAAATCGAAAGGTTGTGTATTTTTTTTTCAAATTTTAAAGGTTACGGGAAAAACCAGAATTTGTTGAAAGCTCGTGTATTTTACGGCAAATATCCCTATTAAAAATATAGTACATATTATTATTATTAACTCAACTACCAATAAATAAAGTATGCAATTTATCTTTAACATTTATACTTCCTTAAGAGAACAAATATAGAGATATAGCATATAAGATCGAAACCCACCATTCCACTACCATGCATGTAAATATAAATTGTCACTCATATATGTTTGTAGTTATGTACATAAGTTTTTAATGCCTAGAGTCTAGCCCTCTAATTAAACTATATAAATGAAACTGCTGCACTTTTAATCGGCCATCGAATCGACCACCGTGCGTCAAGGTAATGGGGTATCACATTCCTGTATTATTAGCAAGGATTCCAATTAGAATAAAAAGTTTGAATAAGAAAAAAATCTTAAATTTTCAACAATAGAAAAAGTGTGGTACCGTAATAGTTTCACGTATTTTCTTGCGCATTTCTTTCCCCTCTGCAAGCTTTGCTTTTGCCTCCGCAAGCTCTTCATTTAATTGTCGTATAATTGACTGAAAAAAATAAATTTATCTATTAAATAAAATATTTCAAGTCTTCACCAAAAAAACATACAGTTGAAAGTGTTGAAAATAACCATTTGCATAAGTCAAAGATTATTATTCAAAGATCATGAATAATAATTCAACGATAAAATCTTTAGCTTTTGATTTTAAGAGATTGTATTTGATTTTAAGAGATTGTAGTTTGACATTTGATTCACCCTTACACTATAAAAGGGTGCATTGTAATCTAAAGAATATATCAGAGACATTAGCAATTCTCTCTACATTTTCTATCATGTTGTTCTTTCTCAACCTAGCTTCTCTCGATTACCATATTTAAGATGGTATCAGAGCAGGTTAACCACCAAAAGAACCCTACAAATTTACTACACACCAAACCAACGCAAAAAAAAAAAAAAAAAAAAAAAAAAAATCTGCAATCTAGAGAGAGAGAGGAGCAGGTGAAGTGTTGGGAGAGAAGGTGAACAGTAAAGTTACGTGGCAGTTACTATTCAAATTACTATTCAAGTTACTGTTCATCACTGTATATTTTTTCCTCCCCTACAAATTTGCTCAACATCAAACCAAACCATGTCAGAACAAGAAACTTCAGACACAGAAAAAACTAGCCACACCCCACCAAATTTCCCGATGGAATTTGCTGCACAATTTGCAGAATTCCTCAAACAAAGCCTCAGAATTCCAGATTCATCGGCCCATAAACCACCAAACCACGACCAACTTGAATCTTTTGGAGAGATTTCCATCAAGGCGAAACTCAATGGGGAGAATTACCCATTATGGGTTAACCTCATGAAACGGGCAATTGCGGGAAAAGGTTTGACATCTCACATTAATGGAGTTTCAAAACCACCCGCAATTGACGATCCCAGCTACACGAGATGGGAGCAACGGGATAACTGCGTTTTCAATTGGGTGATCAACAATATCGAAACCGGACTTGTGAATGAGGTATCACAGTACGCAACCGCCGCTGATCTATGGGAAGGATTGGCGATCACTTATGGAAGTGGATCTGATCCATTCCAAATCTATGATCTGCACCGACAAGCCATGACAATCAAACAAGAATCTATGACACTAGAAGGGTTGTGGATCAAAATGCAGGACTTATGGATCTCGATTGATACCAGAGATCCGAGTCCGACAGACATAGAGGGATATCAGAAGAGGGAGGAGCGCCATCGCCTCTATCAATTTCTAAGTGCATTGGATGACAAATATGCTAATATCAAGAGGGAGATTATGGACAAGGATCCATTACCAACTGTTCGAAGAGCCTACGGACTGGTACGAAGGCAGGCCACAAACGAGGATATCCTCAAATCCTCTGAATCGCCGACCGTAGGAATCGGGTCCGGACTCGCCGCGGTCAACCACAGCCGACCACCACCGCTCTCCAATCGACCACAGCAAGGAAATCAAACCTGGAACAACAGGAAAGGGGAAATCGACAAGAGCAAACTCGTTTGCACACACTGTGGAGGTAAAAAACATACCAAGGAGGGATGTTTCTTACTCATCGGATTTCCCGAATGGTGGGACGAAATGAAGAAATCAAGAGCTGCGTCCAAAAATCGGAATCAACCGTGGAGTCCGAATGGACAAGCGACGGTGGCGGTCAGCGGCACAAGACCGACGTCAATCGTGTCTGCTGCAACGACTGGCGGGGCGTGGTCAGGCGGTGATACACGAGCCGCCAACGCCGGAACTCCGGCAGGCAACGTCGGACCACCACCGCCACAGACGCGCATTAACGAGGAGAGAGGAGGTGCCCTGGCGGCTAGGGTTCACGAAGGGGAAGGTAATGAGGGGTTATACCTTTTAAACCCCTCACTCATTCACAGCTCTTATTTTGTTCAGGCCTTAGCATTATCTTCCTCTAATTCTGGAACACCAGATAAAGACTACCATTGGATTTTTGATTGTGGAGCCACAGATACTATGTCCTTTGATGCCTCGGATTTTATGGAAATTTTTCCTACCCAGAAAAAATATGTTAAAACTGCTAGTGGAAATTTAGCATATGTAGAAGGAGCTGGAACTATTAAATTATCCTCTGAATTATGTCTTCCAAACTGCTTATATATCCCGTCTTTATCCCACAAATTGGTGTCTGTTAGCCAAGTAACGAGAGAATTACACTGTAACTTACTAATGCAGCCTGGCTTCTGCATTTTACAGGATACGAGGACGGGGAAGATAGTTGGGCGTGGCACTGAATATCGAGGACTCTACTATGTGGATATGATGGCTCAACAGGGTGCTGCGATGCTAACTCAAGGACTGGCAGAGGAACAGACTTGGCTTTGGCATAGGCGGTTAGGACATCCATCCATAGGATATTTACGGTTAATTTATCCAAACCTTATTACTTCACACCCTTTGAACTGTGAGACATGTTTTCTGGCTAAGAGCCATCGTCACTCTTTTAAACTTAATAATACTCGTGTGAAGTCAGTTTTCTCTTTACTTCACTCTGATGTTTGGGGTCCAGCTCCGGTTACTAGTGATAATGGGTTTAGATATTTTTTGCTATTTGTTGACGATTGTTCTAGAATGACGTGGGTATATTTCTTAAAATCCAAAAGTGAAGTTTTTGAAAAGTTCACCCACTTCTATAATCTAGTACAAACACAATACAAGAAAAATATTCAAATCCTTAGATCTGATAATGGGGGGGAGTATGTAAATTCCAAGATGCAAAACTTCTTCACTGAAAAAGGCCTTGTCCACCAAACAACATGTCCTTACACACCTGAACAGAATGGGGTAGCTGAACGGAAAAATAGGATCATTTTAGAGATGACTAGAGCCCTTATCATCGACTCCCAAGTCCCTAAATCTTACTGGCCCGAAGCCGTAGCTACCTCTGTTTACCTCTTGAATCGACTGCCAACTCATATCCTAAACTTTAAACCACCCCTTGAGTTCCTAGCTACTCACTCTGAAATACCCTCATCCCTCACACTGGAACCCAGAATTTTTGGATGCCCGTTTATGTTCATATCCCTAAACAAAATCGTACAAAGTTCTCACCAAATGCTGTTAAGTGTGTTTTCCTGGGGTATGGCAAAAATCAGAAGGGGTATAGATGTTATGATCCTGTAGCTAATCACCTATACACTACCTTAAACTGTGACTTCGTTGAAACAGAATATTTTTTCCACCAACATGGGAGTCAGGGGGAGAAAAAGGAGATTGTCGACTCCCTAAGTTGGCTCCATACGCCATCCACTGTCCAAACAACCCTTCATTCCCTACCTTCTCATCCGTCTCAAACTAGCTCAGTGTCAATGCCAGGTTCTGTGCCAGACGTTGGTCCAACAGAGAAGGTTAGCACACCCGCCGAGACATCTACAACACAGGTTCAGTTCGAGATGTCCAGCGAGTCGACCCCACTATCAACCCCATCTTCAAATCCTGAGGTAAGTAATCTCAATAGTTCTCAAGTTAATACTAACATTGAGGAACAGAGGGATGAAGACACTGACACACAAACTGGAAGGGATACGGATGAAGATGATGAACGTACTGAGTTAGCAGGTGCCACAGATCAGTACACATTGCCTCCCCGAAGTACAAGGGGAAAACCACCAAAGCGATACTCCCCAGACTGGCAGGGACGGAAGACTAGGTACTCGATTGCCAACCTTGCCCAAGGACAACTCACAGAGATGGCACGGGCCTTTGAAGCAGCTCTTTATGAAGAGGAGGATGTACCCCAGACAGTAGAAGAGGCAAGGAGACATAAACATTGGAGGGATGCCATGAAGAAGGAAATGGATGCACTAATTAAGAATGGGACATGGGAAAGATGTGTGCTGCCAGAAGGAAAGAGGCCAGTGGGATGCAGATGGGTTTTTTCAATCAAAAGGCGAGCAGATGGTTCAATCGAGAGGTACAAAGCTAGGTTGGTTGCAAAAGGATACACTCAGACCTACGGGATAGACTATGAAGAAACATTCTCACCAGTGGCCAAGATGAACACAGTAAGAACACTTCTCTCAGTAGCAGCATGCAAGGATTGGCCTTTGCATCAGTTGGATGTAACTAATGCCTTCCTACATGGAGAATTGGATGACAATGCAGAGATATATATGGAAGTTCCCCCAGGTTATTCCGAAGAGTTCGATGCAGGTCAAGTGTGCAGGCTAAAGAAGACACTCTATGGATTGAAGCAATCGCCCAGAGTATGGTTCGGGAGATTCTGTTTAGCTATGGCAAAAAATGGCTATAAACAGAGTAACTCTGATCATACATTATTCGTGAAACGAAGAGAAGGAAAGGTAACATGTTTAATCATTTATGTTGATGACATGATTATCACAGGAGACGATGTTGAAGAGATAGTAAACCTGAAGAAAAACTTGTTCCTGGAATTTGAAATGAAAGACCTTGGATCTCTGAAGTACTTCCTTGGAATTGAGATTTTAAGGTCGAAAAAGGGAATCTTCCTGAGACAAAGAAAGTATGTCCTTGACTTACTTGCAGAAACTGGGCTACTCGAGTGTAAACCTGCAGAAACACCGATTGTGATAAATCATGGATTAACAATTGTTGAGGGAGCTGACTTAACAGATCAAGGAAAATACCAGCGCCTTGTTGGGAAACTCATCTATCTCTCCCATACACGGCCCGACATCACATATGCAGTTGGAATAGTAAGTCAGTTTATGCACAAACCCCAGAAGGAGCATATGGAGGCAGCTTTGAGAATTGTCCGGTATCTGAAAGGAACCACTGATTATGGGATTTTGCTTGAAAAAAAGGAAGATTTGGAAGTTGACGGGTTTACAGACGCAGATTGGGCCAGTAACCCAAATGATAGGAAATCTACCGCCGGATATTTTACCTTCGTTGGAGGAAATTTGGTCACATGGAGAAGCAAAAAACAGAAAGTAGTGGCCCTATCAAGTGCAGAGGCAGAATTCAGAGGAGTAAAAAGTGGGATAACTGAAATCCTGTGGCTTCGGAGATTGCTCACAGAGATTGGCTTTCCTCCAAGAAGGGGAAGTCGGCTCTTCTGTGACAATAAAGCTGCGATTAGTATATCTGAAAATCCCGTACAACACGACAGGACCAAACACGTGGAGATCGATCGGCATTTTATCAAAGAGAAGCTCGATAGTGGGATCATTGAACTTCCTTTCATACGATCGGATGAACAGTTGGCTGACATATTGACTAAGGCTGTAAACACAAAAGTCTTCAGAGAAGTTCTGGACAAGTTAAGTATCGGAAATGCCATTACTTAACTTGAGGGGGAGTGTTGAAAATAACCATTTGCATAAGTCAAAGATTATTATTCAAAGATCATGAATAATAATTCAACGATAAAATCTTTAGCTTTTGATTTTAAGAGATTGTATTTGATTTTAAGAGATTGTAGTTTGACATTTGATTCACCCTTACACTATAAAAGGGTGCATTGTAATCTAAAGAATATATCAGAGACATTAGCAATTCTCTCTACATTTTCTATCATGTTGTTCTTTCTCAACCTAGCTTCTCTCGATTACCATATTTAAGAGAAAGAAGCAAACCTCCTGTTTCCTTATCAACTCTTCCTTAGAGTCGAGCTTGGCAGCAAGCTCGGCGACTCTTTCCACAATCCGATCTATCATTTGCAGAATCTCGCGTGTTTCGTCGTCCATTTCAATCTGTAGCCAATTAAGAACATCACTGAATTTTTTCTTCTTCAAAAGTACTACTAACAATTACTGCACAATTAACAAAAGTATGTAGAATTTCACAAGCTATAATTCTAAACCATAAAACAAAAAACGAAACCCAGAGTGATTGGAAGCAGAAATGTATAGTATGTAGAATTTAACAAGCTATAATTTTAAACCCTAAAACAAAAAACGAAATCACTCTCCCAGAGTGATTGGAAGCAGAAATGTATGTGCAAGTGAAACGGCACTCACATTTGAAGGACCGGAATCGCAAGGAAGCTTGTTCTTCTTCGAAGCCTTACTACGCGTCATCTCCTAAGTCCTAAGCCAATCCACAAATATTGCAAGTGAGTGTTTTACAAAGAAAACTCCTAACTCCTAAAGCCAATCCACAATTATAAGGATACTTATTTTCTGTTCGGATCAAATCCAAATAATTTTACTTTAAAGTATGAAATCAAGCTACAATTATAGGTAAATGATACAGATACATCTTATGGAGAAATCCTAACCTAACAACAAACTTAATTCATACTCCTGCGAATTATATACAACAAACGCATCCATTCAAGTCATCTTCAATGAGATAAATGGAGTATTTGTTTATAAATTTAAAAATGTTATATATTCGAACAAAAAAAAACAAAATAATGTCATCCGTTTTTCACTAACTTTTAAAATATACACGATCTAGTTTTCAATTCGAATCGGAGAAGAAGAAGTACCGGAGGCGGAGGCGGCGGCGTAGGGAGGGATTGGCGGAAGAAGCTTGTTCTGTTGTGGTTCTTGGCGGGAGAGGGATCGAGAATTGGCGCTGTTGTGAAGAAACGACTCAAGCCTTTGGGCTTTTATTTTTTTGAGAGGCCTTTGGGCCTTATTTAATGGGCCTGTGTTACATCCCAAGGCCCAATTGCTGAGGGTGACTTTGCGGCCCAACCAGAGAAGCCCCAAGAAGGGAAGAAGCCCAAACGAGTATCCCAGCAACCCCTTTGGCTGAAGGACTATGTAGTGGGATAGAGAAAGCTGATTCGGTGGTCCCTGTTTGTTAGAGAAAACTGATACTTTGTCGCTCAATCCCTAGGTGTCTGTTTCTACTTTTCCCAGAAGGCCGTTGGCCATATATAGGATGTTTCCTTGTTTTCTCTATTATCATGAATGAATATTGAAGTTGTTGTCTCTCTTTCCAAGTTTTCTCTATCTGTGTTCAGGAGTTTGTGCTCACTCGAAGAGCTCGTGAGTTTAGTCTTATCAACTGGAGCTTTCATTGTTCTCTCTCTGCCATGTCTCACTCGGATGTTCTAGCTGCCATTGAATCTCTCCGTACCCATCTTGAGAGTCAAATCACCGCTACTAATGCCACAGTCAAGGACTTCATGTCCTCCGTCGACTCACGCTTTGATTCACTCCACTTCCGCCGGCCTCCTCCGACTGCCGATCCTCCTCCTCATTTCACCGATATCTCTCCCCTGCTGCGTTCCATGAAGATGGACGTTCCGCGCTTCGACGGATCTGACCCCCACGGCTGGCTCTTCCGTATTGAGGAGTTCTTTGATTTTCATGGTACTCCCGAAGAGCTTCGACTGCGAATCGTCTCCTTCCACATGGAGGGGAAGGCGGCAGCCTGGTTTCAATGGGCTAAAGCTAACAACCTCCTCTCGACATGGCCTGCCTTTCTCTCAGCCATTAAGGAGCGTTTTAGCTCATCCTTGTTCTCCGATCCGCAAGGAGCCCTTTCTAAACTTACACAAACGAGTTCAGTGGCTGATTTTCAGACTGAGTTTGAGGATTTGATGAATCAAGTTCATGGTATTCCGGAGCATCTCTTGATCAGTTTTTTTGTGACTGGGTTAAAGGCGGAGATCCGACGCGAACTCAGCATATCTAAGCCCACCTCCCTCATGGAGGCGTTTGCGCTGGCCCGCGCATATGAGGCTCGATTTGAGGAATCCAGACTCAGCTCGTTTCCATCCTCCCGGTGGCCCATCAAAGCTGTCCCTCTTAACTCTACGCCGCCCATCACAGCTTCACCTCCGACCCCGCCCCTTATCACGGCCTCCTCTGCCACGCCGTCATCCAGCAGGCAGCCTCGCCCATCGCCGCCTACAACTACCCACCTTCCCATCAAACGTTTGAGCCCATATGAAATTAAGGACAAACGTGACCGGGGTCTTTGTTACAACTGCGATCAAAAGTGGTCCGCGGGCCACCGTTGCCGCAACAAGTTTCTGTTACTCGTGGGTAGCGAGGAAGGAGAAGATACAGATCCACCAGAGGATTCTTCTGCAGAAGTCAGTGATGACACCACCGTGGGTGATGTCTCCAGCCTACATTCTTTGTCCGGCGCCTCTTCTCCGAGATCATTGCAACTCACCGGCTCCATTGGAGGTACCCCATTTCGCGTCCTCGTGGATAGCGGTAGCACTCATAATTTCCTCCAACCATCAGTTGCTAAATCCCTCAAACTACCAATCTGGGACATTCCATCATTTCGTGTCTTTGTCGGCAACGGCGATTTCTTGGTCTGTAGACATATATGCTCGGCGGTGCCCCTCCGAGTCCAAGGCCACACGTTTGAGGTAGATCTCCATGTACTGGACATTACAGGTCCCACTATTGTTTTGGGCATTCAATGGCTACAACAGCTCGGACCAGTCACGCATCACTATGCGGATCAATTCATGGAGTTTGATCGGGACGGCCAGCGCATTCAACTGCGTGGCGACCCGGCTCCGGAGACGCCGGTCATTACCCTCGCTCAACTTCAGGTGCTAACCGCCGAAAATCACATTGACCAAATTTTTGAGATACATATACGGCCCATTTGTGTAGAAGAGGAGCCCAAGTTGCTGCTAGGGTTAGAGCCCAATTCCTTGGGGGTTACTAACGGCCCAGGCCCAATATTTCCACCCACGTCCTGCCCTACTGAGCTTCACTCACTCTTCCAGCAATACCAGCGATTATTTCTTCCCCCGACGGGGTTACCACCATATCGCTCCGCCGACCACCGCATTCACCTGTTGCCGAACTCAGCCCCGGTCAATGTCCGGACATACAGATACCCCCAATTTCAGAAGTTGGAGGTAGCCAAGTTGGTGGCAGATATGCTCGCTCAAGGTACCATTCGGCCAAGCCGCAGCCCCTTCTCTTCGCCGGTGTTGTTAGTCCGCAAGAAGGATGGCTCCTACCGGTTCTGCGTCGATTATCGAGCCTTGAACGCCGTTACTGTGCGCGACCATTTCCCCATTCCTACCATCGATGAATTATTCGATGACTTGGGCGGTGCTCGGATCTTCTCTAAATTGGATTTGCACTCCGGATACCATCAAATTCGCGTTCATAGCAAAGACATCCACAAGACGGCGTTCCGAACGGCAGACGGCCATTACGAATTCCTGGTAATGCCCTTTGGTCTCTGTAACGCACCATCGACATTCCAATCTGTCATGAACCAGATTTTTGCTCCACACTTGCACAAATTTGTGGTCGTATTCTTTGACGATATATTGGTCTTTCGTGGGACAATGGAGGATCACCAATTACATCTCCAAATGGTTTTTGATTGCTTATCGACTAACCATTATTGTTTGAAACTCTCCAAATGTGTTTTTGGCCAATCTTCAATTGATTATTTAGGGCACATCTTGACTGGAGGATGTGTTAAAGCTGACCCGAGCAAACTCTTGGCAATGGAAACTTGGCCTATCCCCAAGACCACGCGGCAACTCAGAGCATTTTTGGGTCTGACCGGATATTATCGCCGATTTGTGCGCGGATATGCCGGAATCGCAACTCCTCTCACGGACCTTCTCCGCAAGGATTCTTTCCAATGGACCCCGGCTGCACAAGTGGCCTTCGATGCTCTTAAGGCTGCTATGACTTCAGTGCCGGTCCTTCATCTGCCCAACTTCGACTTGGAGTTTATAGTGGAAACTGACGCTTCTAATGTGGGGGTGAGAGCGGTGCTCATGCAGTTGGCGCATCCCATAGCATTTTTCAGTAAGAAATTGGGCCCGCGACTACAAGCCGCCTCGACATACACGAAGGAGTTGTACGCCATCACAGAAGCAGCGAGGAAATGGCGGCAATACCTGCTGGGGAGATTCTTCGTGGTTCGAACGGATCACAAGAGTATTCGAGAGCTCTTGCAACAGACGATCCAGACCCCGGAACAGCAGCGATATGTCAGTAAGCTGCTGGGATTTCATTTTCGGATTGAGTATCGCTCGGGCAGTTCCAACCGTGCAGCCGACGCTTTATCTCGATTGCCGGAGGATCAAAGCGAGCCTTCACCGCAGTTACTCGCGCTGACCTTAGCCAGCATGCCCATGTCTGAACTCTGTGACATCATTCGCTTGGAAAACTCTACAAAGCCTGATCTCATCGCCCTCCACGAGCAATTTGAGGCTCAAAAGCTGAATTCCCACTTCACGGTCCACAATGGAATTATGTTATTCCGCAATCGATTCTACATCAGCCCCGAGTCTTCCCTCATTCCTCGCCTTCTCCACGAAGCCCATGCCACTCCTACTGCTGGTCACGGAGGAGTGAAGCGCACTCTAGTTCGTTTAGCTACCATGTTTTTTTGGCCTCGGATGCGAGTTGCGGTAGAGAAATATGTGGCGTCCTGCATCACGTGCCAACACACTAAGTACTCAACCCTACCTCCAGCAGGGTTGCTTCAACCTCTCCCTACACCGAATCAAGTTTGGGAAGACATCACTATGGATTTCATCACGGGCCTCCCTCCGAGCCGCCACTCCACTACGATTTTTGTTGTGGTTGATCGTCTCACTAAGTCCGCCCATTTTGGACCATTGCCGGCACACTTTACTGCTACATCTGTAGCTGCTCTCTTTATAGAAATGGTTGTCAAGTATCATGGATTTCCAGCTTCAATCATCTCCGATCGCGATCCTCTGTTCTTGAGTAAATTCTGGCACAAGCTCTTTCAACTGTCGGGGAACTACGTTGCATCATAGTACCGCTTACCACCCGCAAACCGACGGTCAGACGGAGGTGGTCAATCGCGGCCTCGAGCAGTACCTCCGTTCGTTCACTCACCTGAAACCATCATCTTGGGCGCAATACTTAAGCTGGGCAGAGTTTTCCTACAATACCTCATATTGTTCCAGCATTCGCATGACCCCATTTCAAGCTCTTTATGGGCGACTGCCACCGACCATTCCGCCTTATGTCCGGGGAGCATCGAAGATTCAGGCTGTCGAGGATCTTCTCTTGGAACGAGATCAATTGTTACGTCAGCTGAAAATCACTCTTCGCCAAACGCAGGCCCGCATGAAGCAGAATAGTGATCGTCGTCGTCGCGAGCTCGAGTTTAACGTCGGCGACTCTGTCCTGGTGCGTCTACAGCCCTACCGACAAACCTCAGTTTCTGGCCGAGTAGCGCCCAAACTAGCGCGCAGGTACTATGGCCCCTTCACCATATCGGAGCAGGTTTGTCCAGTGGCGTATCGCCTCGAATTGCCTCCCACCAGCCGCATCCACCCGGTGTTCCACGTGTCTGCACTCAAGCCCTACAAGGGTGACAACTCAGAAGTTCCTTGTGATCTTCCGCCAGAATCGCGCGATTCTCATCCGATCGTCGTTCCGTTAGCTATCTGCTCCCAACGCCGCGTCTTGAGCAAGGACGGACCGGGTCATCAAGTGCTGGTTCAATGGTTTGGAGAACCTCCTGAGAATGCTACTTGGGAGGATTTGGAAGACTTTCGCATCTCCTATCCTCAGTTTCACCTTGAGGACAAGGTGATTGCAGAAGCGGTGGAGAATGTTACATCCCAAGGCCCAATTGCTGAGGGTGACTTTGCGGCCCAACCAGAGAAGCCCCAAGAAGGGAAGAAGCCCAAACGAGTATCCCAGCAACCCCTTTGGCTGAAGGACTATGTAGTGGGATAGAGAAAGCTGATTCGGTGGTCCCTGTTTGTTAGAGAAAACTGATACTTTGTCGCTCAATCCCTAGGTGTCTGTTTCTACTTTTCCCAGAAAGCCGTTGGCCATATATAGGATGTTTCCTTGTTTTCTCTATTATCATGAATGAATATTGAAGTTGTTGTCTCTCTTTCCAAGTTTTCTCTATCTGTGTTCAGGAGTTTGTGCTCACTCGAAGAGCTCGTGAGTTTAGTCTTATCAGCCTGTTTTAAATATCAAGTGTTAAAACATAAGACAAATAGCGGTAAAAACCCTGAATCACTTTTTTCTTAATTTTAAAATTTCATGTTAAAATTATTGGACTTGAGTTTTTCCATGAAAATAATTTTCCCCCAAACTAATGTTGACATGGTAATCGGAAATACAGGTAAGCTTAATTTTTCGGCGAATCAAACGATCGTGTTTAAGTGAGCACATTAAATGTCATCATTTTATATTTTGTTTGAGGATAAAATCAAATTGAATTGAAATCCCTATTCAATTAGGGTAAAAAAAAAAACCCAAAACACTCTCTATCGGTTTTACAACGGCCGCCGGCCGCCTCTCTACCGCTAACTCATCTAGTCTCTCTTTACTCAAGTGAACCCTTCTTATCCCCATCAAACACACCCACACACAGATCTAGACCCACACAAACGAATACACAAGCACACAGGTTTGTACTCCCTCAAACTAAACACCATCTGAATCTCCATCTTTCCGCCCTTGGCTAGGCGACGGCGGCAGGTGCCGCTGGCAAGCCCAGCCTCCATCATCTCTCTCACCAGACGTCATCTCCCTCCGACCCGAAGACTCTGCCTCTAAGTCAGATGATTGCGCACAACCGTCGACCGCCTTATTCCCTCAGCCAAACCAGACACTCTCAACAAGAAAGCTGACTCGACTCAAATGCAACAGTTGACTCATCTCAACTCAACCCACAAGACCGAGTTGAAGATGCTTAGTCCAGATGCAAAGCGACGTCTTTTTACCCTAAATTAAATGACTCAGCATAAGTGTGTCACGTAGGTGACACGTCATTCTGAATTGGGCTCAGGCCCATATTATAGAAGCCCATTTTAGTTTCGGCAGTTTATATTTATGCCCAAATATATAATTATTTCCCTTCCCTAACGAATATTTGTAATTTTTTTTATTGAACTCCTATGAGTTTATTAAAAATATAGTACTCCCTCCGTCCCGTGAACCTTAAGGCAATTATTTTTGGCACGAAAATTAAGAAAATACTAGTATTTAGTGTGTTAAGTGTGATAGGTGAAAAAAACGAAAAGATGAATAAAAAGAAATTTTTTTGCTATATAAGGAAATGACTAAAGATTCGTGGGACGGCCGAAAAAAGAAAATGACTCAAGATTCATGGAACAGATGGAGTATATATTATTCGTTTTATATTAAATCTGGTTTCCAATATTAAACAAATCAAAGAACATACAAACACCCAAACATAATTTTTTTTAATTATTATTATTATTATTATTATCACTTCTAACTCAACTACCAATAAATAAATATGTAATTTCATCTTTAACAATTATACTTCCTTAAGAGAACAAATATAGAGATATAGGGATCGAATCCCACCACTCCACTTCCCTTAATGAAAAAAACACCATGTATGTAGGGGTGGAAAATCGGGTTGCGGGTATCGGGTATACCCTCACCCGTCCCGATACCCGCGCGGGTATCGGGTACCCGATACCCGCAAAATTCGGGTGGAGGGTCGGGTGCGGGTATCGCATCCTCAAAAATCGCGGGTAGAGGGTACCCGCGGGTATACCCGCGGGTACCCGCATACCCGCAATAAATATTTAAAAAATAAAATTAAATAATTTTATTTAATAATATTAGGAATTAAACCAATTAACCAAAAGTAAATATTAGGAATTAAACCAATAAATATTAGGAATTAAACCAATAAATATTAGAAATTAAACCAATAATATTAGGAATTAAACCAATAAATATTAGGAATTTTATTTAATAATATTAGGAATTAAACCAATTAGGAATTAAACCAATAAATATTAGGAATTAAACCAATTTTATTTAATAATATTAGGAATTAAACCAATTAACCAAAATTTTAAAATTAAATTAAATAATTTTATTTAATAATATTAGGAATTTTATTCGTCACAGGTTTTATGGATAATCGATGAAATAGAAAGGATATTTTCAATTTTTTTGTGAAATGCGGAACAAAATACCCTCTCGCGGGACGAAATACCCTCCAGCGGGACCAAAAACCCGCAAAATTACAATTAAAAAAAAAATTGCGGGACTGTGAGGGTACCCTCATACCCGCAGCGGGTATCCGCTGCGGGTATTCGGGTACCCGCATCGGGAAAGAGGGTCGGGTGAGGGTGCCGTTTTCGGCAGTTTTCGTCCCGCGGGTATCCGCATTTTGCGGGTAGGGTACCCGCGGGTACCCGATTTTCCACCCCTACATGTATGTAAATATAAATTGTCACTCATCTAAGTTTGTAATTATGTACTTAACTGCGTAAAGTCTAACCCTCTATTTAAACTATATAAATCATACACCCATTGTAATTTATTCGAGAATTCGGATTTGATTGTGTTACATACAACCGTTGAGATGATATGTGTTTCATCATAAATTTGAATTATATTCGTTTTATTATTCTAAAAGATAAAAGAAATTGAGCCTTCCAACTTCAAGATTTTGTGATTTCTACCTTAGGAGTGAAGATAGTTATGCACACAACTATAAAAAAAGGATTTTTTTTTATCAATCAAACTTTATTAAAATTCAAAAGTGCAAATATATTGGAACGAAGAATTCAATAATTCAAGAGTCAACCTCAAAGGGGCAATTAAGTAATTTCAGGTGAGGACAATTCACAAGTGGGGGCGTACAGCCCATGCTCTCTCGCTTACCCACTTCACACAACTCTCTCTCTCTCTCTCTCTCTCTAGAGACTGTATTCGCGACGCCTTTTCTGCTGCCATATTCGAGAATCAACACCCCATGAGCTAGCGGGTTGATCAGATCAAGAGGGTAATCACTAATCAGCCAACTTGTTTAGGTTTTTTGTTCAATTTCTCTGCTGTAGTGTTTGATTGAATTGATCGATTTTTTCTTTTTTGTTTGTTTGGATTGCAGAATAGTGGGCTCTATCTTGTGGTGGATGTTTAGATCTGGGCTTCGGAAAAGGAATGATTTTTCCGAGTTTTGGTTGTAGCACTAGTGTCACCTGTGGATGAAGTATTGGTGTAGATCAATTCTCCATTGGGTTTCTCAGTTTATTGCATGCATGGGGTCAGTTCTTTTAGCTCCCCCTCCCTATCTGTTTGTTTGTGTGTGTGTGTGTGTGTGTGAGAGAGAGAGAGAGAGAGAGAGAGAGAGAGAGAGATTCTTGAATGATTAATCAATTTGTGCTAGTAGAATATCCTAAAATGTTTGATTTTTTTCAGGAATGATTGGTTTATTTAGCTGTATATTTATGTTATCTCGAGTTTAAATTTGGTGGGCAGCTGAAAATTGAGTAAAATTGGACTGTTTATTTCTGTATGTGGAATTCACCTTTCTGGAATGTAGGCCAGCATGAGGAATAAAAATAGTTGTTTGCATAAGAATTGTAGGGCACTTTTTTTCTTGAGATTTTGGGTTTACTATTTTAGATAGTCTTACTTTTGTTCTTCCTTTTGTGGTTTGGAATCTTAGTTTTGCTTGTCTATTAAGCAAGCAACAATAGTGTGTGCCAACAGAAAGTTTTGTTATGTCTCTTTCTCTTGCTTCATGCTTTTGCTAGGCTGCATGGAGTTTGTTTGAGTCATGCGTAGGTGTCTCTCGAATTCTTTTTATTAGCAATAGCATGAGAAGGCATTTGTGAATGGGGAACGGGTGAGATTAGAAAGCGTTGGCAATTATGTATGATGGGTGCCGGTTGCTTGTAGAGATGGAAACTTGTGCGAAAAGGCCTTCGTATTCTCTCTCGTGGTGTTATAGAGAGTACTTTGAAGAATTCTTCGGGTTGATTATGGAAAGGTTGAAGAATAAGTGCAGGGAGTTTTTCCTTGTAAGAGGGTGCAATGAGTTCTCAACATTTTTTATTTTGATAATTTGCTTTGGTTGGTTAAATTAGGTTGCTTAGTTTTGCTTCAATCCTTCGAGTGAAATTTTGCCTTGAATATTTCCTTAAATCGGCCTCAACAGTTTCTGTTTTGCATCTTGTTATCTTGGATATATGATTCACTGCCACCCATGTCATGTGTTAGTTTGTTTGATTGATCGTCATGGTCGTATTTTTCTTCACTTTTCAGTCTCATGCCTAATGCTACTGCAGAGATACCATCCATACTAAATTCTGTGATATCTTCAATTCTTGCTGATCAAATTATAGTCGTTTTTCTGAAGTGATTCTTTCAAATGGTTTATTGAGCCTAACATTGCTTTCATGGACTGCCTCACTTGATTTATAATGCTAAACGCGTGTACTATTCATGACCCAAAACCTGAATATGAATTGATTAGCATTCCAAGATCTACTTGTGTTATTTAGTTTTTGCCAAGGGGAATACGGGTGCACGAAAACCAATTTTAGGCTACAATGTATTGGAAAAACCTCTTAGTTTTATGTCTTATTTCTTAAATTTCTTAAATAGTTTCCACTGATACACTAATCATATGTATGGTTGACAAACCTAATTTGCAACAGAGCAGAGGTTGTCTTGGATGTTGTACCAAGCCACCGCTTGTAATTTCCGTGGATGAGCCATCGAAGGGGCTCAAGATTCAAGGCCAACGCGTGAAGAAACACAGTTTAACAGAGGACTTTTGGAGCCCCAGTTCGGGTGATATGGACAACAGCGCCTTTCCATCTCATAGAAGTGTCTCATCAATCAGCACTTCGAACCAAACACTTGATACTAACAGTAGCACAGGTGGCACAAGCAACTCCTCCGAATTCGTAAATCATGGCAAGTACTTTTACACGGCTATGCCCTTCACTCTTCACACCACGTCATTTATGCTTCGTATTAAGGATTTAGTTTATGAGGTGGTTATAAAAACTACTGTTGGCTATATGAACAACGGGCTCTTCGGTTCCAAAGTGATTTGTCATATTTTTGTTATCTGCTTCTATTTCAACTTTTTTTCGTTTTCTTTATGTTGAAGGGCTTCTTCTTTGGAACCAAACAAGGCAGCAGTGGGTAGGAAGTAAAGGATCCCAAAAACCGGGACAAGCGCAAGAGCCTAAACTGAGGTAACGAGTTGTGTTTGTAGGCTTAAAAAAGAGAAGGGGGTTAAGGTATGATGATTATGATGATTGTGCAGTTTCAACGCGACGTATGAGAGTTTGCTCGGGACCAATAAGCCGTTCCCTCAACCCATCCCGTTGACGGTTAGTTTTCTGTTATTGTACACAGAAAAGTTGATTGTGTGAAATGGCAGAGTGTTTATGGGGGTTGAAATGGAACAGGAAATGGTGGATTTCCTAGTTGATGTGTGGGAGCAAGAAGGGCTTTATGATTGATGAGTAGTGGCAATTGAGGTTGAGTTGGATCATATATATCTATATATATATATATGTTGTGAATTTAATCAAACCTATAAAAACAGAAGCTGTTTCCTCTTGTTCTATAAAAGCTCTTAACTTTGCCAAGTTTGTAATTAGCTTGTTTTCTTTTGCTCTGTTTATTCATATTCACTTTAAAGACAACCTCTCTCTCTCTCTCTCTCTCTCCTAGTTTGTGTTCTTGTGTGATGTAGTTTTAAAGGAAATATATTGGATCATGTGAAAAAAAGGAAATTTTGAATCATATTTAATAATAATAAAAAAAAAAAACTCAAAATTCAAGTTCTGGCTATGGAAATATTATGTGGCTTTTTTTGTTTTTTTTTTTGGGAAAAAAATTAGGTAGCCAAACAAAATTGTTTGACGTTAGTTCCTTTTGAATATATTTGTGTTAAAAATCCATATTAGCTTTGTGATTGAAAACTAAAATTTTTAGATTCTTTTGTTAGCTTTTAGATATTTGATTGTACGTTAATTGGTCAATAATTCAAATATTTAACTGTAATTTTTTCCAAATCTCAAACTAAACCACCTATAGATCAAGAACGTATGAGACAAGTTTTTTATAATTTTATTATATAATCCACGAAGAAAATAAAATTGATTTTGGGCCAATGAATGCAAATCAATGTTAAATTATTATATAACAAGAATAAGCACTGTGAAATATAATTGTGATGGATAATGACATTTGCATTGTGACAATTAAAATAATTGTGATGGCGCATTAGGAAAAATTGGTAGTCAATGTCTCTTATCCATCATACACGATTTTACTAATTTTTACTACCACAATTGACTCAGCCATCACCATTCACACTTAATTATTTCATTTTTATTTTCTTATGTCACATCCAACTTTATTTATTTTTCCATAAAACGAGTTATATTTTTTCTGACCGGTTTATTTGTTTGACAATGTGAAAACGTGTTTTTTTTTTTTTCTTTTTTTTTCGTGTCTATGATTACTTTGACTTGTTATGTCTAGTCTAGATTACAAAATGTTATTTGCATATTATTTTTTTTATATAATTTTTTTATATTAACATTTATTATTTTTGTTGTGCGAATTTTTACATTTTAGGCAAATAGGAAATCTAAATGGTTATTGAAAAAATATGGATGATATATTGACCGTGTAAAATCAATTTTGATAATAAATAGCTTATAGAAAATAACAATATGTTAATTATTAATTAACATCCCTTTTTCACCAATTTATGACCATACGACAAGCTCGAATTAAAAGATATTTGTAGAATATAAATTCGTGACTTTTATCGACAAGTTCACTCAATCAATCATTAAATTATTTAAATGATCAATGATCGTTTTAATTTACGATGGTGATGTGAATAATGTGATTGAAATCAAATAGTATGTGTGATGTATGGATGTGAAGTTTTGTCTAATTACATTGCTTAATGAGTTACGATGATTTAATTACTTAGGTGGCCGGGGGTTAATTAAAATACAATTATAATTATTTGTTCAATTATACATTGGGATTTGCTTAGATTATGGCATTATTAAACAATATCAAGTAGCACTTATTTTAATTAGGATTGCATTATTAACTTTTTCCCACATGACCGTAGTTTGTGCAGTCTTATTTGGTTTATTGTGTTTAATTAATTGGCCAACTGGCGTGTGGAGTGAACGATTAAGATTTGAAAATAAATTAAGATTTTCAATGATCATACTTTACTTTATTGATATTTATATGAAATATATATAATAAACATAATGATTATTATCAACACATAGCTCAATAAAATAAGTCAAAAGCAATGGAAGAATGTAGCATGTATTTGTGAGTAATTAATTAAGTAGAAATAAATATAGTCTACAAATTAAATTTGTAAATTCTCATTGGCAAAAACTAAATACTAATAATTGGAGGGGTGATAATGCAAATTGGAAAAAATAATAGAGAAGAAAGAGGAATCCACGTGTTTATTTCCCAATCCAAAAGCTCTCTAAATTATTCTTTTATTGTTCATTGAATATTGTTAGGTTCCTTTCTTGGACCACATTTTTTTTCCTTTTATTTTTTCCATGTATTTATTGCCTAATTTAATTCTTCAATTATACTATAGTTCCCACCTCCAAATAAGAACTCCTTGCCTAATTTTTCTAATTCAAAATACTCCGTCCCATTTATTTATATGGTTTGATTAATTTTTTTTCTTAAAATCATTAGATATATTAATATGCAAATAAACTTATTTATATGCCATATTTATTATTTAATAATAGATTAAAGTTGGAGTCAATAAAAATTTTAAAATAGAAAAATATTAATAAATGAGTGAAAAAAATATTATCTTTTACGAACATAAGCTTATATATTTGAAAATTTGACAAAGAAAAACAAATTTATATAATTGGGACGAAGATAGTATCAATGAATGTATATTTCCATAAAAATGAAAAAAAAGAAAAAGAATTTGACGGTGTGACTATGCAAGTAAGTTGAGCCAAGTAAATGAACAATATTCTAAACTGTCAAAAAAAATTGCAATATTTAATAGGCAATGCAAAATTTCGGGGAATCCACTTGCCTACTTGTGTATCGTGCAACAAATTAAATAAATAAATAAGTACATAGAAAAAGAAAGTTAAAATAAAGAAAGTTGTTTTATTTCGTTGGATTTGGTACATCTTGAACAATTCAAAAATAATGAATGAATAGAAGAAACATTGAACATAGCGAGTAGTTTGGTTCATTGTATGTATCTCTCTCTCTCTCAGCTGCAGTTTTCTTGATTTGTTAAAGAAGAGAGAGAGAGGGAGAGGGCCCCACCTATTGACAACAAAAGATATGCGTGAGATATTACACCACACCCACACACTTTAGTGTTTTTCATGTACATTAATATATGCATTTGCATTTTCCCCAGTTTGTAGTATCCATCCACCAATCTCTTATCTCCTTCTCTCTTGCCCCTTTTTGCCCTATCAATAGGGTTTCTTCACCTTCTCTTTTCCCTTTGATCTTTTTTTCCCTCTGATGCATTCATTGTTGATTGGGGCTCTGTTGATATCGTTTTTCTTGATTGATCTCATCGTTTTTGGGCTTCAATTCGACTTCCTTGTGGCTTTCACAACTTTCCCATGTCTAAAGTCTTTGATTTCAGTGGTATGGATTCTCAACTTTGCTGGGTTTTGATAAAAATTCAGTCTTTACTTAGCTTGTGTTTTGTTTTGATGAATCTTTGTATATCATAAATCATTAATATGCATGTTAATTTCTGTTTATGCTTGTAATTTCAAGACTGTGTGATGTTTTTGGGTGTGTTTATATATGGAGCTCAACTTTAATGGGTTTTTGATAAAAATTGAGTCTTTACTTAGTTGATGTCTTTAGTCTTATGTTTTGTCTTGTTTTGATGAATCTTTGTATATCATAAATCATAACATGTATGTTAATTTATGTCTGTGTTTGTAATTTCAAGACTGTGTGATGTTTTTGGGTGTGTTTATGTATGGAGCTCATCACTATAAAGGAAAAAAATAGAAAACTCTAAATATTGTTTCTTGTACATATTGAGATGTAACTGCAAATTGTACTTTAGTAATCTCCTGAAGAATTAGCATGTGCTTGATTTGTTAAAACTGCTGAGAATTTGATTTAGATGTGTGAGATTTGAGGGCTTTGATAACTGAGATTATGGAAAATCAATATTTTCTGATTTTGGTTGCCTACATCTCTGCTTTCAGGTGATAATGAGTTCTTTATGTTCCAAAATCCCAAGGGATCGATCCCCTTTGTGTCTCTTGGGAGTCATGTGGATGTGTATTTTCCTCCACGCAAGAGATCTCGAATCAGTGCTCCCTTTGTTGTTAGTGAAGATCCGAAGGAGCTGCCTTCGATTGAAGTGCTCCCTGACGAGTGCCTGTTTGAGATATTCAGACGCCTTGGTGGAGGCGAAGAGAGGAGCGCCTGCGCCTCTGTATCCAAGCGCTGGCTCATGCTTTTGAGCAGCATCTCCGCGGATGAGATATGTGGCTCTATTGCTCAGACCGTGGAATCTGAGGTCGTATCTGATTGTAAGAAGGCTGATGAGCAGCCTGCTAAGCCTAAAGAGAAGGTTGAAATCAAGTCTGATGATGAGGAATGTGTAGATGTCGACCCTCAGGGTTATCTGTCGAGATGCTTGGAAGGAAAGAAGGCCACGGATGTGAGATTGGCCGCCATTTCTGTTGGAACTGCGAGCCGTGGAGGTTTGGGGAAGCTATCTATTCGAGGGAATGCTTCCACGCGTAGGTTGACAGACCTTGGGCTGAAGGTTGTGTCGCGTGGCTGCCCTTCTTTGAGAGCTCTTTCTCTGTGGAACTTATCTTGTGTTGGTGATGAAGGGCTGTCTGCAATTGCGACTGGTTGTCGTTCTCTTGAGAAGCTAGACCTCTCCCATTGCCCGGCTATCACTGATAAGGCCATGATTGCAGTTGCAATGAACTGCCCCAATCTGAGATCAGTTACACTAGAGTCTTGCTCGAGCATTGGTGACGAGAGCTTGAAAGCCTTGGGCCACCACTGCCCGAATCTAGAGTGTGTGATGCTTAAAAACTGCGCCCTAGTTGGCGACCAGGGTGTCGCTGGTCTGTTTTCTTCGGCTGGCCACGTCCTAACTAAAGCTAGTCTTCAGGGGCTCAATGTCAGCGACGTGTCTCTTGCTGTGATCGGGCACTATGGGAGTGCGATGACTGATCTTGCACTCGGTGGCCTCGACAATGTGAATGAGAGGGGCTTCTGGGTCATGGGCAAGGGTCAAGGCTTGCGAAAGCTGAGATCTTTATCGATTGCTTCTTGCCAAGGAGTTACTGACGCGGGTCTTGAAGCTATCGGTAAGGGCAGCCCGGATTTGAAGGTGTTTGGCCTCCGGAGATGTGCTCTTGTGTCTGACAATGGAGTCGTGTCGTTAGCCAAGGCTGCTTCATCGCTTGAGAGCCTGAAGCTCGACGAGACTCATAGGATCACTCAATGTGGGGTTTTCAGCATCCTTGCTAGCTGTGGAGGTTTAAAGGCTCTTGCTTTGTCCAATTGCTTAGGGCTTAAAGACATGAATTTTGGATTCCCATTGAATTCTCTCTGCACTTCTCTACGATCGTTGGCTATCCATAACTGCCCGGGGCTCGGTGATTCCGGCTTGAGCATGGTGGGCCGGTTGTGCCCTAAGCTAACCCACGTGGATCTCCGCGGCCTTCAAGGAGTAACGGATGCGGGCCTGCTGCCTCTCGTGCAGAGGCCGGAGGCTGGTCTGTCGAAGGTTAACCTGAGTGGATGCGTTAACCTAACTGACAACGTGGTTGCCGAGATCGCTAACCTCCACGGGGAAACTCTCGAGATTCTAAATCTTGAAAGATGCAGCAGCATCACTGATGTGAGCTTGATGTCAATCGCAACGAACTGCTCTGTTCTTCGTGAGCTGGACGTCTCCGGCTGCAGGGTGACGGATTCCGGTGTCGCCCTCTTGGCTAGGGCCGAGCAGCTGAGCCTGCGGGTGCTCTCCCTCGCGGGCTGCTCGTTGGTCTCGGACACGAGCTTTCCGGCGCTGAAAACTCTGGGCAGGACTCTGGTGGGGCTGAACATCCAGCTCTGCGATGGAATAAGCTCTGCTGCTGTTAATCTTCTTCTTGAGCAGCTATGGAGGTGTGACATACTTTCTTAAAGATGCAGAAAAATCAAGAACTTGAATTGCTTGGGTTTTCAAGCATTTCTATCTCTAGCATAAGGTATTTAGAAGTTTTTGGGTCCATCATCATACGTCGTCGTACGGGTTCAGGCCGGCGTCTGCTTCTTTTTTTCCGGCAGACTACGGCGGCCACGCTTTTTTGCAGCTTCTCTTGGCTGTTTCGAAGGTCGTCTCTTCCGAGTAACGGAAGAGGCTTCCGTTTTTGTGGCCGTCCGTGGTTTCCGAGAATTTCGGACGTCGGGTGCCGGATCCCTCGGCTACTTTTTTTAGGTTTCCGGTGGGAAGCTTGTTCTCAGCCGTGGATCCGGCTAGGGTTTTATCGCGTCTTTGTGTCGATGATGTTGGGGTTGTTTCTCGGTTGCTTTTGTGGCGGCGTCCACCTGTTTTCACGGGCTTTCGGCCGTGGCAGCGATGTGGTTTTCGGGTCTGCCACGACGATCTCTTCTTCTTCCTCCTCCTCTTGAGGTGTTGAAGAAGGGGTTGTTTTTTAATTTTTCCAAAGCCCTAGTTTTGCAGGTTTCTCATTGTTGTGAACTGTCACTTTGCAACCTTGTTATGTTATGATGTAGTTTTTCCTTCAAATCTCACTTTATGTCTTCTATGTATTGGTAATAAAATCCCCCTTTGGATTATGCTTTTACTAGTGTATAACCCGTCGAAATTCGACGGGACTTTAAATTATGATTTAAATTATGTATATTATTTTTACATAATATAATTATTTTTAATTAATTTAACTTGATGTAATAAAATTTACATTATATTAATCTCAACTATATTTGTCAATTAAATGTTAGTATTTTTGCTAAAATAATAAAAATACCCTTTTATATATTTTTTTTATACTTTTTCTATATTGACGGATAAAAGTTAATTTAAGATCTCATATGACATATAAGCATCATCTCATCTCAACTCTGTAAGATTAGAGTATCATCAAGAACTCGAAAGACAATATTTGACTTTTTAACGCCAAACTTTTAAGCATTATCTCGTCTGGACCCTGAAACACTATATCTGACTTTTATGCGTCAAATCGTTTGAACATCACTATCTGATGCTTTAAATATCATAACTCACTTCTAAACATTATTTTCATTAGGAGCTTGAAAGATCAGGATTGACCTATGAGATTATACAATCTGAAGCTTATAAGATCGACTAACTTCTAAACATCATCTTGTATGGAGTTTGAAAAAACATAACAGGCTTATGTGCATCATCTCATTTGAAGCTAATTAAAATACCATAACTGCGTTTCAAGCATCATTTCGTTTGAAGTTTGAAATATCATAACTAAGTTTTGAGAATTATCTCGTCTAAGGCTTAAAAAAATTGATATGAGATTCAAATTATATCATGTCAATTTATATGAGAATATTTATTTATCATAACTATTATATATCCTACGTGACACTCTCACAATTTAGTATTTGCTTCACCCTCAATTCTACACTATATAACATTTTTACATTTGTTTTCATCTATTTAACATTGAGTTTATATAAAACTTCATCAATTCATAACCTAAATAAATGGCTCAATCTCCATGAATACATTAGCTCATCTATCTAGAGGTGGCCACGGTTCCAGTTCCGGTTCGAACCGAAATTGAACCGACGGTTCCATGGTTCCAAAATTTGGAACTGAACCGAACCGTGAAAGTCCCCTCACGGTTTCGGTTCGAACCGTGAACCGGCGGTTCCAGTTCCGGTTCCAAATCGGCAGTTCACGGTTCCAAAATATGGAACCGTTTTTTTTTTTAATATTTTATTTTATGTTTTAAAGTGTTGATTTGAAGTTTATAAAATGTACACAATGTTAAACTATTTATTTAGGTTGTAAATGATTGAGATTGAGTATGAATTAAATGTAGGAATGAGAGTTGATCATTTTATTTAGATGGTAAAGGGTTGGAGTTTACTATAAATTCGATGTGAGAAAAAGAATTTGAGATAGATAAAAGTACAGGATATAAAAAAAGCACATGAACTTATGGTTTTTCAATGCACATGATTCCCACATCGAATTTTTACTAAACTTCAACTATTCACAACCTAAATAAAATGGTTAATCCTCATTTCCCATCCTCACATCTAATTCTTACTAAATGTCAACCATTTATAACCTAAATAAATGGTTCAACATTATTTATATTTCATACAACACTTCAAAATATAGTATAAATTTTAAAAAAATATATATATAAAAAAAATTTGACAGTTCCACGGTTCGGAACTGTGAACCGCCGGTTCGGAAAAATTGGAACCGGAACCGAACCGTGGAGCCATGGTTCCGGTTTCGATTCGGAACCGTTGACCACGGTTCTGGTTCTGAAACCGTTGACAACGGTTCGGTTCGACGGTTCGGTTCCCAGTTCCAGGTTTTTTGGGCATCTCTACATCTATCTTTCCCACATTGATATTCTTTTAAGGGAAAATAGCGTTAAAATCCCTATACTTTCCCCGTTTTCGCATATTTTCCCTGACTTTAAAAATTCGCGATAGAATCCTTGACCGTTGATTAATTTCGTAATTTTCTCTTAATAAAGTTTCCGGCGAGTAACTACAATGACGTGTCATATATGTGGCATTATTTTGCTAAGTCATCTAACTAAGTTTGCTTAGTCACGTAAATCAGCCAAAAACGTCGTCGTTTTCCCGGTTACTAAGCCGCCACTGTCCAAATCCGCCGGTTTGACTCCCAACCACATGCTCCGGCGGCTTATTCAGGTGTGGTGCGTCGCCAATGTGAAGAGCGGGATCGATAGGATCCCGACTCCCAAGTCCCCCCTCCACCGCTTCGCCGTCATCAAGCTCATCCGCACTGCGGGCAGCCGGCGGAGCAGATCGGACAATCTCGAGGCCCTGAGCAAATTGGAGGAGCTCGTTGGCGACGAAGACGGTAAGAATCAGCAGTGCATGGCGGAGGCTAGCGCCGCCAAATCGATGATTCTTATGTGATGAAATGTTTCGATGGCGGCTGACTTGGTCCCCCACGGTGGAGAACAAGCAAATCGTTGAAGAAAAAAGCCCTCAATTTTTTCAATCGATTCTGTGGATTTTGAACGGCAAATTAGAAATTTCAGCCAAGACTAATGCCCTAATTGTACTATAAATGCCATAGAAGTGACGAGTTCGAATTTTTTGGAGAAATTGAAGCCGTGTTTCTTTAAAGAGATGATGAGAATTTTGAGGTCGCAAACGGCACTGGCGCCGGCGGTGAGGGCGGTTCTGAAAATTCTGATCCGGAAACGACGACGTTTTACGTTATTAAGTAAAACTACGTCGCTTAACTACGTGGATTTCCGGACTCCTGTCAGCATTCTATAAATCGCCGGTCATTTTTTAGGGAGAAACGCGAACGGGATTTAAAGTCAAGGATTCTATCGCGAATTTTTAAAGTCAGGGGAAATATGCGAAAACGGGGAAAGTATAGGGATTTTGACGCTATTTGCCCTTCTTTTAAATTTAATCAAGAAAAATCTAGATAAAAAAAATATTTGTAATATGTGTTTCAAATAAATAGTTTTCCATATTTTTTTATAGTTGCAATAGTTTTTCATAGTAAATTTATATTAAACTTCATAATTCAAAGTCTAAAAAAAATTGTAATTAGATTTAAAATCACAAGTATTTATTTTTAAAAATAAAATTAAATAATTTTTTATTTAACCAAATAAAATTGATCAATCATTCCACCAATTAAATGTGAAATTTTGGTTTCAAGATTAAGAGCATCCTTTTATATAGGTTTAATTTTGGTGAAATCTCATAAAAAAAATCAATGTCGGATGAAAAGATTTAGATAAATAAGAATGAATAAATATTAAATTCTTTGGAGAATTAGGATAAATAAAAATGCAAAAATATGGTGATGCAACATAGGAGTATTCCATTTTTTATTATATATGTGATGATATTAATATTTATTCTCGTCCCAAACCCATATAATAATACCAACTAATTTCTTGAATTTTTTTAAATTTATAAAATATGTATATAAATAAATAAAATATAAATCAATAATTGGTTGATAATCTCGATAAAATTTCAAACAATAAGAATCTATTTATTTCAAATACATTTAAATATATTTTTACTATTTTTTCAAAGTTAAGTATCTTTTTATTTAGATTTTTAAATGGCAAAGTTTAATAATCCTTTATTTAAATTTTGAATTGTGAGATTTAATATAAATTCAATATATATGAGAATGTGTTAGATCAATTCAGGAATGATAATTTATTTGAAATTATTTTTCATGATCAAATTAAATTGAAGAATCTATTTATTTTAAATGCATCTCAAATTTATCCTTTTATTTATGTTTTTTTCATGGTGAAGTTCAATTTAAGATCAATGCATGAATGATAAAATATCAATGTGAGAACGATGATAAGCTAATATATACATGGAGATTAAGCCTTTTTTTAGTGCAAAAATATATATGAAATAATTTAATTTGAAATAAATGTCATATATGAGACACATTCTTACAAAACTTCATCAATTCTACACTTATTATGACCATAATGATATATCTTAATATCATTTTCTTTATTTTATATGACGAAATTAAATTAAATAACTTATTTATTTAAAATACATTTAATTATTATTTTATTTTATATGACCACATTCCATTGAAGAACCTATTTATTTTAAAAACATCTATATTTTATTTAGGTTTGCAAATATTGAAATCTAATTACAATTTTTTTTAGAGTTTGAATTATGATGTTTAATATAAATTTAATGTGAAAAACTATTGCAACTATAAGAAATGTGAAAAACTATTTATTTGAAATACATATTATAAGTATTTCTTATCTAGATTTTCCCATAATTAAATTTAATAGAATATTAATGGGGAAAAGCTAGATGACCTAATGTACTTATGGAGATTGAGCATTTTATTTAGGTAATGAATTGATGAAGTTTGGTATAAATTCAATGTGGGATGGATGAAAATAAATGTAAAAATGTCATATAGTGTAGAATTGAGAATGAAGTAAATACTACATTGTGAGAGTGTCACATAGGATAGAGAATGATGGAGAATGCTCCAATATGTATCATATTAAATAATAGATAGATTCGTGGTACGGCGTCGTTTTGATGCTTGAATTTTATAAATTAAAATTCAATATGTATTACGAGAGACTTATAAATTAAAATACGTATAATCAAAGACTTATGTGAGATTATCTTATTAATTTAAATAAGTATAATTAGAGACTTATATGAGATCGTCTCAAGAGTAAAACTATATAAAACACATCAATAAAAACAAGAATTTTATAGGAAATCTTGTGAACCAAAATACACCAACAAAATTGATATAGGTTTGGATTCAAATATTGAACCTATCATATTTCTTGGTATTTTTTTAGCCATTGAAGCAAAATAACTAAAAGTATAAGAAGCCAACATCATAGTAGCAAATTAAAATTCCAAAAATTTTCACTTTGGAAACATATTTAGACATAAATTAGGAGCAAGTTAACCACTTAATAAGCTTGAAAAAGCAGCAACACATTTAAATTTCAAACAAAGCAAGAACTTGATTGCTGACTGACTATGAACAACAAAGGACACTTCCAACCTTAACAACATCTGTCATTGTTCGATCGATCGCAGTTTTTATTCGAACATATCTCAAGAGTTTGAGGCGACAATGCTGCTACTCGTTCCATCGCTCACACTGCGATGGCTTCTTGCACCACGACAGGGGGTTCCTCAGCTCTGCTTGCAGCCTCGGATGCCACCACAGAATCGCTTGTTTCTTTGGCTGTGGGCCTCTTCTTCTCGTTCGACGACTTGGTGTCCTCAGACGGCAACTTGGGGAGAGACTTCCTCAGCGGCTTCTTCACATGGTCGTGGCTCGGTGCTTTGGCGAGGCTATTTTGCACGAGCTTCTCGTCCAAACTTAACCTAGCCGGGCGAGCACCCCGCTCCCTGTTTTCTTTGGATTCAGCACTAGGGGAAGTCTTCTTCCGGCCAAGCTTCGGAGATTTGGGTCTCGTAATAGGTATCTACACCAAAGTTTACGGTTAAGTTCTAACACGAACCAACGGGCCGTTTACTTTGAGTGATACATTAGACTGACTTAGAAGGACTATATGATCAAATGAATTCAAAATTGTACAATCCATTAAAGTAAAGACACGGCACAAGTATCGTCGTGTAATGAACCCATTCAAGGACTAGCAACAAGGATCCTAAAACCAGAAAATGACGAACCAGAGCGACTCATTATCGAATGCTATATTCCAGATGAAAATACGGCTGCAACGAAGACAAGAAATTACCTTCTTTAGTTCCACCTTTGGAGGTGGAGGTTCTTGATAGAAGCTTGGCATAGGCATGGCTTTGAATCCCAAAGTTTTTCTCAGCATTTTGATCTCAGCATCCTGCGATTCCTATAACAGAAAACGGTAAATCCGAGTCATTGCCATGCTCGACTACCCTTAACTCTAGAGCGATGATATGATACGAGAGTCTACCTTACTCTTTGCCTGCAGATTGTTCTTCTCTGCTTCCTTCGCCTGAATCTTTTCCTCGAGTTTCGAATAAAACTGTTGGAACAAGATTTATCACACGCGAGATTTTATCAAATCAGTCAGCACGGATGGTGGGAGGAAAGACTAACCTCTCTTCTTTTCTCGGCCCTTTCATCACATTTGAAACTGAAACCGTAGGTTGGTAGAGCACCCGATCTGCGGGCCCTGGCATCTCCGGCAGTAGGGCTTCTACAAAGCAGTTAAGGATAAACCAGACACAAGCTTCACGTCACGATGAAGGGAATGATACGCACGTACCTTCACCCTTCGACATCAAGAGAAATGATGTGAATCTAACGCATTACGCATACAAAGGATACGATGATGACACTGAGATTTCTTCAGTTTTACTAGAAGGGCTTTTCCTAGGAGCCTTTAGCTTTGTCTTCTCCCTGCAGTCAGGAAACCTAAGTTCATAAACACTGTGGAAGTAAAAGTAGCGAAGCGTTTGTAATGAAACGAAATATTCATCAAATTTGGCAGTGTAAAAGAGCATACAGAAGTTCTTCAGCCTGTTCTCCGCTCGTGGAAGATGATGTTGCATCGGGAAGCCCGTGTTGCTCCTTGACATCAGGAAAGAACTATTGTAAGAAATCCACACATAAAATGTACAATGCATACATTTCTTGTTTCTACCTTAGAGCCTTGATTCTCATTAGACGATTTACTTTTTGGTCTGAAAGCTGAAGTCTGTCTCTGGCTCGATTCTGAAGCATCGCTACCATTTGAAGCAACGTAAGGTTTGCTACCCTCTTTCCTGTTTCTGCTCTTAACTGGAACTGCTGCTGCAGCATTTTTGGGGCTAGATGCTTTATTGATCTTCAGTGGCTTCAAATTCTTCAAGACGCCCGTCTCTTTAACTTCAAGCTCCTACAAGTACACTAGTGTGTTAGAGGCACTTCCCGGAGAAGGTGATCGTGCTAAACAACCGAGTAACAAATTGTGAAATGCCTACCACGGGCTTGCCCGTTGATTGGCATTTTGGAGGTAAAGACTTGACAGCATCGTCAAGGCTCTCAACTTCCACGCTGCCATTGGGAGCCCCGTCTACACTTGGAGAGACGGGGAGCTGTGAAGCAACGGCGTTTTCAAATCCAGTCGCTGGAATGGCACTTTCAGTGTCCATCTCTTCCATTCAACCTAACAATGTATGTTGTAACTCACATCACAAATCTTGGAGATAAATGTGCAAAGCCTCCACCAAAATTTTCCCTTCAAATTGCAACAATGTAACAAGTTTTTCCATTTCTTGAAATCGAATCACCAGCATTGATTCCTAATTCTCTACCATGAAAGGAGCAAATAATGCATACAAAATCAAGACTCCATCTTTACCAACAACAATGCAACACATGAACACTGAGGAGTTTAAATTTAACTCAAGAGCCCAAAATTCTAATTAACCTAGCTTATATGAATATAAATCAAGATTCCATTTTTAACAACAATGCAACTAAAAAATTCAACATTCCCAATCTCTTAAACCTCTTGTAACAACCAGTGAAAAAAGGGCCCCTTTTTTCAACAAACAAATCTATGCCAATAGCAACACATTAAATTAACCAGAAAGCAGCACCTGAGCTACAAATTAGTACTTCCAAAAAAAAAAAGCTACAAACTCAGATCTCCACAGTCCCACACCCACAACAAGATCCCACACCATTAAAAGAGGTAGATTTCAGAAACCCATTTCCACTACACGAAAAGAAAAAAGAAAAAAAATTATCACATCCAAACAAAAAAGCACACATTTTTTTTCACGCATTTACCTTCATATTAAAAAAGCACTCACCTTTCAAAGCATTTGAAGGAGAAAACCATTAGAGAGGGAGTAAATCATTGGAGGGTAAAGAAGATCTGACTGATTCTGAAATGGGTTTCGCCTGGTTTTGGTCAGTTGGTAGTCTGAACTTTGGAATGATGATCTTGAAATTTTCGAAATTTATTTGCTTGTTTTTGGGCATATAATAATTTAGTTTGTTTTCTCCTATAAACTCTTTTCCTTTTTGTTGTTTCTTGAAATTGAAAAAGATTTTTTTTTTATTTTGCACACACTCTCTTTATAGAGCACAAAACAGGAAAATGTGTATGTGTGTGTGTGTGCCGTCGCTTTGAGCGTATGAATCAAATCCACTATGCTCCACATCAGCTTCCGCCAAAAAAAAGTTAGCAAAGATTAATAAAAAATTATTAGATCACAAATAATTGATGAAATGATGAGTAATTGTTGATATCACAAAAAAATATTAGGGGTGAATTATTAAATAATTAAATGGTGTTGTTTTTTTATGTTATGTTATGTTATGTTATTTGTGGCAAAAACAAATCAAAAATTGTCGAGTAATTTATTTAATTATATTTAGCAATCGATTGAAAAGGTGGTGTCATGATGTTCAAATTTTGTAATGCTTTTTGTCAATGTTAATTTCAAGAAAATCGTGATTTCTTAAGATGAATGCAAATGTAATTTTCATACCAAAGTAGTGGATTTAATGATCCAAAAATATTATCAAGATGTCTGTGGAATAACCTTAAAGACATAGACAAGTGCCGCTTCAATGTGGAAAGGCGACGAGATGGAAAGAGACTTGAAAATTAGATTTAAATTTTTTGCAGGAATATTATTTTCCCTCAATAAATTTGAAAGGGAAAGAAAAACCTCTTTCCTTTATCTACATGATGGGAGTCGCCTTCATTCTCCTTTTATTTGAAAAAAAAAATTTATAATTTGTCAATTTTATTTATACATATTGTCATTTAAAATTTAAGTAAAAAGCAGCATAACAAACGCTCTTGCTCTAATTAGGATGAACCAACTTGATTATCCTTACTTTAGATTCATAATTTATGATGATAGTTAGCTCGTTTTGATTTGTTTCCTTTTTTATTTGGTTTCATTTATATTCTGAATGTAGTCACTTTTGAGCTCTATCTATATATGATTTTTGTCCGTTTCATCTATGTTTTTATTTGTTGATTTCGTTGGGCGCTGTTACTTTTGGATGACGTCATGTATGAGATTATTTACATAACCGTAAACTTTTTAAGACACTTTTTTTTTGCCGATAAATGATGACATTATTGAAGCATTAAAAGTTATTTAAATTATAAACTTGCAATTAGTTGATAATGGGAAATAGTTCGAGCGCACCTCCTCCATTTATAATTAACATCAATTTAGTAGTTAGGTGCCAAAAAAATAAAATAAAATAAAAAGTGAATACGAGAATGCCCAAAATTCTTAATAATATATTCCGACTGGATAAATCGTGCAAATGGGTGGTGTGGCTTAATACAAAAAAACACATATTAGAAAAAAAAAAAAAAAAAGATGCATTTTCAATAACAGACAATATGTGTCTTCACGTTATACCTGTCACTGAATTATTAGTAGTATTCAATATTCATATCCGAATTGACTCAACATAGAGTTAAATCCTCTTGCATTTCACAGCAACTTCACCACAATAGAAGGAAAGCCATCTCTCTCTCTCTCTCTCTAACCAGTGGTCCAAAACACCAAGAGATATGCAAGAGGGCCATCAGAGGGGTCTTCAAAGTTCAAAAATCATATAGAAAGACACTAAGACTTAAATGCAACTGTCTAGACAGAGAGGGAAATAAGGGCCCTCAAGATGATGTTTCAACCATTCTTTGAAGGGTGGGGGTCTGCTCATGCTCATCTACAACATGCATCTTATATAATTCATGATAGATTGAAGAGAGATCGTGTCGAGTTCGACTTACTTATCTGCTAGTACTGCACGTTGGTGGGACACGAACGCGCATTTCATTCGTCTACTATATGTTGGTATTCGAATACATCTCTTAATAAGTTAAACCAGGCGTGATGACGGACCAGTGCTAGCTCTTTCTCAGCTCACGCGGAGCTCCATTTTGCACCGGTGTTCACTAGTTTGGTGTAGGCTTTCTTGAAATCTTCGAAGAATAGGCTCTGATCCTCTGCATACTTTGAGATCCATCTGTTTGAATTAAAAAAGAAAGAAAGAAAGAAAGAAAGAAAGAAAGAAAGAAAGAGAGCAGTTAAAGTTATTGAATCTGTATGTATCCAACATTAATGACATGTTTCACAGCTTCGATTCTACACCTATATCGCTGTCGTCAATCGCCATTATGAGCCTCCATCAATCATACGTCGTGTCATAGAATTAAAAGGGGACCGGTTTTTGGTGTTTGTGTTCATCAGGCAAACACGGATTAAGTGCAACGGATGGTAAGAGTGAGAAAATGGCATACCTGTTGCATTCATCATCGTCGGCTAGTGCCTTGTCTGAGGGAAGGCCAATCATGCTGGACATGCCGCCTACGTGTATGAGAGAAACCAATGATGATCGCTGACTTAAAGGGAAAGAAGTAAAACAAAATGGTAAAGGATATAAAACATGCTTAATCACCTGAAGATGACCATGGCTTCTTCACAAGAATCTTGTAATAAGAGTTGTCAAATACTACTGGACTTCCGAATCCTTTGGTCCCTAAAGTGTGAGCTCCGGATAGAGCAACGAGCTCCTGGGCTCTATCGATGAAACATGAACAAATATTTCAACACTTACAGTAGCTATAGTTTTGCTGTAAGAAATAGGCCATAGATTCACACTTAATAGTAATGCTGATCTTCTTTGTTGAAAGACTTAAGTTGCATATATAAGACATGTTAAAAAAAAAAGTTACTTTTTTTGTTTGGAGTGATGCTATCAATAAGCCTGCTGAATGTTATGTGAAATTCAGCTATAGTGACAAGTAATGTCCTTTGAAAATAAGACATAAGGAGCAATATGAAAGGAGAACAAGCAATTTCAACATTACTTCATTGTTTTTTAGTTGTTCAACATTACTGCATGAATATACTAGAAATTAGAAAAGAATTCTCAAAAGGGCAAACTGTAAATGCATTGCTAATCAGAGGAAGGAAGGAGCGATAACAGATGTACAACAAATAAAGAGAATCTTTATATCGATACTCACGAGAAGCCTTTCTTTTGAAAACTTTGCTTCATGGCCTTTGCATCGAGCGTTTCTTCAGGAAGCTTCCCTGTGGGATCAGGTACCCTGAGTGACAATATTCGAACTTCTACGAATTAGCCTTCCTTATACTTGTAGTAACAACTAGATATATACAACTTGTGACAGACTAGTTGCTATGATAGTTTAGAGCAATTGTGATTTCCAAAGTTTGAACAAATGCACCAATTCCTAATCATTTCATGGGCAACTACATGCTATAGACAATATACGAGTCATTTACGTTGCATCTACTCTTCCCAGTCGGACAGGAATCTCCGGACCTCCACATATCAAAACAGCCTCTGCTCCAGCCATAGCTATCAGGTCTGCCCAGGATACTAGCAAACACCAAGAAGAAGGAATTAGTTTGGCACATGATTGCTGCTATCATATCATATCAAGATTCCTTTCGCCAAAAATACCTGGGCGTACTGATTCCATCTGATCTTTTACTTTCTCCAGAATCTAAAAACAATGCATCCATTCAGGAGTTAGCAGACTGAAATTTGTGCAAAGGTTAAAAATAGAGACATGTGTGTGTAAGCAAATATACAGTGAAAAACAAAGAGGTTAGAGATAAGAAGTATATGGGGAGCTTGCCTTCAGTGTCTTCTGAAGACCTGCGTTTTCAGGTCTCTCGAGTTCATAAACTATCGATCCATTCATGCCACCTAAAACAACGTGAGATGATTAACTAAAAAACCTATAGTTGCTAGATAAATCACAGTGATACATTACAGGATCTATTCATGACTCTCAATGCAAATCAAAATTTTCATGTATGAGAGCAGCAAGATATAGTATTTTCACTAATAAACTAACTATCACGCATATATCATATCTCCCACACTTAAACATCACATATTATCCTTATCCCAAAAGTTTTCTTCGTTCCTCGTCCAAATTTTATATTCTTGAAGAAGAAAAGGATGAAGCACTTCACATGATACCTGTTTTATCACCCTCGTCGAAAGTTCCAGCATCATGAAAAACTAAACGAAGGAAACCAGGAGCCTTAGTCTTGGTTAATACCTTCCTGATCTCTTCTTGCAACAGGGATGCTTCACTGAATTGAAAACCTCAGCATCAATAAGCCTTCTCACTAACTAAAATTGTTCTTTTTTTTTCTTTCTATTAAAATGTGTGTGTGTGCAGCTGAAACAATTCCAATTATTTCATCAATTCTCAAAGCACTACTAAATTCCTTTGTCTAATAATGTACAATAACAATACACAAGATTAACATTCTACAATTCCTAATAAGCTCATAAATAAATTCACAAATTATCACCAGCTCGTTGCAAAATTTGAGGATCTAACTGCAATCACAATGAGCAAAACATATACCCTAAAAAAACAAAAACTACTATTCCATGCGATGTAAGCATATGAACTGAACTACATTAATCAAGCTTACTCAGTAGCAAAGGAGGGATTGGGGAAGGGCACCAGAAACGACGTCGCTGCCATATACATTAGCGCTCGCCTCCCGAGTTGAGAAGGTGAAGAAGCCGCAGCACAGGATACAGTGAGCCTTTTCGCGGCGAACTTGACTGCCGGCGAGCTTTTCACCGAGATCTTGAGCTCCCTGCCAGCGGAAATGGAGGCTGCTGAACTGAGCAGCGCCGGATCTACGGCGGCGGCGGCGGCGGTTGTGCACCTCATTTTTCAGTAGGTTGCTCAGCTCAAAACAGTCGATGCCTTTATCTAACTGAATTTGTTAATTTAGTTAGTCTTATTAATTTTTACAATAAATGTTTAATCATTTTCGAAAATATATTAATTGGGCCACTAAAGCATGCCGTAATATAGCCCATTTATTGATGGGCCTTTGTGATCTTTGCTTTCAGTTTACCCATTTTTCAAGAGAAACAGCCCAAATTTTATACGATGTAGCTTTGTTTTATGTTTTTTTTTTTCCCACTCATTTGATTAATATTATTAAATAAAAACGTGTGAAACTAGACTATAATGTTGAAAAAAATTTATTTAAATATATAATTAATGTCCAGCCCAAAGAATATGAATATATATTTATAATTAATGTCTTAGGTGTTATGGCCATGCGACAAATTTGCAATCTTGAATGAATAATGATATATGGTTGAAAAATAATTATATTTGAATCCAAAACATACCTATATATGAATTCGTGAGTCAAAACGATTACAAATTCATTCATTTCATAACATAAAATTAAAGTTATTCACTAGATGCGTTCATTTTTCACTTTTTTTTAGTAAAGTGATTATTACTAATAATCTCTCTAAATTTTTAGGTTTGATTTCTTTTTCTTTAACTATACAACTTTATTTTGACATATCTGTTGAAAGATATTAGAAGATATAAGATATAAATAAGATAAAAGAATTTGAGCATATATATTACACGGAATCTACGTCAAAAGATCTATGTTGTCATATGACTTTGAGAATTTCAATTTTGATGTAATAAAATAAATTTTAATTTCTCCCACGTTGTAAGAAACCCCCCAAATCTCTCCAAAAAATACGTATTTCTACCGCATACTAGATAGTCCATTCGTGCGATTGCACGACGAATATCGAAATTAAATGACATGCATAAATAATAAAAAAGTATTAAATAAAATTAAAATATAAATAAATGACATACATATTTTAATAATAAAATAACTTAAAATAATTCACATCAATTACTCAATAAAATCTTGAATTTGAAACGAATATTTTTAACTTTGTATAAAGTATAATGATAAATAAATTAAAATTATTTGATAATGAAAATTGGCATTACACATTATTATTATTATTATTATTATTATTATTATTATTATTATAGAGTATTAATCGTCATAATAAATAAATTAATATATTCATACACAAATATAAATAAAAAGTTGTAAAATGTTAATGAAGAGAGAAAAAATAAAATAATTTTAATTTTAATTTTTTCATAATTTATTCATTTTAAAGTCATTTTTGATGATTTTTTTATACCATATTAAAGATCTTTTCACGAACTTAAATTTATTAAGTATTTTTTCATGAATTAAATTGATGATGTTTAGAAAAGAAAATTAAAGAAAAAAAGAGATAGAAAAATAGTGAAAAAAAATTAGTGAAAGAAGAGAGAGAAAAATGGAGGGGAGAAACTCCTCTTTTATACTCCCTCCGTCCCAATATTCAAGTCTCCTATTCCTTTTTGGGCCGTCCCAATATTCAAGTCTCCTTTCCCTTTTTGGCAAAAATTAAGATACAATTAGTTGAATTAACAATTCTCTCTCTCTCCCTATCTATTGCCTATCTATCTCTCACTCTCACTCTCTCTCTCTCTATCTCTATCTCTATCTTCGTCCTCTCTCTCTGAAATCAAGCGCCGCCCGCTTCTGTGGGAAAACCCTAAGGCTCGTCGTCTTCCTCCATTCTTTGAGTCCGCCGCCTTTCTCCGTTCTTCTCCTCCGCCGTGATGAACCCTTCGTATGGTTGGAAGGAATATCTGAGCGACGAAGTCATTCCCGACACCGAAGATTCTCTGTCGTTGTGGGGTGATCCACCGCCCGTGTTTTTCCCTTTCTCCCTGTCGGAGACGTTGCCGGCGTCGCCTGAGGAGCGTGGTGGTGGCGCGTCAGAGAGCGAGGGCGTCCGAGAGTATGAGGTACCTGATACTCCTTCTCCTCCGTTTCGACCTCCGATCATCCGACGGCCCGCAAGGATGAAAACGAGAATGAGGTCTGGCGAACTCGGGGATTTCGACCTTCTCTGTCATGAAGCTTGGGGATCTGACTTTCTGAGCGAGGAAAACCCTAGAGGTCTGGCGATCTCGGAGGAATTGGAGGCGAACTCGGAGGAATTGGAGGCGATCTTGGAGGAACCGAACGAGTGGTGGCCCACTGCATCCAAAGCCCACCTACGGATGCTCGCACATATGTTCCCAATTCTGTTTCCGGTGAGATCTTTCCTTGGGCTCATGCTTATTTCTGCTTGGGTGATTCCCAAATCTGTTTTCCCTGATTAATTTTGGGTGATTCCCAAATATGTTCATGATTATTTGTGCTTGGGTGATTCCCAAATATGTTCCCAATTCTGTTTCGGGTGCTCTTGCTGATCTATTTTCCCTGATTAATTTTGTGATTGGGTGATTCCCATTCTGTTTCCCCTGATCTATTTTGTGCTTGGGTGATTCCCAATTCTTGGTGGCTGCATGCAAGAGCACTAGGGTTTGTTGGTTGGCAATTGGATCTGAAATGATATAAACATGCTCTGATTTTGCCACTATGATGGTTAAATGTGCTGTCTGTGCTTTGTGTGTTCGTGTGCTTACGTTGTGATGTGTAGTTGGCTGCCATCTTAATTGTTGGGTGTGTAGTTGGCTGCCATCTTAATTGTTGTGATGTGTAGTTGGCTGCCATCTTAGTTGTTGGGTGTGTAGTTGGCTGCCATCTTAATTGTTGGGTGTGTAGTTGGCTGCCATCTTAATTGTTGGGTGTGTAGTTGGCTGCCATCTTAATTGTTGGGTGTGTAGTTGGCTGCCACATTCATTAATGCACTATATCTTCATGTAGGCCTTTACAAAAAATAAGCCTATCTATGTGCCCTACTACAGATTCTAAACTGCACTATATCTTCATGTAGGCCTTTACAAAAAACTGCACAAAAAACATTTTGGTCTTGCAGATGCTAAACTGCACTATACCTTCAGTTTGGCCTTTACAAAAACTGCACAAAAACTGCACTAAAACCCTTCTAGATGATAGCTTTAATCAAGCAACATCATGGCATTGAAAAGTTCTTCAATGCCATCCATATTTGCTTCATTAATGCCTAATCTATCCATTAGCTCTTCTAGTCCTTTCCTCTGCACCTTGATCTTTCAAATACTTCATGCTTTGTGTGACAAGTTCATGGGGGACTTCCAAACTTGTTGGAAGCAAATCTTGTCTAATCAATGCCCCTTTCTTCATATGTGGCAGCTTATAACAGTTATTGCCCTTCACCTTCATGATCTCCAACATGCAACCTTGTAAGCTTAAGAAAACACAGTTTAAAGCCATTGGATCTAGGTCTTCATAAGCTTTATGCACTGCATTCACTAAATCATCAACATCACTGCATGCAATTTCAGTTTGTAGGCTTTGAATGGCCCTAAAAAACCCAAGGTCATTGATATTGGTGTCGGGTGAGTTTGGAGGTTGATTCACAATGTTGATATTGAAACCATCACGTGTGGCAGCCTCTCTAAACTCCAAGTCATCATTGCAAATATGTGGTCTTGCATTATCTTGTTGAATAAACACATCTTTGCTTGCAAAAGAGGGCCACTTGGTTATGATGGCAGGCACAATCTGTTGTTTTACATAAAAAAAAGCATGCAAATGGTCAGTTCTTTGATGTTGACAATCTGCATTCACTAATTGATGCATATAGGCATTACCTTGTTGATGAAAAAGTCTCTCATAACTGGTTTGCTCACACTTTCTATGGGCTTTTGCTCTAGAGTTCCAGCCACCCTGTTCTTACTTGATCTTTTTGCTGCCACCATCTCTGTAAATGGGAATATGCCTATCTTCCCATCAAATATAATGCTGCCATCTGCAGCAAATAGTGGTCGGCACACTGCAGATATGAACATCACCTTTTTTATGAAGTTCTTGTTCTTGCATGTTCTATGTGGTTCAGCCTCTGTTGGTGTTAAATAGAACCTGTGAGAACTCTTTGTTAAGTAAAACCATTTCTCATCTACGTGTACAATGTTTTGCATGCTCTTGAACCTCAAGTTATGTGACAGCCTGCCCATCTCTATTGCATCTAAGCAAAACCTCAACCTTAACAGCTTATTTTGGGCTGTAAGGTCAGGTCTTAGTGCACTCGTGTGAGTTTTGATCAGACCTTGATCTATCCACCGACCTACGGTGCTCTTGCTGCAATTTATTCCATTAGCTAGTCTCCTTATGGTGGACCTCTTTGTTAAATCTAAACTTGCAATTAGCTCTAGGTCTATTTCAACTCTTTTTCTTCTTGGTCTTGCTATCTTCTTACTTGATGAATTTATGGCATGCCCTTGATTTTGTTGTTGTTTTGCCTCAGCCCAAATGCGCGAAACAGTTCGCCGGCAGACGTGGAACTTCTCCTCCATAGCTTTCATCTTCCCTCTTGGTGGCTTTCCATTTTTGCTTTCAAGAAGAAGGAATTGAAGCATTGAAGACCTCTCCTCTGTTGTTAAATCCTTTCTTCTCATCCTTTTTTTTTTGGCACTTGTTCTGCTCGCAAACTGCTCTCAGAAATGGTGAGCAAACAAACAAATGCTCTGTATATATAGCTGATGTTGGACGCACAGTGTAGCAATTTCAAATTTATGGAATGAAATGAAAGTTTGGCCCACCATTTCTGCCGCCTTTTTTTTCCCTCTATTTTGCTGTGTTTTAGCAACAGTTACTGTTCCCAATTCATAGTTAATCTAATAAACAATTCAATCACATTAAATAAAGCATTTTAAAATTAATTTAAATTGTTGAATTAATTTAAAAGACATTTTATTAGTCACTTTAATTAGTTAATATAATAACATTAAATAAAACACTAATTCTGTGGTCCCTACTACTTTTACATCTAATTCAACTCTCCTTAATTCCCGTGCCCAAAAGCAAGAAGACTTGATTAATGGGAGTATATTATATAGATTTCCTCAAACATAAATTAAGCGTATCTATATTTACCCGTATCCCACCCTTCTTACCATTTCCCTAATTTCACGCCTACATCACGTGCGGAAATTCCCTCCCGCGTCCACTTGTCCTCACGCCATTGGCTCCCTGACGATCCCGACAAACTCTGCGCCAAATAGAAGTACAACTGTATCTCGACACCCGACCAACCGCCACACGCCACGTCACATCCTGTTCCTCGTGAGGTACGACTTCCGACGTGGCGCCTCCCCATTGGCTCCATCGTCGCCTTCCAAAATTTTGTACACGGTTGCTCAGCTCCTATTTTCTTCGTAAAATCCCCTTTTCCTTAAATAAATAAACATTTCTGTTTCCTTCAATTCCGCAATTAAAAAAGATATTAGAAAGAAATAAAGAATATTTCAATCAAGCAAATCATTCAATATTTTTTTTTTCCACAACTTCTCATTTTTGTTTTATTTAGAGAGAGAGAGAGAGGGAATTTGTCGGAGATGGCGGTGAAGATGAGGAAGTGGTCGCCGTGGCCGCCGGCGAGGAAGTTTGCCGTGGCGGTGAGGCTAATGAGGCTCGAGGTATTGGCGGAAGACGACGGCGGCGGCGGCGGAGATGATGAAGACGGCGGCTCCGGCGAGGTGCAGAAATTTGTGGCGATCAAAATCAAATGGAAAGGCGAGCCGAAGCTTTTCCCGTTGATGCCGCCGTTTCAGCCGAGGAAGAAAATCGAGCAATCGAGCCACAAAATTATGAAGAAGAATTGCGGAATCGTCGAATGGGACGAGGATTTGTGGTTCGAAAACACGTGTTGTTTCTCGGTCGTATCGGATAAGAAATTCGGACCGTGGGAGATCGCCTTCAATGTTATATGCGTAAGTATGAATGATCAACGATCGTTTTTTGTTTTTGTTTTTGTTTTTCGTTTTTCTTTTTTTGTGTGGTTTGCAAGCTATTATTAAAAATATTAAAAAAAAAAAATCGATGATTTTTGGGAATAGGGGGAGAAGGTGGATTCGAAGGCGAAAATGTCGACGATAGGAGGAGTTTCGATTAATATATCGGAAGTTATTTGGAAAATGGAGAGTTCTTCCATAGAAGAAAAGCTTCATCTCAATTTGCAGATTGATGGAATTGCTAGAGACGCTAATCTCACGGTAAATTTGAGTTCTATATTATTTGCTTGTTTTTTTTTTTTTAACGTTTTATTATTGATTGAGTTATTTAAAACGTGCTCATAAAGTAATGTCGCGGGCACAAATTATTGAAAAAATAGTTTGTTTGGATGTAATGATCGTTTTTCATTATCATTTAACTAATAATTTGGTGAAGAAATTCATGTTTAATAGTAGAAATGAGCCAAACTTGTGTTGCATGTGAACATGGTGTACTACTAGATGTAGAAATTTGGGTTGATGTAATTGATTATGAAACTTAGTTAATTTTTTTGAAAGAATTAATTTCAATGCTTAAGAAAATTAAATTAGTTGGGTGGATAGTTAACTAGTCTTTGTTTGAAATTTAATGATTTGAGTTATTGCCTAGCTATTTGAGATTAGCTGCGTTGTCTCGTTACATTAAGTATTCATCTTTGACTATGCTATGCCTTGATGGCATATTTATCTAGATGTTTTTATTTGAATTTGTAATCAATTGAATGTGTTGAGAGTAAAATTTTAGTCTAATTTTAATATGTGAAATGTGTCTTTAGGTGATGTTCAACTTTGTTGAGATCAGAGAATCCCAAGATTTGCCGGCAATAGGCCGAACGAAATCTATCGATGTGAAATACTTGCATGCCCATGAGCGCAAAGACAACGTGAGGGCGAGGAGGAGATCGTTGAGCCTCGAAGAGGTGTGTTTGGACGAACCGGATGCGGCACATGCCAAGTCGAGGGGCCCGGTCGTTGGGCTCGAGCCGGACAAGAAAGACCGATGGTTTACTTGGAAGAGCAGGCGATTTAGTTTCAAACGAGCCAAGACTAAAGAGGATAAACTCGAGGTAAAAGTCGATAACCGCAACGATGAGGCTCGGATTCAATCACCTAACGTTTCTTCGATAGACTCCTTCAACGACTGTTCATTGCAGGTATATATATATTTCTTAATGTTGAAATTCAAAATGATCTTGTGTGAAATCTAATTTTATGATGTGTATATTTGAGTTAAAAAATAGCTACTAGTATATGACTTGGTAAAAAATATTGCATAGTTTAGCATCATGCCGTGCTTGTTCTTTCACTTGTTATAATAATTTGTACGGTTATTTTCAAATTAAAGCTCAAACATTAATTTATGATGGTTTTTTAATGCAAACTTAAAAAATATTATAAATCTTATTTTCGTTATCCACTTAATAACCCGAGTCAAATAGACATCAAATAGACTTACAAATAACCTGAAATATTTATTTTCAAAAAAAAAGCCTGAAATATTTTTCTAAATGTTAAAAAAAATCTACGAAAACTCTTTTAAATTGTCTGAAAATTGTAACTCAGGCTATTAAATTTAAGTGAACAATTCAAATAAGCATGGACTATATTTGTAATATTTTTAAATTTCAATTCAATGATTACAGCCGCATTGTCTAGTTTGACTTTTCTAAGCAAGAGTATTGACTTTTAGGCAATCACAAACACAAACCTTCGATGATAATAATACTAATAAACAGCAAGAAAAAGTATTTACTTGATTTATTTTAATCTATTATTGAAGCATTTCAGTTGTATCTTCTTACAGAGAGATGATTCGAGTTCAGAAACAGCGTACCAAGACAAGGCAGCTTGTCTGTGGGAAGACAAGGAGGTGATGAGCAGAGACGGCCGAGCGAAGCTCAAGGCTCCGTTTTTCTTCGCGTCGTTCGACCAACGGAGCGACAAGGCGGCCGGGGCGAGCGCCTGCACGGCGCTGGTGGCCGTGATCTCCCACTGGCTCCACTCGAACGCGGGCGCCATGCCGGGGCGGTCGGAGCTCGACGACCTCATAATGCAGGGCTCCTCGGAGTGGCGGAAGCTGTGCGACGACGCCGCCTACGTCAACGACTTCCCCAACAAGCACTTCGACCTCGAGACGGTCCTGAGGGCCGACATCCGGCCCCGGCCCGTCTCGATCTCCCACGACGAGTCGTTCGTCGGGTTCTTCGGGGCCGAGGCGTTCGACTCGCTCAAGGGGGCCATGTCGTTCGACGACATATGGGACGAGATCAGCCGCGGTGGCGGCGGCGGCGGCGGCGGGGACAGGCCGAGGGTGTACATAGTGAGCTGGAACGACCATTTCTTCGTGATGAAAGCCGAGGCAGACGCGTACTACATCATCGACACGCTGGGGGAGAGGCTCTACGAGGGGTGCAACCAAGCGTACATGATAAGGTTCGACGACAAGGCCGTGATGACGCAGAAACACGAAGTCGAAGGGGATGACGAGGTGATATGCAGTGGGAAAGAATGTTGCAGAGAATTTATAAAAAGATTTCTCGCAGCCATACCGTTGAAGGAGCTCGAAGAGGAAGAGAAGAAGAGCGCCGTCTCTTACTTCTGCCTCCATCAACGGCTGCAGATAGAGTTCAACTACAGCTGCTTGGCCTCATCCTCCTCCTCCTCAACATCATCTCCCCTTTCTTCCCTAACCACATCGGCATCTTCTCCTTCGTCCGATTGAACTGTAAATCAATGTTTCACCAATAAAATATGTCAAAAATACTACACAATCAAGAAAGTAATAAAGGGTTCCTGTCTTAAAAGTTTGAAGATGATTTGTTCAATCGACATCGATAGAAATGGAGCTGTCACTAGCAATAAAGAAAGATGCTCAAGGAATGTAGGGACCTACAAACTCAAATACTTCAGACAAAGTGAAAAACTTTAACTATCTCAAATAATTTATATTGCTATGTCTACTTTTTTCTCTAGTGGTGTATATTGGAGATAGACTATCCCACTTGCTTCTCAGATACAATTTCTGACAAAATATTAACAAATTTCGGATAGGGTTGTTGAGTCCCTCCGAGAACATCCAAGTGGAGCGATGGGTCTAAGGATTAAGATCTATCGCTATCACGTCCCTAAGTAAAACGATAAACAGAGAAATGATTGTTCAAGCAAATTTTGCGGACATATTAGGCCCACAATGTATCCACTTGTATCAGCACAATCGAAACAAGAAACGAAAGCATGATTTAAAAACACTCATATAAATAAAAGTAAGGGTAATGAAAATGCTATCCATTCTTTCAAAATCCACTTTATCACCTTCCAACCTAATAAAGCATAATGCAGAACTTAAGTTAAACTACTATACTTTTTTTAGATGTAGGAGGGACACACTATCCCGAAGCTTCATCCCAATATATACTGTCGGCCAAAGGCCGGTAGTGAAACGAATGGAATGTCGTTAGCCTCTTCTTGCAGCTTGCTTATAAAGATGTCCATTCAAAGCAAAGCAAAGAACTATAGTTGCTTCTGCAGTTCATTAGTCATCTAAATTACAAATTGAGTTTTTAGGGAAATATTCGAGCTATTCTATGTCTGCTGACGAATCCTAGAACTTTATCCGAGTTAATCCCTCTCTACAAATAACTATGAACTAGTAATTCACATATTCGATACACAAACTAATTAACCTAGAATGTACCTTATAAAAGCAGATTTCTAATTACAAAAGCATCGGAGATCATCATCCGCTTTTGAGCATGCTCTCTTTCCTGCCACGAACAGAGCTGCACCTGCTGATAGTAACTGCCATTCCTGCTGTATCCTTGTAATTTATACTCGTAGTCATCTCTAACGTCAGCATATTATTCTCATCAAAACAAGCCCGATCGAAAGATTGCGGTTCATTCGTTGAGATGGCTCTTGAATTTGCCATCTTCCACTTGTAGGGACCCACTATTCTCAATACTAGCACGAGGAACTACTAAAGAACCTAGCCGCAATGTTAGGTCACAGTCGACCTCCTGCTCTTTTTCTGAAGCAAGTTCACAATTGGATGGACAACGAGCGTTCAAAGCATCAAGCTTTAAGGTGGGGAAACTTCGTTGGGGACCAATTTCACCACTCTCCATAAGCTGGGGATTCGGAAATGAAGCTGAGTTCGAGCCATCAGGTTGAAGATGATCACTATAGTGCAAAGGAAACACATGCCATAGGTTCGTTGAGGTAGAAGTTTCTCCCGATGCATGATGGTTATCACTTGGACCACAATTGTTCGGTAGCATGACAAATTTCTTGACATGGCCAGGATTTCTTGTCTGAAAACCACGATCGTGAGCCTTGATGCACAAAGGTAAGGGATTCTTGGTGTCGAATGTCGAGAACTGTGGGCAATGGAGGATGAGGGGGCTAATCTTAGCAAGACTCCCATAAATTTCAGAGTTCAAATTGCTGTCAGCAACAAAGGCACCCTCTACATTTTCTGGCCTAAGGTAACATCTAGGCAGATCGTTGCGTTGGCTTCTCGATGATCTCCAAGGAGTGCAACCCAAATGCAATGCAGCTGGTCGTAGCAGAAACAAGAAATAAAGATTACTATATTTTTATCATGATTTTCTTGAATTTCTTGGGACATTTTTCCAATACCCAAGTTGAACACTACCTCAATCTACAAACTACATATAGAAAATCCACAATATCTTCTAAAAATGAACATATATATGAACATAGAGAGTGTTAGCACACCTTCAATACAAGGCTGCAAGAATTCCCCAGTTTCAGAGCTCTCATCCCTTCGGATTATGATATCAATCGCATCATTCACTCTTTCCCAAAGTGTTTCAAGATTAGAATACTCAGCCTAAACCAAGCAAAAGGGGGCAAACATCTGAAGTGGGTGTGCATAATAAAAGAGCAATCTTGGATGAAATTAAGGGCCATAAATGATAAACCTACCACAGAGTTTGCTTTACAATACATGATTTCTTCAGCTTTCAACACAACAATGGGGAGTTTCTCTTGCCACTCTCTGTTCTTCCTAGTAGCTGAGCAATGGACCTCATTCACAATCCTACCAAAACAATCCCCCAAAAAATACACCTCAAGAACACCTTCAAAACACACACACACACACACAAGAAGGAAAGTAAGAGAGAGAAAGTACCTGAAAACTTCTTGAATGAGTGAACCCCTAATGGGGTGGTGCCTATCACTATGCCAAGCTCTTCTCACACACTCAAAGGGTCTTGGGCCTGGCCTTGGCATCCTTCCAAACAATCACACCTACAAAAAGAGGCTTCTTTTGCTTCTGCTGCTTGTCTCTACTTTCTCTACCTAAGATAAAGAAAAATGGGTGAGGAGGAGAAGAAGAAAAAGAAAAACACAGGGTTTAAACAGTGAGTGAAATGACCCCTCCTCCCCCATCCAGAGAAAAATAAATAAATTAAAAATTAAAGCTTGATGGAGAAATTATGGGCCCTTTAGGCTCACAGATTACACTCAAGAAAGCTTTTTTTAAATATTTTTGTAACAAATCAATTAATTTTGAAAGAGGCAGTGGTGTGGTGTGTGTCCCCCACAGAGCCACATGCCAGCTTCCTAAAGCAAGAGATGGTTCATCTCATAAAAATCATCATTTTTTGTCACTGTCGGTGCCCCCTAACCCCAGCCTCACGCTCGTCGGCGGCGATGCATTGGTGAGATTCGAAATTGTGATATTTGATTCCAAGATTTTTGATTGCTAGAATTTGGATTTCGAGCTGAGGTGAATTTTAATATATATAAAAAAAAAGAGGTTCTATTCTAATTTTCCCTAATGTCATTTAAAAAAAAAAAAATTGTTGCAAGTTAAGAATAAAAAAAAATTACTATATTTTAGTGTTCCTATTTTTTTTATTCTTTCATATTTTCTAGAATCGAAAAGTTATTGTCAATTAATTTTTTATAATGATAGTATCATAAATATAAATTTGAGGGAGTAGGAAAAAAAAAAAGCCGATAGGAACAATTTCCATCTTGTCCTTTGCAAGAATTTGGAATTTGAGATGAGGTGAGTTTCAACAATTTTATTTTTCTAATTTTCCCTAGCACTATTCTGTGTGTTTATTTGTTGCAAATTTATCATAAAAATAATAGGGATAAAAATTATTTTTTTATTTTTATCACACTTAAATTGAGTGGGTAGGGAAAAAAATGGTGTAAAATTTTCCTTCATGTTTGAGAAAAAAATATTCACCCATAAAATTGGAATTCGTCAATTATAAGAACTAACTAGAATCGAAATTAAAAACAGATATATAGGTATGATACGTCAATTAAAATGATACTATTAGATTTGACAAACTATATAAATGAATTAATAGTCATCTTTGACTGTCATAATTAAAGGTATCAGTCTAATTAGCTAGTGGAGCAGTTGAGCACTAAGACAGTTCTAAATAATAAAACATGAATATCATGTTATATATGCAAATAATTCTCTCAATTGAAATTCATACCATAAATTACGAGAACACACATCGAATATGTTTCTATTTTATGAGTCTTTGAAGAAAGTAAACATAAAGTCACTCGAAAATATTAGTTTGTTTTACTAATATAAGTATATAATCAGCAGCGTGAGAAATATTCCATCGATCAATCATCCAACAAAATAATTTACTTTTTTTCTATAAGTGATGCGCGGGAGAAATTGGATAGATTAAACATATTTTAATTAAATTGAATATTTTTACGCATTATTTATTAAAAGTGGATAATTTAAATTTTAATTCTTCTAATTGTATACCTTTATTGGTGTATTTAATATATTAGTTCCATGTGATTGTGGATCAATTATATTTCGAGCCCAAACAATAAATAATATTGGACCTTCGTTTTGAAATGTAATACAACATGCATTTGTACCCAAACACATTACTAAGTGCTCGTTTGGTTCAAGTAGAGGAATGGAAAGAGAATGAAATCAAATAAAGGAGTGGAATGGTAACAATAACCATTACTTTTATTGATTGTTTGGTTTTAACAATAGAAAGGAATCATTAGTAAGGGATTCCCTTTCTTTTGTTTCCCCTCTATTTTGAGGGGTAACAAATTGGGTGATTGAGTTACTTTCAAGTAAGGGTAATGGTTAACTCATTACTCAAACCAAACAACAAGTAATGAATTCAATTAATTGAATCCCTTTCCAATCTCTAAAAACACCGAACCAAACGTGGGCTAAATGTATTTATGCTACGCCCGTTTGTGTGTAATTCGATACTTTTCTATCATCAGAAATATCACAATTATTTATTTATAATTACATATCTAAAATATCAAATTTTAAAATATACACCTCTACATCAATCTTGGAAGTATAATATGATTTTATGCTTAAAATTGATGTGTAAATCCGATTCAATTTTAAATCGAGCTTGATTAAAATATAGACTTGATATTTTTTTAGCTTAAACGGCCCATTTCAAACCGATAAAACTACATTATAAATTATACTAGAACGATCTCCCGTGCGATGCATGGCGAGTATCGAAATTAAACGACATCAATTACTCAATAAAATTTTGGATTTGAAAACGTAAATTTTCAACTTTGTATAAAGTGTAATGACAATTATAGTTATTAAATAATTAATAATCATTTGATAATGAAAATTAGCATTATATTTTATTATAATTATAAAGTATGATGCATCATAATAAATAAATAATTCGCAAATATATAAAAAGAATTGAAATTATATTTTTTTAATATATATACTAATTTAATCTACAAAGTTAAATTAACAGTAATACAAAAAAATTATTTTAAAAAAAGAGTTATAAAATGAACCAATATATATTCCTTCACCTCTATTACATTTAAACTATTATAATTAAAAAAATATATGTAAACACAAACACATGGTATTTACTTATTTTTATCTAAAAATACAAAAAAAATTAATTAATATAATAGAAAAAAGTAAACATGTCATTAAAGAGAAAATTAACACTCATTAAAGTAGAGAGGAAAGAACAAAATACTAATATTTTAAAACTTTAAATTATCATAACTTATTCATTCTAAATTATTTTTTTTTTTATCAAAAGATGAAAGATAAGATATAAATTTTGTAGTAAAGAGAGAGAGAGAAAATATATATAACAACAACAATTATTAAATTACAATAAAACAATTTCCATATAATATTAATAACAACAATAATAATAGTGCAAAAAAAGGAAGAGATAAAAATATAAAAGAATAGAGAAAAAGAAATAGGAGATAGAAAAATAATTACCATAATTTTTTTAATTACAATAACTTATTTGTTTCAAATACATATTTTATGATTTTTATACCAAATTAAAGATCTTGTCATTATCTTTAATTTAAGATACATATAGAATATCTTTCCATATATCAATTTTAATTTTTTTTTAAGAAAATCACTAAAGTATGAAAGAGAGAGTAGAAGAGAGAGAAATTGAATGAAAAAAAGAGTGAAAAAAACGTATGATACAGAGAGGAGAGAGAAAATGTGAAAAAATGCATAGGGGAAGGAAAGAGAAAAATTGACGGGAACAAAAATTGGTGTTTCATATATATATAGATTTCGGGCGATGATATTTAATACTATATTTAATATTATAAAGCATATTATAAAATACCACGATATATAATATGCTTTAGTAATTATTCGAGGCTATAAGCATGCTTTTCTTCCCATCATCACGATTTAAACCATGCATTAAAATAAGCCACATAAAAGAAGGACTATATCCATTACTCGTGACCCCACACAATTTATATGTTTCACTTTAATAGATACATATACATTACTTTTTGCATGCAAGCCATTTGTCTTTACACACCACAAAATGCGATACAACTTGTGACCTCAAATACCATTATCCAAACATATAATATTATCCTTCTTGAAATTGAAAAAAAAAAATAAATATTAATGTGCACTTAATTAATAGGAAGTAGTACAATACTAAACACAAAATCCCAAACCCCAAAACAATAATCAATACTTTTGAAAATACTAGTCTTTTCCATTAATGTTTTTTTGTTTACAAACTCATTTTGGCTGCTCGTAATTACTCTCATTTATTTCTTGTTATTTAATCTATTTTCCATCATATATAAAAAAACCCCTCCAAAAACCCTCCACACCACCCCACCCCCACCCCCACCCCCACCCTTCTAGAAACAATGCTGCCCCCCACCCCCCTCTCCCTCCTCTGCGCCATCCTCCTCTGCCTCCCCCTCGCCGTCATCTTCACTTTCACCGCCCCTACCTCCACCACCTCCGCCGCCGCCGGAGGCGGTGCCGCCATTTCCCCACTCCCTATCACTATAACTCCCACTCCAACTAAAAGAAGCCCACCTCCAACAACAACACTTCTACACCCCAACAGCAAGAACCTCACCACGGCGGCGGCGGCAAATTATCCGCCGCCGCGGGCTCCGCCGGCGGAGGACGAAGCTGAGGATCAAGCCCTATTCAACTTGGCTTCCCGGGTCGACCCGACTCCGAGGCCGGTGAAGAAGGTGGCTTTCATGTTCCTCGCCACCACCGCGCTCCCGCTGGCGCCGCTGTGGGAGCTCTTCTTCTCGCGCGCCGCCGCGGGGAGGTACAACGTGTACGTGCACGCCGCCGCCAACTACAGCGGGGCGTTCGCGAACCGGACCATCCCGTCGGGGCCGACGCGCCGCCACACGCCGAGCCTGATCGCGGCGGCGCGGCGGCTGCTGGCCCACGCGCTCCTCGACGACGGGGCGAACGCGATGTTCGCCCTCCTCTCGCCGTCGTGCGCCCCCCTCCACTCCTTCAGCTACACGCACCGCGTGCTGACGCGGTCGCGGCGGAGCTTCGTGGAGATCCTCCGCGGCGAGCCGGGCGCGCGGGAGCGATGGGCGGCGCGTGGGGAGGACGCGATGCTGCCGGAGGTGGGGTACGACGATTTCCGGATCGGGTCCCAGTTCTGGGTGGTGCGGCGGAGGCATGCTAGGGTGATCGTGCGCGACAGGAGGCTTTGGTCAAAGTTCAGGCAGCCGTGCCTGCGCGACGACACGTGTTACCCCGAGGAGCACTACTTCCCTACGCTGCTGAGCATGGTGGACCCGCGCGGGTGCACGCCCTGCACCCTCACGCACGTGGACTGGAGGGACAGCCGCGGGGGCCACCCGCGCACCTACGCGGCGGACGAGGTGGGCCCCGAGCTCATCGGGGCCCTCCGCCGCAGTAGGCCGAGGTACGGCGACGAGAGATCCGACGACGGCTCGAATTCGTCCGTCACCGCCGTCGGGAGGAGGAGGCACGACCCGTTTTTGTTCGCGAGGAAGTTCTCGCCCGGTTCACTGCACCGGTTGATAAATATTGCAAATGATGTTATCTTTAAAGATTGAATTTTTTTAAAAAAGTTGTAATAATGAGAGTATAAAGTATAGTGTGATCTTAATAAAGCAACCAAAGGCGGGACAAACCCGTGCTTTTGTTTTCCACCATTCTTTCAAATTTCCCTAAATGAATTCTTTATATTCATTCTATGTTAAATAAATACTACTTCAAAGAAAGTGATTCAATTCTTTATGGACATAGAAGGAAATTAAATTTGGTTCGAGGTACAAAGTTGGGTTTCAAATTTCTTAGCTTTTGTTGAATTGGGCCAACTCTAATTACATAATACCTAAAACCAAGCTATGATATTGTTTGGGCCATTTATAGAAGGTGGCCCATGATCATTGTACAACTTATTTGGATGGGAATTGGACAATGGATTTACTACATAGAAAAAAATGTATATATATGTATGTATTTCTTTTAGAAAGAAAAAAAAAACGTTACTCGCTCCCTCATACAAACATCTTTCTTTTTTTGTTAAATCACTCAAACTTTTCTCTTTTTATTTTAATCCGTCTTCCAAACATCTTTCTAACCTAATTTTAAAAACAATTTAACTGATTATTACACTTACACTTTTTGTGGAACTATACACAACTAGTTGAGTATTAATGACATGTTTTTCTCTTTAGCTGTACCATTATTTATAGTCTGTTTCTATTTTTGGTAATGATTTTACACACTTTTACATTACAATTTTATTCTCTTAAATACTCGTGTCTGAAAGAAATAAGTAATGAATAGTGGGACGGAGTGTATAATAAAAGTAAATTGTTGAAAGTAGAATTTATGACTCTTGTGTATACAAATTGAGTGACTCCATCACCGACAGCTACCGAAGGAGTGCCGAACTCAAACCACATAGTGCAAAGGACAACATAAGTTTCCTCAAATGTCAGCATCACTCTTCAAGTAGTGAAACACACATTATATTTAATATCATACCATCTGAATTAACCCATCCCAAATTTTGAACTACAAGAGTGGCAGTTATAATTAATTCAACACATCAAGAATTCAAGTGTGAGAGAGAGAGAGAGACAACCTAGCGGCAACTCACACCAACTGTACCACCGGCCCATCTAATTTCAGCGATATGAATATGTGTATATATATTTCCGATTAATCAAAATCGACGGCCGCGATTCTCCCGGATCTCACCCCGCCATTTAAATCCACCTTTCTATTCCCCACTTTTCATTTTCCAATTTTCAATTTTTTTCCATTCTTATACCTTTCTCTCTCCCCAAGTTCGGAGCAAATCTAGAGAGAGAAGCGCCACCTCCGCCGCTGATTCCACCTCCTCCCAAACCCCAAACCCCAACTTTCACACATCACGCACTTTACTGCAGCTGCAGCGGACCTTTACCTCATTGTTTTTTGTTTTTTTGTTAATTCTGTTTGAGCTGAATTTTCGCGGTCGCCGCCGTCGGATCTGAAATCGTTTGATTTTTGGAAGGTGAATAAATTGAAGGCTCTATTTGTTTAATTTTTGTCACTTTCTTAACCGGAAGTCTGTGTTTCCGTTGAAAAACGAGCTGGAATTTTTTTTTTATTATTTGATTTGATTGAAATTGGTTGGTTAAGTTGCTGGAAATTTGGGATCTTTTGGCGGAATCGACTATAGCGAGTGTGATTTTGTGGTTTTTGGTGTTGTTAGCGTAGGGCGTCGACGAGATCGGCCAAGGACAAGGATCAGAGCCATGGCGCCGAGCACAATACGGAAAGCGATCGGGGCGGTGAAGGATCAGACGAGCATCGGGATTGCTAAGGTGGCCAGCAACATGGCGCCGGAGCTGGAGGTTGCCATAGTCAAAGCCACCAGCCACGACGACGATCCGGCTTCGGAGAAGTACATAAGGGAGATTCTCCAGCTGACCTCGTTTTCCCGCGGCTATGTCAGCGCCTGCGTCGTCGCGGTGTCTAAAAGGTTGGGGAAAACGCGTGATTGGATTGTGGCCCTCAAGTGTTTGATGCTTATTCATCGATTGCTCAATGAAGGAGATGCCGTCTTCCAGCAGGAACTCATGTACGCTACTAGGAGGGGGACGAGGTTGTTGAATATGTCTGATTTCCGCGATGAGGCCCACTCGAATTCTTGGGATCATTCCGCTTTTGTGAGGACCTACGCTCTCTACTTGGATCAGAGGCTGGAGATGATGATTTACGAGCGGAAGCAGAGCGGGAATGGCGGTGAGATTGAGAGATCTGGGGCTAGAGATGATAGGTATAACTATCGATCACCACCGGGATCAAACAGGGGCAATGGATACGAGTATAGTCACGAGTATCGCGAGGAGCCGTATGGAATGCGCAGATCAAGGTCGTCTGGTGATGTGAGAGAGTCGGCACAGGAGAGGAAAGATGCTACTCCTCTGAGGGATATGGCGCCCGAGAGGATCTTCGGGAAGATGGGGCATTTGCAGAGGCTGTTGGATCGGTTCTTGTCTTGCCGACCAACGGGTTTGGCGAAGAACGAGAGGATGATTCTGGTTGCGCTGTATACTATAGTTAAGGAGAGCTTCAAGCTGTATGCTGATATCTGTGAGGTCTTGGCTGTGCTTCTGGATAAGTTCTTTGACATGGAGTATCAAGATTGTGTGAAGGCGTTTGATGCTTATGCTAGCTCGGCGAAGCAGATAGACGAGCTCGTCGGATTCTATAACTGGTGCAAGGACATTGGTGTGTCGAGATCATCCGAGTATCCGGAAGTTCAGAAGATTACTGGGAAGTTGTTGGAGACGTTGGAGGAATTTGTGAGGGATAGGGCGAAGGCGATGAAGAGTCCGGAGAGGAAGGTGGAGGCGTTGCCGGCTCCTCCTCAGGAGGAGGAGCCGGTGCCGGATATGAACGAGATTAAGGCACTGCCGCCTCCTGAGGACTATATGCCCCCGCCACCACCTGAGCCCGAGCCTCCTAAGGCTGCCGTTCAAGAGGGTGATCTTTTGGATCTAAGGGATGAGGGAGTGACTGCTGATGATCAAGGGAATAAGTTTGCTCTCGCGTTGTTTGCTGGCCCGGTGGCCGACAACGGGAATGGCTCGTGGGAGGCGTTCCATTCGAATGGGGAGTCGGAGGTGACTTCCGCTTGGCAGAATCCGGCTGCGGAGACGGGCAAGGCTGATTGGGAATTGGCTCTTGTCGAAACCGCTAGTCATCTGTCTAAGCAAAAGGCTGCGATGGGTGGTGGATTAGATCCGTTGTTGTTGAATGGCATGTATGATCAGGGAATGGTTAGGCAGCATGTGAGCACTGCTCACTTGAGCGGCGGGAGCGCCAGCAGCGTCGCGCTGCCGGGCCCCGGGGCGAGTAAAACTCCGGTTTTGGCACTCCCTGCGCCGGATGGAACGGTCCAGGCTGTCGGACAGGATCCATTCGCCGCGTCCCTAAGCATTGCGCCTCCCTCGTACGTGCAGATGGCCGACATGGAGAAGAAGCAGCAGTTGCTGGTGCAGGAGCAGATGGTGTGGCAGCAGTATCACAGGGACGGCATGCAAGGGCAGACGAGCCTAGCCAAGATCGGGGCGGGCGGATATTATGCTCCCGGTGTACAGCCTCCGATGCCGTATGGAATGCCGCCGGTGAACGGAGTTGGAGTGCCACCTGCTGGTTACTACCATGCTCCGTACTGATTTTACTGATTTCTTGGTAAATTTTTCTATACAGTAGATTTTATCAGTGTTTAAAATCTTGTATTTGATGTGATTTTGCTCAAATTTGTGCATCACTTTGGGGAAGAGAGAGATTGAGGTGAAGAGATTAGTGATTGTGGGGGTTTCAATGCTGAGGGTGCATCTTGTTATTATGTCTCTTGTTTTTGTAATATTGTTTGGGATTTCAGGTGCTTGTTCTAGAACACTAATCCTATTCTTTTTCTAATGTGGTGATTTTGTGTATCTAGATGTAGCATTAAGCTTATTTCTACTAATAGATTATGTTTCTAGATTAGTATTTATCAAAGTTTTCTTTTTTTGGAAACAATATCATGAATCACTTGGAAGCATGTAAAGCATGGAGGGATTCTCATTTTCTTGGAAGCATGTAAAGCATCTAGCAAAGTTGAAAGCTTGAAATGGACACTATTATAGAATATGGATTTGTTTTTCCATTTCGGTTGAATGGGATTTTAGAAGAATTTCTTTGCTTCCATTATATGTAAGGGAATTTGACATGAATATTGTCTTAGTCGTTTGAATTATTCTTGTTGGAAATTGAATGGGCTTATTTATCATTTTCTTTTCTGCGATATTGGAATTCCATATTTTGAGGTGAAATCTTGGGTTGATAGTGGAAATTGATTTCAACAAAAGCTGCTATTTGGTGCCAGGTTGGAATTGGAGTTGTACAGTACAACATCGCTGTCGTTGAATTGGTGAAAAATTAATTTAGGTTGATTAGGTGAGAGGGGTCGTCTGTTTTGGTGCTTAATTATTTTTCATTATGAATGTGACGTGTGGACGGTTTACAACTCAAAAACTAAATATCTAATTTTAAATTAATTTCGGTTTCAAAAAAAAAAAAAAAAAACAAATTGAGTCAGTGACAATTTTATAAATAAAGACAAATCAAGGTTATAATAATTGATGCAATATTCAAAATCAATTTTAATTTAAAAATGCATGATACTAAATTAGTTTCCCATTAATCTTTTACTTTTTAAGGGAAGGTATACCACAAGAAGGCAAAAATTATGAATTTAAAGATGAATAAATTTATAAAAAAATATATATGTTTGTTATAAAGAGTTTATAATTATAGGTGGTTTGGATTGAAATTAATTTTATGTTATATTTTATATCATATTTTTGTATTATTCGATTGTCCAAATTTGATGAACGTCTAAAATAATTTATTTATTTTTACACAATTGAAAATATATATAGATTCGGCTTCAAACAAAATTATATACACACACTCATCACTATGGTGAGTATGTTATGACTTATGAGTAGCTCGATCAATTAAACCAACTTAGAACGAACGTGGTTCGTTTACTATAAACATACACACAAGGGAAATAATGCAGAACACGAGCACGAACACGAATACGAACACGAGCATATTAATCTTTGGGAGCTTGTGTATAAATTTTGGATTCCTTCTTCGCCCACCACAAATATGCAACACCACATATTATGAGCAAGCCTCCTGCACACCCAAACACAATCCCCACAATCCTCCCCGCCCGCTTCCCGTCGCCCTTCGACGAATCCTCGTATGTGAGCACTGCACACGTTTGCAACCTATGAGTAACGGTTAACTTAACATTGATGTATATAATATACGATAAGATTTTCGTTATCAAGGACCTTGAGAAACCCCAACGGCCGAGACCAGAGGGCCGAACGTGCTCTGGATTGGAATGCAGCAAGTCCCCTTCCCGGCCCACATCAGATGGATGTCGATCAGCGTGTTCGTCACGTTGGCCTCGAACGTCTTGATCAACGCCCTCTTCGAGCCCCCGGCCTCTTTCACTATGTTGAAATCTTGCAAGACTCTCTCACCCTTGCATTGTGTGTGTGCAACCATAGTCAGTTTTGGATTACCCTGCCCGGAAAGAAAACCGAACTGAAATAACCGAATACCTGAATGTAGACGTCGAAGAGACGCCTGCCTAGGCCCATCCAAGAAGCAGGATCATCATCCATCACCACCTCAGCGAAATGGAGCTCCACCCGGTAGACCCCGTTTTCTAGGCCGAGGCCGTAGTATCTGAGCGAGGCGGGTGCGATTCTTGCCGTTTTGTAGAGCTCGGAATCGAGGGTGTTGGTGATTTGGGAGTCCGTTTGGGCTACATAGATTGGCCCATTTCGGTTGGAGATGAAGACTCCGGAGCTGCTCACTGCCCATTTGTTGTTGCTGCTTGTGTACAACGAGGCCGCTCCTAGCTTCTCTGAGTCGTCGTCGTATACAACCCCCTTTGCATCAGCTTGCTCTGGACCTCCACTGTTGACACCGAATGAAGCTGCAAGACAGATGATCATTAGACTACACGCAGCCGCACACGATTGGTGAGCATAACTCGGCTTACTCGAAGGAGCTTTGTTTCTGCAGTTGGTGTTCTGTTCAAGGCACTGCAGCATGGTAGAGGCCTTCCTGCAGCACAAGTAGTGAATCAAATGAATCATTTCCCTCTCTTCCTCTCTCTCTCTCTCTCTTGATGAGTTTACTTACTGGTTGTTGAGAGTGACGTCGTTGATGGAAGTGCCGACTGTGTTTCTGCATTCCACGAAGCAAGCTCAGAAAAGAAAAGCAGTTGAATTTTGTGATGAGCAAGTTTGCAAAGGAATGGAGATGGCTTACATGGATACATGGCTCCAATCAAGAGGGATATTTCCAGTGAGAGGATTAAAAGATACGTCTCTGCATTCGTTCGAAACGTAGACATCATTTTCAAGAATCAACATGAAACCATATATATAAGTGAGTTTTGGCCTTACAATGCATTGAGTTTTGAACCTATATCAGAAGGTAGATCCCCATTGAGGTTATTACTTCCAAGATATCTGTAAATGAAGAGAGAGGAATCAATTTCTCAGAGATGTATGCAACTTTGGAACATTTTTTGAGAATCAATGGCTCACTTACAGATACTTGAGTGAAGAAAAGTCCTTGAATGAAGCCGGTATCTGCCCCGTCAGCTTATTGAAGCTCAAGTCCCTGTCGTGGCAACCGCGTTCAAATATAAGATACGAACATTCACACATATACACGCACGCGCAGCACTCACAAGAATGTAAGGTTGGGGAAAGTGCTCAGCCGTTCTGGAATTGGGCCGCGGATTTGACAGTTTCTCAATGATCTGTTGTTACAAGTGAAGTGTGAGAAACAGAAACAGTAAGTGAGAGAGGATTTCAACAGCTTACAATATGGAGAGACTAGTCAGATTCTCTAGGAAATCAAGAGAGCTTTCGCTCGCGCCAACAGTCAGGTCGCCAATTCGCCTGAACAGAATGCATGTGAAACAAGTGGAAGAGAAGAAGACAAGACATTCTTGTGATTCACAAGGGAAAATTTTCTTACAAGTTTTCCAGTTTGGTTAGAGCACTGAAACTGTTGGGAATTGGGCCCTCAAGATTCGTTCCTTCCACTCTCCTGCGAACAAGCATGATTCAGAAACAAATCGCAAAAGAAGCAATGAAAGGAAGCAAAAGAGAAACTGCAGTGCATACAGATCTTTGAGTTCAGTGAAAGTGGCCAAGAATTCAGGGAGTTTTCCAGTGAAACCATTATCCGACATCCATCTGAAACGCAACAAAAATATCATTTACACGGTTTTACCAGAATCGAGCATGGTGTAAACGAGCTTAAAAGAATGATCTACCCCAACAAAAAAGCATGAAGAAATACATTATTTGGAGGGATGTGAGATTTGAGAGTTCTTGTGGGATTGGTCCACTCAATCCGCTGCTATCGATATATCTGAAGCATCAAACGAGACTGAAGCATCACAAGATGCAATGCAGCAACACATACATCTGTAAGAAAAAAGTGAGAGATGATGAATACTCACAGCTGTTCTAACAAGGTCAAATTCCCCAACTCGCGAGGCAAGGTTCCCTGCAAATTGTTCGAACCAAAACTTCTGCATCACAAGAAAACAAAGGTGGGTGAATCACGACGAGGAGCAAGCAACACCACAGCAATAGAGAGATCATCAGCTTGTAAACTCACAAAGAGCGCAATCTGGTGAGATTGCCAAGCACTGCAGGCACCGAGCCCGTGAAATTATTAATGCCAAGAGCCCTGCATATTCAACATTGAACATATGTAGCAAATTCTTGAAAATCAAGAGATCATGCAATTCAATAGTTTGATACTAACAAGTATTCCATTTTGGACAGCTGCCCAATTTCTGGTGGGATGGATCCATTCAACACATTCTGATTCAAGTTCCTTCACCATATAAAATGATCAAAGATATCAAATTAACTGATTGAAACAATAAAGATTGATTTTTTTTTTTTTTTTTTGCATCAAACTACATTAATCTATTATTACAAGTCCATCAACTCTGTCAGCAAGAACAGTTCTTGAGGAAGTTCACCAGAGATGTCCAAAGCATATATTTTCCTAAATCAAGTCGAAAAAGGATTCGATCTTAGCTTCAATGGAAGTTAGAGAAACACATGTACAAAGTGAAGATTGAGAATTCACTAACAAGTGTGTAATGTGGCAAACTGTTCCATCACAGTCACAAGCAATTCTTGGATTAGCTGAATCAGGAGCCCAAATCGCGTTTTCAATGCACGGATCATCGCTTAAATTCAGCTTACTCCTTAGATTCCAATGATCAATTATCTTGTTGATAGCATCCACTGATCACACAATATTAAAAAACCAAAAAAATAAATAAAAATTAAATGAAATGCTTTACTACTATGTAAATATTTGTAAGAGGCATTTCGACAAACACCTTCGGCGGGCTCAGTTTTTTGCTGTGCAGCGACAATTTGAAGAACCCAGAATACAGTGAAAGAGAAGCTAAAAAACACCATTTTACGGAGCTAGAAAAACACACGGATCACACACTGTTCCGAGCTGAATAAAGGTGAAGTTCTTGCTTGCTATAAATTGGGTAATATTTGGGCATTTTGGAAGAATCCATCTGCATAGCATCTGCAAAATTGAATTCATTGATTATCTTACTCCTTAAATTCTGCTTGACCTAATAGAATATTCAAATGCAAGAATCTGATAGCTGCATTCACACAAGCTGCCAAACTAGACTTTTCTTGCAGAATTTGGGGTTGCTTTTCATGCAATTGTTATATTCTTTATATTTGATCATATCATTTAAGTATTGTATTCAAATTAATGTAAAATTAAAAATCTAAATTGATAGGAACCTAATTTATAAAATAAGTACTATTTTTATATGCAAAAACCAAGTTGTAATATTCGTTTAGGAATTAGGATATTGCTGCCGGCTTAAAGTAAATTAATTTCATAATTTGTAATTAATTACAACCAATTGCACCTTTCATTTTCAAGGAATAGCAATGACTACAACAGAAACTACAGTAAAATAAGACAATTAATTTCAATTATATTATATAATAATCTGATATAGTCCGTGATGTTAGACTACTTGTACTTAAATATAGGTGGGAAAGTGAAATGAAATTTTTAGTGAATTTTTTACTAGAAAATCATTGGAGCATTACTTTTATAAAGTGCTCTACATCCATACAAGCTGTTGGATTTTTGTTCTAGGAATTTAGTGACACATTACTTTTCATATTGAAAATTTTCTCACAAAAAAAGTCTTCTTCTTTTTTTTTTTTTTGGGTTGGGGGGGACACCCTCATGGTGGTTTGATTGGTGCAATATATAGTAATTACAATTTACAAGAACACCACTAATAGAAATCTCACTTCCTTCTACACACCATGGAATTCTTAAATACGATTTTCTTCGACTAATACTTCACTAATATAAGCTATTTTATTTTTGACTTGGGAAAAGAGTGCACGACCAAGATTGAACTTTAAAACTATATGCTAACAGAGTAGATCTTCACTGATTGAATGTTTTCGAAGAGATATATAAACTATTTTATAGAGTTTAACGTGACAATAATCGAAAGCCCATTTTATTGTTGTTCTTCAGTATCTCGACCCGCCGGACAGATTCAACAAACTCCCTGCAATCAAAGTCGATTAATTAACAAAACGAACATTAATTATAAGTATGTTAATGTAAGAGAAATGAAGATTAATTAGTTTTTGACTTCCTACTCCCATTCCACATCTCCAACTAGCATCCAATCTCCATCTTTGTCTAGGTACAATAAAATGTAATCTTCTTCATTTCTCTCAATTTTACTATCTGCACATTTATACACATAGTCAAACTCATTGCACATACCTATTCCAACGGATTACAAAATCCGTTGAAACGATAATTTTAAAATTTCGACGACTGTAATCCATTGAAACGATAATTTTAAAATTTCGACGAATTTTGATCGTTGAAAAGCGACGAAAAAATAAAAAAAGTTTTAATTAGGACATACATTTAGCAAACATATCGATCAATGTGTTTGTTAAAGCATGATAGGAATCGAAATCCCTAAGATCGACTTTCCTCCCTATGGCCACGCCTTCCATCTTAACCTTCACATGCATTGACTTTTTCACCGTCGCCCCACGTCGGCGGCGGTGGGACGGCGACGAGTTGGTCGGCGACCACCCCTCAATTTCTTGACAATCGTCGTCGGTACTGCTCGTTCAAATAAAATTAAAGAAAAATAATCATTAAAAGCGAAGTATATAAATAATAATAATAATAATAACTAAACGCAGTTCAATCAATAGGGAGAAATTCAAGCAATTGAAGCTAATTAGTCTTACTCGTCGAGTACGCGGTGTTTCCTCCATTTCGGAGGGCGGCCATCCTCCGTCTCTGGCCGGCCGCTCCATGAGAGCAACGACAAAGTTGTGCTCTCGAGTCCGACGCCATCTTCGAGAAACACCCGTTTTTGGCTGCGATTTTCCGTCTCTAATACGTTCGAGTCAACGTCTTGAATGATTATAGGGTTGTGGTTGGGGAGAGCAAGTCCGAGTTCGAGTTCCATCAACACTTTTAATACTATATATAACCAATAATGAAATATAAATGTAAGTTTCACTATTTCAATGCATATGTTGAAGGGCTCTATATATAGGATACATGTAACACATTACGTGCTTTTCAAAATAAACCCTATGGAGAGAGAGAGAGAGAAAATGGAGGGGACATAACATTGAAGTTTTGGGTAGGGGAAAAGAGGGGCAGTGATTCAGACAACTAAGAAATAATTACGTGCTAACATTTAAGGACATGTGTTTGGCTTCTTTAGGGTTTGCTCTTCTAAATCTTATACATATTAAATATCAACCCTTCTCTAATTGTTTTTATGTCCGCCCTTACATACCCCAACATATCTAACATTATATTTTGTATTATATATATATACAGGGTATGGTTCTAGAGAGAACTACATTATTTGTGAGAACGTGAGAACTATCAAATCTAATGCATTCACTATAAAAATTAATGCATTCGCTGTTAAAATTAATGCACTCAAAAAAATAAAAAAAATTGCTACCTTCAGGATTCGAACCCAGGATCTGCATTCATCCAACAAGATGATACATCCACCGTAGATCTTGATAATCGAATGGCTGAAAATGGTTCTCCATTCTTTTTTTATTTATGGTTCTTTCCTGAACCTCTCCCTATATATATATAGGGTCAAGTTAAACAGAGAATTACTCCCTCCGTCCACGAAATGAGTACTCATTTGTGGACGGCACGGGTTTTAAGAAATGTATGGAGTGTAGTGTGAATAGTTTAAGGGTCCAACTTTTTGAGTGTATTAATTAAAGAGATGTGTGGGGTACACTTGCCAAAAAGGGAAATGGGTACTCATTTCGTGGACGGACGAAAAAGGAAATATGAGTACTCATTTCGTGGACGGAGGGAGTATTATATATTTCATTTTGAACAAGTCTACACATTTTACGAACAGATTAACATAACTAACGAACAGACGTATTTAGTAAAAAAAGAGAAAAACTCGCCACCAACATGATTCGAACCCGGGACAAATTGTTGTTCATGCGGTACATTGATCTGTTCATAAAAATTGTAGATCTGTTCGTTTTTATTTCACGAATTCTCTATTCTCTAAATATTTAGCATTCTCTGTTTAACTTTTCTATATATATATATATATATATATATATATATAGTGTGTATTGATCATATATAATAAAAATATTGTGCTTTAGTTTTAAATATATACTATAATGAAAGATTAATACTCCCTCCGTCCCAAGTATAATGGTGCACTTCTTTTCGGCACGAGATTTAAGGAGTTAGTGTTAGGACTTTAAGTGTGGTTGATTTTAATTTTATCATTAATTGTATATGTAATAATTAATGATTTTACTTATATTTTTTAAGTTTAAAACCAAATATTTAATTTATTAATTTTATTTTTTCTGTTTAATTTATTAAACATTTATTTTTAAGTATGTAATATGCAATCACTACGTATTACATTTAATTTTGTTAGATTAGTGGAGTCGAGGCTTCTCAATTTATTATTTCTTACTGTTTTTTAATTGTTTCTCGAATTCATGTTTACCTCGTCTTAGACCTACAATATCCTCCTAATTATTCGACTCCAGATTTAAGCATTAGCTAGCATGCATTAATAATCATATATACAACTACAAAAATTCAAAAATAAGAAGAAACTAAAAGGAGTTCATACACGAAAATAGCCATTTTCATATTGCAGAGATAAAATTAAAAAAATAGTCATAATTAGGACCAAAAATTATCAAAATAGCTACTTTCTAGCTCAAAATATTGTGTTGCCCTTAATTGACGAATGCAAGACTAAATATATTCTTGATCGTAAACTGGTAAAATATAATAATAAGAGTGATTATTTTTTTTTATATTAGTGATTAATTTTTATCTTTACTATTTCAAAAGGTCATCTTGGACTGAGTGATAAAAGTAAGAGTGATAATTTTTTTTTTATTAGTGGCTAATTTGAATCTTTATTAGTAATATTTTAGAAGGTCGTGATCTTGAATCACATGGTAGCTTTGCATGGGAGGAAGACATAGGAGTCCCAGGTTATCCACCACTGTTGGAACCATGCCAACATATACATACAAAACACTAATGTTCTCACAGTTTCTAGGATTAGTCGAATCCAATGCCCCATCCTTGCACGTACATGCCCATCCAACCCTAAATTATTTAACTACTTGCACTTGCCCCAATGATTCCCACCATCGAGATCCTCGATTTTGGGTTTAGGGTTTAGAATTTAACGACGGTCGATCTCGTTAATTAGATTATCATACTGTGATTTCCCTATTTGTATATTGTCTGAAAATTTAGATATGAGGGTTTACTATAGTTGAGGACTTTGGTTAATTTGAAATAACCAATTCTATATGTGTACATTTAATAATTCAGACAACTATCTAAGTTAAAGGGTCCAAGTGATGTTGTCTATTCATAAATAGGGATAGGACTTGGGAGGTCCCAACAACCTAGAAATCACAAGTTGATGTAATGATAATGAATGTGGCCATATTATTCAGTCCAAACTAGTTATCTTCTTACAAAGATACCTATATAATTGATGGATTTTTGTCATCAAGTCCTATGATTTTGCTTTGAAAATCAACTTGTTCGTATGCTAGATTTTTTTTTTTTGGGTGTTAATTATAATCTCTCGCCCGCGTAGTCCTATATTAAGTGTCGGCATGCAATGAATCGGTACGAGCCAGAGTGACATAATTGTCTATATTTATCTAGGGTTTAAGTACAGGGGTTGCGACACTGGGGTAGTAGCTTAGGCGCCTTAGTTTTTATTTGACAATGAATGTCAGCTCAGTTGGTTTAATGTTTCTCGACCAATTATTGGGGGTTCGAGTCATTGCTGAGGGGGAAAAGAGAACTATTATTGATTCTTTTTTTAAAAAAAATATTTTATATTATAATTTTATATATTTTTTGGAAACTTTTGTTTTTAATTAGCACCTTTTATAGCAAAAAGAAATCAAACGCTTAAAAAAAAAATCCTAGGCTCCAATGGCTATCCTCTCACCAAAAGTTTTTATTTCCCTCAAAAAGAAGACAAAAAAAGAAAAGAAATGGACATGTTTTCATTCATAAAAAAAAACAATTATCTTGTGTATAATTAATTCTTCGATTGATCTTTTCATCAAAGTAAGATAGCTGCGCAGGTTCATGAACCAAAATGGTTTCTCAATCGAAGATTGTTTGTCTTTATGCAGTAATTGTTGTACTAATTAATCATGTGTTGTTTCTCAAGGTTCATGTACCAAAGGTTGTTTGCTTTCCTCATTTGGTTTCTTTCATAATTCCAAAATCCAAAAAAATAAAATAAATAAATAATGTACTTGATATGAGTAAGAAAGCTTCCCCAAAGATGATTTTTGAGATTTTAATTTTAAGCAAATCATGTTACACCTCACATGCCCTTCAAAATAACATAATATTCCCATGAAAACAACACGCAGCAAAAGCCTACAAATTTGAAGCACAAAAATGACTGCTACAAAAGATTCACTAACAGTAGAATTAACATTTCCATAATTGAAGAACACAAATATACCATTTTGTGTTTAAAAAAACCAAGACTCCTTATGCGACCATTGCATTCGCTTCGTCTTCTTCGTACCCCTCTCCTGTTCCCACCTCACTGAACATATACTGGCTTTGATATTCCATCAAGTACTGCGTCGACCTCTTCACATCGTAGAAGAGCTCGTACACGCGGCTTATATCTTCCATCTCCACAACCTTCCCCTTCCTCTTCAGGCAGGACAGCGCGGCAGAGGTGATGAGATTTATCGCGTATCTCAGCGACGTGTCTTCACCGATCTTTGTGAGCAGCACCTTAGCGTCTTCGGACATCTCCACGTCTTCCTCTTGGCATCTGATGTCCAAGATCTTCCGAATGTCCTCTGCTGTGTAGGGCTGCGTGGAGATGATGAGAAGGCGGTCGAGAAAATCAATTGGGATGCCGTGTGGGGACCTGTAGTTCGTGCCCCTGATGGAAGTGATTCCCCTGTTGGTGGCCACCACTAGTATAGGTGCCATGTCGTTCTCCAATGCACGATTCAGAAACGAGAAGCACTCGATGTCGAGCATGTGTACTTCGTCAATGAAGAGGACACCCGGTATGATTTCTGCTTTTCCTTCCTCTCTCCACTCTGCTACCTTTGTGTCGATTTGTTCCCTAACTTCTGCACGGATTTCGCCAGTGTCGCCCGTAAACAGAGCCAGAAATCCCTGCGTTCTGAAATTGAGACAGTGAGCTACTGAACTAGAAACAATAGGTAAATAACTTTGTGGTGCTCATTCTCAATTTACACTATAACTTGTAAAAATGGCGTAAATACGGCACATATCACAGCCTAAAGTTACAGAGAACACACTATGTTTCTTATATAAAGCTACTAAGCTGAGTAGTTGTTGTGGCCCTGTGCCTAGTTACGACTCGAAGGGTAGAAAAAACTAGGAAGTCCAAATATATCAACAGGTACAGAAATGAGCCAATAAATCAAGCATGCAGGCAGCCATACATATATTAACAAGACAACACTTTCAGCAAATTATAGACCATTGTATTACAAAGAACCGGTAAAATAAAACACTTGTGTCGAACCAGAAATGGCATAAAACAGCATTCTAGTAGTTCACCTCAGTCCCTTCCACTTACACTGATCGGATTCGTTCTCCCAGCCATGGCTAGCAGCCTTTGGCACCTAACCAAAGATCGATTATTGGTGACAACTCTTAAAAGCTCTCTCTCCAGTGTCCAGATATTAACAAACTAGTCACGAGTCACGACCTATTGCATATTCAACGTCCTAAATGAAGTAATATTTCAAGATTCTAGAATTCCACTTGAAAGCAGCCTAAAATGTGACCAGAGGAAAACAAGTACTAACCAAAGTAGTATGATTATGACTTAAATTGAAGTGTTGGAACACAATATATAGACTCAATCACATGACCTTACCTGCTAAATTTGTCAAATACATCATTCTACATTGTTTTGAGTCTTTGATTACCTTTGGCTTACAACTTACAAGCAACAAGCAAAGCTCCCATATAATCGACTCGTTTTGGCATTGACTCAATTAGCCATATACACAAAGGCAGAGAATACAAAGCCAACAAATATTCCAATCACCAAGACAAGAAACACAAGCCATTGAGCATATAGGTTCACATTTTCATCACACAATTAAACAGTGCATCACAACATGATAAACAGAAACTACCTGCTGTTGATGACATCAATCTCATGAAGCGTAACGCAATGCACCACTTCCTTCCTCTTCTGCAACTCACCATCGGGGCACTGCACGAACTTCGTCTGAGGCCCCATTGCATCGTAATCCCTCGACCTCGAGAAAGACCTCCCGAGCTTGGTGATCTTCCCCGAAGCCTTGTCAATCCCAATCACATCGCCACTCTGCACTTTCTCCTTCCCCAGAGCCTCAATCATCTTCCCCCCCAAGTCGTAAACCGTCTCCATATCCGTCGTCTTGAGCGTGAGCTTCCCCGTCTTCGACGCCGCCCCGGCAACAGCCGGCCGGTCAATCTGTATCTCCACGACCTCGCCCTCGATCACCTCCGTCTCCTCCTTGATTCTGACCCCAATCGCCTTCCTGAAGGCCTGCATTAGGGCCTCGGTTTTCGACATCTCCAGCGAGAAGAGCTCGCTGCCGGCGAGCATAGCGAAGGGGGTTTCCTGCCCGATGGATTTAGCCATGCCCATGGCGATGGCGGTTTTGCCCGTACCGGGCTGACCGGCGAGGAGGACTGCCCGGCCGGCGATTTTGCCTTCCTGGACCATCTTGACGATGACGCCGGCGGCTTTACGGGCTGAGGTCTGGCCCACCATGCCCTCAGAGGAGGAGCGGGCCTCGAGGGCGGAGTCGAGGCCGAGGCCGCGGATGTGGGAATGGGCGCCGATTCTTTCAATTCGGGTCAGGTCGCGCATCTCTGAGAGCTTTATCTCCGCCATGGCTGAGCTTTCGAGGGGAGAGATATTTGGAGCTCAACCGAGGAAAAGGAGGAAGATGAAAGAGGGTTTAGGGTTTTGGACTTCAAGTAATTTCGAAAATTCTTACTATTTGTTTAAGTTAAAACAAAATAAAACTAGTATGTGTGACAGTGTGAGTGTGTGACGCCTAGTGCCAGAAGGTTAATGGTTATACCTCAAAATTTGAGATTATGATTTATGAGTTCGAGTTAGAGGTATTTGTTGCACGGTTTTTTAATTTATTTATTTATAAATATAATCTATATATATATATATATATATATATATATATTAAAGCAAAAAAATAAATTTTATCATATGTGGCATCTTATAATCACTCCATTTTAATTTTCCTCAATTCTCATTCATTTTTATTTTTTTCTAAATTTTAGATATATATATATATATGTATAGGGTTAAGTTATATTTTTTTTTGCACCCCACTGGGTGGACATTAGGGATGTCAATCGGGCCAGCCCATCGGGTTTTCGGGCTAGCCCTATCGGGTTCCGGGTTAGTCGGGTGCGGGCTAATCGGGTTGAAGATTTTTTCGGGTTGTAAATCTTCAACCCTAACCCTAAACTTTCGGGTTTCGGGCTAGCCCATCGGGCTAATCAGGTTAAAGGCATAAAAATAAAATTATCATTTGTATTTTATTATTCCTAATGATCAAATGTATAATGTATAAAATATACATAGATATTAAAGATATAAATTATATAGCAAAGCATGAAATGCAAAAATATAAGATATTCAAGATTACATAAACAAAATTATATTAAAATGAGATAGTAAAATTTAACATGTATCAATGCACTAGAATCAATCTGGATTATTACTGAATAATTAATGGATTTGTCATGCACGTCTCATTGACAGAAAAAAAAAATGGTATCACTTTAAAATGAGATACTAATAATTAATTTCTAACTAATGAGATACTAATAATCAATTTTTACAAAAAATCCGTAATTAATTTCACTTTTTTTAATGAGATTGCACACACACACACACACATATATATTCTAACTAATTAATTTCACTTTTTTTAATGAGGCTACATATATATATTTAAGCAAATACCATAGATCTAAACATAGCAGAAGTTGTAACTGGATGCATCAGTCACAATTCCGTCAGCCCACCGGGCCAGCCCATCGGGTTTTCGGGCTAGCCCTATCGGGTTCCGGGTTAGTCGGGTGCGGGCTAATCGGGTTGGAGGTTTTTTCGGGTTGCGATTTTTCAACCCTAACCCTCTAATTTTGTCGGGTTATTCGGGTCGGCCCACGGGTTTCGGGCTGCATTGACATCCCTAGTGGACATGGGTGACGGCCCAGGGCCTTAAAAAATTGAGGGCCCAATTTTTTTAATATGTCTCATTAATTATAGACTTTATGTATACTAAAAAAATACTATAAGATAACATGATTTATTGTCAAAAATTCAAAGTTCAATTTAAAATCAATTTTAAATTAATTTGATGATAATTGTGTAACATAATTTTGAGGGCACAAAATTTTAAATATATCTCATTAATTATAGACTTTATATATACTAAAAATATTAGGCAATATAACTTATTGTCAAATTTATATTATATTAAAACTTCAAAGTTCAAATCAAAATATAAAATTATGCTGACAATGCCAGTTATTTGAGATTATCAATGTCCCTAAAGAGATTGAATGATTTGACAATATCTGCTGAGAGCAGCGGTTCCCGACAGACGCATGTTTGAGCTGGGATTCGATGTGGGAGCAGAGTGGAGCAGTTGTTGGGCGCCAACTGCCACGACCCATATACGGGCGGTTTTGAATTAGTGGGGCGAAAAATTGTCCGGCAGTTAGTTTCAGCTTTAGTAGCGATTTTCAACCTAGTGATGGGGGAATGTCCATCACATATATTATTGTAATAGGTTGTGAGCCGAATGGTAGGGTGGTGCACGAACCTTGGGCATAAAGATAGGTCCTTATAATTTTATTGAGGGAATAAAATTAAAGGTTGGGGCGTGGTGTTCTCGTAAATTGATGTGTGTTGCTTGAGGTTGTTCATGAATTATGTCCGTTGCGTGTGAACTTTGATTCGTGCATACATTTGTGAGCCTCATACATTCTAAGTGTCAAAAGAGTGTCGGTGAGGGAAGAAGCTGGTCGGATTGTGGGAATTCGGCGCTGCACGGGGCGAAAAATCCAGAGTGGAAGGTTGACCCTTTGACAGTAGCCCACCCCTATATATATATATATATACAAATTTATATTTTAAGCTAAAGTGTTCTAAAATGAAAAAAATATAAGTTTAGTCTTAGTAAGTGCGTTAAATTGTTATAATACAAATATAAATATAAAAATAATACCATATAGTACAAATATAAAAAAACATAATAAAATAAACAAATTTAAAAATGTTATGATTTTTGATCATGACAAATTTTAAATTTCATCTTTGCTAGGTTGTACTCCCTCCGTCCCACTTGAAATGTCTTGTTTCTTTTAGGCACGGTTATTTAGGAACATGTTAATTAGATTATTAAATAGTGGGGTGTAGAGTTAAAAAAAGGTGATGTGGGCCCCAAAATTCCAACCTTTTGAGAATAACTTTTTCCATAAAAAGAAACAAGACATTTGAAGTGGGACGGAAGGAGTATTTGTTAATTTAATCAAAATACAAATTTTAAAATTAAACTATATATTCATTATATATACAGTACTGTGCATATTTCAATAGAAATTTTGTATAAGTTATTTTAATTTATTGTGTATATATTATATCATCTTTAATTTTGTCATGTATGAACAAAATTAAAATTAAGGGTAAATTCATGAATGGGCTAAAGTTTATGTATTTATATTGCAACTTTATATAGTTGAAAAAATAGTAAAATTCACTAATAGTTTGTGGATTTACAGTCAATTAATGCCTCAAAAAAAATATATTATGAAATGTAACTTAGTAAAAAGTAATTAAAAGTTCCAAAAACACTTTCAAAACTAATAGAAAATTTGAAAGAAAAATATCTAGATATTTTGGTGGAAATTTTTGAAATAGATAATAATAATCGTTAGTTAAAAAAGTTTTGTCAAGATCTTGGTCATTCATTTTATATCCTCCAATTATAAAATGGTTTTATCTTCATTTTAATTCTATTATCTTTATTAGAGCTATTTTATATAATAATATAAGTAACTTATAAAATTTTATTTTCTAAATATAATATTTTAAAAAATATATTTTTTTTACCGTGCATCGCACGGGAGTAATACTAGTTATGTATAGAAAAAGAAATTAAGGGATTTTATATTGACGGCCAATTTTTATAATTTCGCCCACGGTCTCATTTTTCTCAGGACCGACCCTGGTTGTGGTGTAACTTTTCACTTAATAAATAAAATTTATATCAAACAGGGAATATATATTAGCCTTTATACTGCATTCCCCAGTATTATGATTACCCCAGTGGCGGCTACAAACCCCATGATCTGAATTAGCAAGCAAGATATATCTCTCCCCATGACGCAGCCAGCAGTCAAAATCCATAGGATCAAGTAGAACTGTCTGAATTAGCAAGCAAGATATATCTCTCCCCATGACGCAGCCAATAGTTAAAATTCATAGGATCAAGTAGAACTGCGCACCAGCGACTACCTTCGTTACTTATCTACTGCATCTTGTAGGGCGAGTTCTTTTTGATGAAATTTAAGGGCTCTTTAATTTTTTGAAAGAGAGGCTCTATGTCAAAAAACTTAATGTAATGCTCACAAAAATAACAATTTCATTTAGCGCATGCCTAGGTGGGTAGAATAGCGCGCGGTTATGTTTTAGCCTATATATAATTTGATTCAGCCTATATATAATTTGATTCAAATTGAAGTACAACTGTTTCCGCTGCAATATAATTTTTGAGTTATTTTAATTGTTTAAATCTTAATATTTTATTCAAAGTACATTGGGGTCTTCTCGCCGGAAGCCCCCTTCGCAATGCTCGCCGGCAGCGAGCTTTTCTCGCTGGAGATGTCGAAAACCGAGGCCCTAATGCAGGCCTTCAGGAAGGCAATTGGGGTCAGAATCAAGGAGGAGACGACGATTTTGCCTTCCCGTTCAGGGTTTTAAAATATAATATTTTATGTTTATTAAATAACGTTAAAATAAATAAAATATAGACAAAATAATCAACTAATTATTCATGTGATCATTGTTGTAAGAAAAAGTAATTAGTGAAATAATGAAAAGTAACTCTTCAAAAACATTAGTTTCTTTTTTGTGAATAATTACTTTTTGTCATAATAATAATTATTTTGGAATAATGTAAAAAAAATACAAACAAAATAATAAATTAGAAAAAGAAATTAATCGAAAAATAAAAAAATACAAACATAGAAGAATAAAATATATAAAGAAAACAGAAAAAGTAAATAGAAAAAAAATGCTCATAAAGAAAACTAAAAAGGAAATAAAAAAAATTAAAGAAAAGAGGAAATGAAAATAAAAAGGAAAAGAAAAACGTAAAAAGAAAAAAAACTAGTAACTACAAACTAACTAATTTAAATCCCACGCACACACATACATGCGTCTATCTATATCTATATACACACATATATATTATATACATGTACCTTTTTTTTTTTTTTTTGCTTTGCTATAGTTATAAAAATATATATCAACATTTCTTAATCAGAATCTGAAGACCTCTTGAAATTAAGTCTAGAAACAACAGATAAATATTTAGCCATCTAAATCGAGAAATAACTGAGCAACAATTCGAAAACAACCCAAGATCATATATCAGACTCCATGATAAAGAACATCATTAACTAAAACAAAACTAAGCAAAAGATCAAACAACATCAAATTGTATTAGCACTTCATTAAATGACAACTAACTAAAACAACACTTCTTTGATGTTACGTTTACCATAAAATACTTCTTCACATTTACATTTACCTACAAACCGAAAACATTTAGAACAAACTAGTGTGTAACCCGTCGAAATTCGACGGGGAATATTTCGACGGGAAACCACTTTACATTGTAATTATAATTATATATTTTTAAAATTGATTGGCAAAATTTAAGATCATGTCTTATATATAAACATCAACTCATTCGAATCTTAAAAAAAATTTGAGCATTATCTTGTCTATAACTTGAAATATCACTTGTACATCGAACTTTAAATCATTATTTTATCTGAAGCTTGTTATATAAAATTTGACTTATAAGTATCATCTCATCTACAACTTAAACGATAAAACCTGACTTGTCAGCATTATCTCATTTGGAGCTCACAATACTATAATTGACTTGTGAGTATCATCTCGTGTGGAGTTTGAAAGACCATAACTGACTCGTGAGTTTAATCTTGTCCATAGTTTGATAGACCGGAGTTGAGTTCTAAGCATCACTCATTTGGAGCTTGAAAGACCGGAGTTAAGTGCTAAGCATTATATCATTTGAAGCTTCAAAGGCGGAAATTAAGTTACGAGTATCATTTCGTTTGGAGTTTGACAAATCTCTTCTAATTTGTGAGAATCATATTGTTTGGAGGTAAAATACTCGTAAGACCATAACTCACTTGTGAGCATCATCTCGCGTGGAGCTTGAAAGATCATAACTGACTTGTAAGCATCATCTCGTACATAGTTTGATAGACCAGAGCTGAGTTCTAAGCATCACTCATTTGGAGCTTGAAATATCGGAGTTGAGTGCTAAGTATTATCTCATTTGAAGCTTAAAGGATCAGAATTTAGTTATGAGCATCATCTCGTTTGGAGCTTTGCAAACCACTTCTAACTTGTGAGCATCATATTGTTTGGAGGCGAAATTGAGTTTTGAGTATATCTCGTATGAAACTTGATAGACTACCTCTGGCTTTTTAACATTATCTTGTCTGGAGTTTGAAAGACCAAAAGTGAATTTTGAGAATCATCTCGTCTAGAGCTATAAAAAAGCATATACCTAGCGAAAATGTTTATAAATCAATTAGTCAATTTGTACTGTCATTAATTTAATACAAAAAATAATTTTGCTACGTTGAATAAATAAAAGACTTATGTAGACATATCAATATGGATTAGTTTTAAATATATTAAGTCACATTTTATTATACTTAATTTATTTTATATATAAATATTAATGTTTAGAAAATCATATTATGCTTATTAACAGACAATTAGAATTTTCAGGTTTCTCAATGTTGGTACCGAGGTAAACTCGTCATTTTATAAAAATAGAATTAAATAACTTAAATTAATTAGAGTTTTCACATTTACGCTAAACTGAATTTCACTCAAACCTATATCAAATAATTGAATTTTTAAATCCGATTATTGGTTAAACCAAGTAACATAATTGAATTTTTAAGTAACATATTTCGTTCTGAAAAAATCAGCAATAATTCGTACTGAAGTTGCTTGATTTGATCTTATAAGAAATAATAAAAATAAATTATTTGATCTTTTCTAAATATAACTATTTATTTGGCCAACTAAACATCATCTTTATAATAAGATAATTTGGCTAATTAATTAATTAATTTGTTGGCCAAATAAATAGTTACTATTTTTCTATCAAAATTTTAATTTAACTTGACTAATAATAATTTAGTCAATAATAAGTTTGTCAAACAATAGAAGTCCATATGTTAGAACAATGAATTAATAAATGTAATTTTTTTTGTATAAATTTTAATACACTTATCATTGATAGAATGCGCTTATCCAACAAAAATGAATATGTAGGCTCTAATTAAGAAGTGTGCATATAATATAGAACGACGATTAAATTTCCATATCATGATATAAAAAAATAAAAACTAAAATAATATTTAAAATTACCTCACAATCTATCAAAAACTTCAATTAAATTAAATTTATCAACTTGTACATAATAATAGAAAGAGTCGCCTTAATTTCTCAGTCAAACCTCATACCCACCTAGACTTTAAAAAACATTATCTATCCAGCACGATGGTGAGTTCGTCAAGGGTCTCATTCATGGTTACAAAATTCGACACAACATTTATTTTTATTTTTTCTAAATAATTAATTCACAATTTAAGCTACATGAATTACTTATATAACTCAAAACTTCAATAACATAAACCTCTATTGTGAAATACATATCTCAATAAAACAATTAATAATAGTTGTGCACCAAGCAAAGTTAATCATTTCTTCAAATTATGTCACCAAAATTTTCGTGAAACACCACACATGGATAAGGGATTCGTGGCACGACGGATAATCTGATTCTCCACTATAAAACTGTTTATCGACTTGAGCACGAAATCGATCAAGCCAGTGTCCCCAATCTACCTCCTCGCCTCGTCTCTCAATTCTTGTCGCGACATGCCACATTTGCACCCGAGACTCATTCTTGTGCTCCTTCAATAGATCAACGATCACGAGGAGCACGTGCTCAAGCCTTCTTGCTGGCCACCAGCTTTTTCTCATCAAATCCACCAGTTTCTCTTACCTCATTGGTGTTGTTTCCCCTGTTTCTGAACTAAATCCGAAGATTGATAAAAACGCACGTGTTGAAGAAAACTGAATCTGGCTCTAAGAAGAGTGCATAGACGGTCCCATAATTCCATACTATCCTCTGTGCAAAACAAATTTGAATTGTATTTCAAACCGTTGATGCAGATGAGATGCTCGAATCCATTGCAGTGAATCAATCTGTACAATTGAAGGCTCTCAAGTTCCGCAAAATCTTCGTCCAATTACTCATTCCAATCTTCTTTTGCATGAATTATAAAATGGTACTTTCGCTTGCAAACAAAATGGTGACCCCAACCTGCATAAAGAAACTAAATGAACCACCAGCAAAAAGAGACAAAACTCAACTGCAATTATCAAAGAGAACTTCTTGATGATGAAATTGAGTCAATCATGCAAACTAAGGATACACTGATGCAATTATAAGAAAAAGAAAAGTGAATTCAAAGCATACATATAAGAATTTTCTCAAGAAAAAGTGAAGATTGAAATGGAAACACTGAAACCATATAAAAAAACATGATAATTCACAGTAATTGCAGAAGGGGTCGAGAGAGTCCTGAACGGTTTCCTCCATGGTGTGGAAGGGGCAGATGACGTTGTTCTTGGAAATGAAGTGCACCAAAACGGCATTCCGTTAATGCAGTAGTCTTGAATCTCCGTGAAATCATGAAGAAAAATTGAATGTTGTCTCTGAAGGCTCCACTTCGATATCCATGGTGTGTTGAATCAACCCTTAACTACCCAAAAAAACTACACATAGGATATATTTAAAAAGGATGGTAGTATAGGTGTTGCGTAATAAATTCCATATGTTGGGGTAAGGGTTTAAAATACAAAATAATAGGGTATATGCAAGCTGCATTTTCAAAAGGAGCTATAATTATGGTAAACTGATAGCAAGATAAAGTGGTGATTTTTTTCATTTTCATATGTAGGTAACACATGACAAATATATGCAAATTGACACATTTATCAGTTTCAAGAAGACTTATTAGATAAAAGCTTATGAACTCCCAAAACCTTGCTACTACTTCTCATCCACTCTACTGGTTATATAGTTAATAGATTTGGTTCAGACCATCAAGCAATAATCTCATATTTAGGCAACTAAAAATAATGAAACAGATTCTATCACTAATACTTGAAGAAAAACAAAGAATGTGAACCCAGAGTAATACTTAAAAAGAGGACATAAAAAAAACTCACCTCTTAAGATGTAATTATAGTCTTGATATGCTGCACCAATAGAAACAAAAGACATAAGCTCACTCAAAATAAACAAATCATAAAGAAAAGTACTGAAATTAAACAATACTTCACATAAATAAATGATATATAGTTTGGTTTGTAACAATGATGTTCACAATCCATGCTTTGATAAGATTATATAAATAGGAAAGAAAATAGAACCTATAACCTTAATCATATCACCATGCATCACTGATTACATCAATCAATTAGGTATGCATATCAAAAAATTGTGAAGTGTACATGAATATGATGTGTGTTATTCATGTACTGAACAGATAAATAGATATACATACTAATATTATTTAATTCTACTTCCACATATAAACTATTATATAGCATCTGCATTCATAGGGTTGATTCTGCCCATTGATGAGAACAACTGAAATTGAGGGCTATTCAAGAATGTCAAGAATTATCAAGATTGATTTTGTATCAGTTATGGACCCACAATTTATCCCCTTCAAGAAAACAACCAATAAATATCCCAAAATATTTAAGAAGCATTCCGTTTGAAACCATAATCATTTACTAATACTATTGTACTATTTTTCCCAATATATATATATATATATATAAAGATACTCCATTAAAAAAAAAAACTTACAATTGATTTGGTTTTGATTGTACCAGCAATGGAGTTGGCATTTCTCAAACTTGAGTGTTCAACTCACCAACCTTCAGCCAACTCTGCTTCTAGTTTACCAAACACTGGAGAAGCAAGCCTATACAAATATTTTTTTGGGTCAAGAGCCATATATTAATACACTTGGATATAATAACAGATTTAATACCTCCCGCAGCCAACAAAACCGTAAATAAGACACATCCAAAGATTTTCTGAAGTATGACAAACATAACATACTGATTTCCCAGGCTGTTGCTGGCAGTACCAGCATACCTATAGTCTATAGAAGTCACAATCCATGACATTAGTCTAAATCCAAGTCCCAAAGGCATTTATAACTTAAAGTAAAAGCACATGACAGTAGCATAGCTAAGCAGCAGCAGCAGATCGAATGTGATTTGTACAACATGTATCAAAAAAATGTGATGCCCAGAAGCACCTACTAACGGTTAACTACATCTAATTGATGGCAAAGAAACACAAAAAAAATATTATCTTCACTTCTATAGATGCTTAGGCATGACACTAATAAATCCTATAATATCATGGTAGGAACATTAGCACCCACCAGGCAAGTAGAATCAGTCTGTTTAGATATACAAGAGCAGTGAAAGGAGTGATAGTGAAATGAGTGATTGCAGCTTGTAGTGATAAAAATATAAAACATATTTTTATATATATCAAACGCATGAAATGATCTCAAGAGAGATATTCAATCATCAAGATAGCATTCACTTCCACAATCTAAGCATTTTGCATAAAAATTCGTCATTATAAAAATATAATAGAAAACTAAATTTACCCACCCTTCTATCATTTTTCGTGTGGAACAGAATAAATATAGCAGGACAATAATATCGGTACAGAGATCTATTACAATATTCCTATGTATTACTGAAATTTCTGGTAATTCCCATAAAGACTCGAGAGAGATTTGAGTGACAACATGAAGAAATCAGGTGAAATAAAAAGGAAAACCACATCTCAGCAAGAGAAAAATAGCACAAGTTCATAAGTTACTGAAGCAATTAAAATCAAACTAATCATAAACGAATTAAAATTTCGAATTTTCTAAAGCAGATTCAACCAAACAAAAAATGGAAAAAGAGAAATTTAACATCGCTCTCTAATCAAAAAATGATGGTGATACCTTTCTGAGAGTGTAAGCGAAGACGGAGCCGGCGACTCCGGCACCCACAATGATTATGTCAGCGTCTCTCTTTTGCCCTCGCGTCGTCGCCGTGCCGGTAGGTTCGGACGATAGGGAAGGAGATAGGATGGAGGAGAGTCGCGCCCGCGTGGAGTCGCCCCATCTGGAGTCGCGTCTCCCAAAATTGTGTCATGACATGGATTGAGCGAATTATTGAATTACCCCCAAAAATTGTGTTATTGATATTGACATGAATTGGGGCGAGAAAGGTTGCTAGAATCAAGCAATGGAAACGATGATTGATGAAACTGATTCAATTATTGCTATAGGATGAGAAATTAAGGCATTTTGATTTGGTGTGTATTGAATCTATTGATTCCTATCAAACTCTACGTGGATTAGAGAATGGAGAATAGAGATTTGAGAGAATTAAGAGAGAAGAAAATAAAGGATTGAGAGGAAGCCACGTAGGAAAGAGAACGAAGGAGATCTCTTCAATATGTAATCGTTTATATAATTGATAGATATGCTGCATAAAATAATTAATTCAGTTAGAACTCCCGAATTATTTCTATATTGCAATTGCCACAACTGAATTAGGCTAATAGTAAACAACAATTTAGCTAGAGTTTGTTCAGCATCAATGGCCAAACACACACACACACATATATATATAGCATCTTATGACAAATCCATAGATCACATTCTCAATATTTCACACAAAAAGAAAGCAACTACTTATATATTTTAAGAAGCTATAAAAGTAGAAATACAAAATGATGTATCCAATTTGAAAATGAATAAAGCATTTGTCATAATAAATAAAGCATCCATCAATAATTTAAAACACAATGTATGAGACTGTAGTAATGCTCCAAAGAATCAAAATGGCAGATTCAAAATTCATGTGACAATGAATTCAAGGCGCTCCCACTGGCACTGCTTCCACTCCCGCAGCTTCGGCTTCTGCTTCCGCGTTTTGGCTATGAAACGTTGGGCGCGTCCTTTTGCTTCCTCGCGTGAGGTGGCAAAATGCACGACCTCTTTACGCCGCCTGCACTCGTCAATGAAGTAGCCGACGCGAGGATCATCGTAGAAATCATTCCCAATATGAATCGCAACTCTCTCAAGTGATGGACAACTCCAAATCAATGCCACCAGCAGTTCTTCTGGAGGACCAAATCCAACGTAGCTGCTCATTTCAACCACCTTAAGATTTCTATGAACGAATTTCCCAACCTTGGATCCTTCTATACGAGGAAGTCCGTACCTACCATATGACTGCCATGATCAAGACCAACACATTAATACTCCAATTCTTATATAAAAATAAACCAAATTGTTCAAGTAGAGTCAGAGTGTAGTACATTATAACGATCTACCGAGTAGCTCAGCTGTCACAAAAAAAACACAATCAGATGAGTCGAGTCAAAGGCATGAATATATGAGGATACAAAATCAATTCAACATAAGCTTATTCACCTCAATCCTAATTTCACATAAGTGTGGGGATGCCTCAATGAATGATGTGAAGATGTCAAGGGGTGTACATGCACCATATCTTGTACAAGCATGCACTTGCAGCCGTTTGAGAGAGCTTAATCGAGGAGCTACCCAATCTCTATCTCCATTCTCAACAATTATATGTGCACTCTGAGAAAAAGAAGCTAAAGAGGGTCAGAAAATATATGAGCATAGCATAGCATATATAAAAATGAAGAAGCATACCAGGAATCGAAAATCCAATACAAGCTTCTCCAGCTGAACGAAATAGCTCGAGTGTTCATTGCGCCCGAAAACAAAGAACAAACACATAAGCCTTCTAACACATAATTCACGAAGATTGGGAGCTTTTTTCAGCAGCAAGCTGTTTCCGGGTCCTCCATATGTTAACGAGACGAGACTCACAGCAGAGATCTCCAAACTCCTGATACCGGGGCATGTGGTTATCTCCAAAACTCTCAAGCTTGGTGGATCAACAACTCGAAGATTTCCTCGAATGTTGTAAGAGAACTGTATGCATAACTCTTCAAGATCGGGACACGATGCTAGAAAATAATGAACCACGTCGGTGCTGATGTGAACTTGGGACAATCTAAGGCTTCTCAGGCGGCAAAATGAATGTGATCTTAACTCCTCAAGAGTTCTCAGGCGGCAAAATGTACGAGTTGGGAATGCATATCTAACCGTTGGGCTTATCCTTCCATACAAATTTTCAAATGAGAGATTCAATTCCAACCTTTGAACTTCCTTTTGCATAGCAAAATTCAACCATCTCTCAACTGCACGAGACGTAGATGCCTTCTCATGGCTCTCCACCCCTCCCTCAAAGCTAATGATCAAGCCCTCAATATATGGAGCTAGATGAAGATCCAGCACACCATTCACCCAAGACTGAAACTCTTCCTTTTTCATGTGTTTTCCATCAAATCTAAGAGTCCCATTGGAAAACCTCCAAAGATATCTCCATCTATGCGCGAGGACACTAGTCCTCGCAGCTCTCTTGATGCTCATGTGTGACAGAATCTTAATTACTAAATCATTAGGCAACCTATCAATATCACCACCATTATTCACACCATCACCCATTACCTGCTTTTCCACATTAAACTAAACTTAGACTCCATTATTTCACACCAAATACATATATGTAAGACTAAACTAAGCGGATGACTACTTCAATTTTTTTTCATCACAAAAATTAAAACTCATTACAGTAATGTAAACTAAGCATATTTGCATACCAAAATTACCATCTAAACATATATATTAGCACAAAATTTAAACATCATTCATACAAAATAATACGATTATGTAAATACAAATAATCGGCTACTTACCATCCGTTGTTGCTTTCGATTTCTGGATTTTTCCATCGGAAAAGACGATAAATTTTCTCTTCCTAAATCACACGACCAATTCTTCCGCGTAAACTAAAAAGATATGCATGAATGAATTTAAAGAGAAATACAGAGGTATATTAAGATATGGGCTTTGAATGGGCTCTTTTTTATTTGCTCTTTTTCTCTCTCGCTCTTTTTCTTTTGAAAAAGTATAATTTATGTTAATTTTAATATAAATATATAGATGTATATGAGTTATTATTTTGTTTAATTTTATATTAATTACATAGTTCATTGCCATCATTTTTTGCATGCAATGAATTTACTTTTGTACATATTCATATACTATTACTAGGGACGAATCGAAACGACAAAGGGCTGAATCTCAGCGGATCGTGGCAGCAAGGCCACTCTGCCGCTTACAATACCCCGTCGCGTATATAGATGTATATGAGTTGTCAAATTATTTGAAGATTTTATTTTCCAAATTTATTTATAAATGCGTTTGCAAATTCTAGTGAATATCTACTTTCCTTCCTACGAAGACCATGTAGTGGCGTTAAGCATGCTAAGGTTCAAAATTTTCAAATTATATAACCTTAATTTACAGTAAGGTTGAACACAAAAGAAGATGAAAGAAAGAAGAGTGCATTCATGAAGAGATCTCAAAGGCGAATAACGAAGATGGACAGTGGGATTTAGGAGATGATGTTGTTTCAAAACGCGATCGATCACCGGTTAAGTCTCTTAATAAAAGGGTGGTTCCCATATCGCAAGTTCAGTGGTTCCAGCTCCCGGGCGAGGCTCGCAGAGAGAGGCTGCTCGTCAAGATCTTCGCGGAACGTGCTGGGAGGTTTCAAGAATTGCTTGAGATACCTTCAATCTCTATTATTCTTAACTCATTAATGTCATCAAACTTGTTTAATTTGAGTAGATGAACAAGATTATGATGCTCCAAACTTCTTTGTTAGATCATCTCCCACCATCTCTTTGTTGATTCATTCATACATTCTTGAATGTAAGTTTGTTCATCTCCCACCATCTTGATTCATTCATACACTTATGCCAATTTAGGATTGAGGTGAATAAGCTTTTGTTGAATTGATTTTGTATCCTTTGACTCGACTCATCTCTTTGTGTTTTTTTGTGACAGCTGAGCTACTCGGTAGAACTTGTTATTGATGTACTACACTCCAACTCTACTTGTACAATTTGGTTTAGTTTTATATAAGAATTCGAGTAGGTTTAGTTTTATATAAGAATTCGAGTATTAATCTGTTGGTCTTGATCGTGGCAGGCACGTAGGTACGGACTTCCTCTTATAGTAGGATCCAAAGGTTGGGAAATTCGTTCATAGAAATCTTAAGGTGGTTGGAGTTGTCCATCACTTGAGAGGGTTCATATTCCGATTGATTTATATGATGATCCTGGCGTTCGGTATATGATTAACGCGTGCAGGCGGTATAAACACGACGTCGTGCCTTATGCAACCTCACGCGACGCCCAACGTGAATTCATCGTCGTCACATGAATTTTGAATCTATTTATCTGCCATTTTGATTCTTTGGAGCATTACTACAGTCTCATACATTGTGTTTTAAGAAATTTTGATATATATTTTTCAGAGACGGATCTACGTTCCCCGGCACGGGGGCACGTGCCCCCACAATATTTTTAGTTAAATTTAATATATATTATATATATATATATATATATATATATAATTGATTAAAATATATAACAAAGAAGTAAAGTTTTAAATCTTCAATCTCCAATAAATATATACTTAGTTTCAAAGGGTATTTTCTGCAATGAATTTCATAAAGAATCGTCTACGCAGTCAGATAAGAGATAAATGGATAATTGATAGTGTGATTATATATATTGAGAAAAAAAAATTGATTGTTGATCATGCAAATATTTAAGGCAATGAAACTCGTATTTTTAATTTTAATAGACTTTAATTATTATGTAGTATAATTTTTTTAACGTATTTTATATTTATAGCATGCTTATATTTTGTGCCCCCATAATAAAAAAATTCTGGATCCGTCCCTGATATTTTTATAACCATAGCAAGCAAAAAAAAAATAGGTACATGTATATAATATATATGTGTATGTACATAGAGATAGATAGACGCATGGATGTGTGTGCGTGGGATTTAAATTAGTTAGTTTGTAGTTAGTTTTTTTTTTCTTTTTACGTTTTTCTTTTCCTTTTTATTTTCATTTCCTCTTTCCTTTAAATTTTTTTATTTCCTTTTTAGTTTTCTTTATGTGCATTTTTTTTCTATTTACTTTTTCTGTATTTTATTCTTCTATGTTTGTATTTTTTTTATTTTTCGATTAATTTCTTTTTCTGTTTTATTATTTTGTTTGTATTTTTTTTTCTTTTTTATTATTTCTTTTTTATGTTTTATTAATTTCTTTTTCTATTTCATTATTTCACTAATTACTTTTTCTTACAACAATCTATATAATATATAAAAGAGCAGTACAACGGTAATATTTTCCTGGCAAATTTTCTCTCTCATCTCTTTTCTCATCTTTTTTCTCATGTTTTGATTCTTTTCCCAAAATTATCTAATTTGATTCATAAACAAATATTTAAGATGCATCTTAAATTAAAGACCACAACAAGATCTTTAATTTGATATAAGAATCACAAAAGGTTGATTTAAAACCAATAAATTATGATGATTTAAATTTTAAAGTTTCAAACTGTGTTCTAAATTTTAGTTTTAAAACAAAAAGCGTATTTGACATTAGAATATTTCAAAACTCGCACAAGTTCACTGCTATAATTGAAAATTAAAAATCATTTTCCGCAAATTTAAGAGCGATTTTTCAAAAGATATCCTCTGTGTCCATCACTTTTACATAAATAAAAGAGCAAGAAACTGGGAAAGGAGGATAGACGAACAAAAGAGGGAGACAATATCGAGAAATAAAAAAGCTAAAATTACAACAACTCACAACTTTGAATCGATTGGCACATAACCTAGGAAAAAGTTTCCCGTTACATAGAACAACCTTTATATGAAGATTTGATTTTTTTTGCAGTCACCTTGCGATTTCACTGTCTCAATATTCTCATGGACATGTAGCACACGACTCTGAGTAATGGGTGCCTATACAATTACAGAAGCAACCACTCATCTTCATCGGCTACGGCTAGGATGGCGATAATCATGGAGGGAGGCGAAGAGATTGGCGTTGACAGATTAGGGAAAGATAAATGAGAAATAGGAGTGAGAGAAACAAAAATGGGGCTGCGAGACTAGGTTAAGCCTTAATGTCTCTTACTTTTATGTTTTTGACTATTCCAAATTATTGTTTGGGATAATATATGTGGGCTTGCAACTATTTGGGCATCTATTTTAAAATAAATTTTTTAGATTATTAATTATTAAGTTTTGGTATTGATAGTTTAGCTTTAATTTCTTCAAATGATATTTATTTGAAATTGTATTTAGTTTAACATGTACGATTATTTCCTTTATTTATGTGAATAAAAATAATTTTTCCACTTTAATTTATTCATCCTAATCTGTACATATACATATTAATTAACTATCTTACTTGATATGATGATTATTTTATTATTAGGTACATAAAAAATAGATTGTTTATTATAATCTGTTAATCTGAAAATCATTATATATTTTTAATGAAATTCTACATAATAATAATAATAATAATAATATATGTAGAATTTCATTAAAAATAATGATTTTGTGATGCACCTCTTTTGTTGTGGAATAAAGGAAGTATTGAGATGGCTATAATACAATTAATGAATCAATATATTAGATTATTAAGGTGGGTTATCACTATCAATTTTGTTATAATATGTTTCTTTTATGGCACTAATTTATCTAATAAGCATTCTGAGGAAGAAACTTAGGTAAAATGAGATATCTCATTTTATTTTATTGAAGTTTCACTTTTCATTAATTTTTTTAAAATTTGTAAGAATATGATTATTTTCTTAATTACTGACCAATTCAAAGTTAAAAAGAAGACGTAGTTAAGTAATGGGCTAACTCTACAAAAAATAATTTTCTGATGAATTCATATCATTATGTATGCACATTGAGATGTGAGCAAGACGTAGTTAAGTAATGTGTTTTGGAAAGTAACTAAACAAAAGTTTTCATCAAATAAGTGTAAAATTGAAAATGATACTTTCGAAAATAAAAAGTACAAAAAATAATTCCGAAGAATATTATATGCATGATGAAGATGCTTATAGCAAACATTGCCCATAAAGAGTTAAGAATTCCGAAGTTATATAAATATAGAATTAAAATAAATTTTATTATAAAAGAAAAGAAAAAAAAACCCCGAAAGCATAAATCCGCAAACTAAGGGCACGAAACTCAAAAGGAGTTCGTAAAAAAAATACCAAACAGAAACAACTCAGTACTGAAATTTAGGATAATCATCCATTTCATCCAACCAATGTCCATGTACTATATTATTCATTGCCCGCATACTGGGACTGTTGCTGAGGTCGACCGCAAAATCCCTCGGTTTGTAACCCATTTATTTCGCATTCCTGAGGCGATTTTTACTGCAACCTTATGGAATTGCATGCACAGGCTCCCTGCCCTTTCCCGAGCCCTTTGGTCGGCCACGTCCTCGCTTCTATATAAATATAGAATATATAAATATAAGACCTAAATATTACTTTTTCATAGTTAAATACTCCCTCCGTCCCAGCTTTTGGTATCCAGTTGAGAACGGCACGGGTTTTAACAAAATGATTGATGTGTTGTGAGTGGAATAAGGGTCCCACATTTTATGTGAGAGTTAAAATAATTAAAGTGGAGTAAGAGCCCCACCTACTTTTACTAAAAATAGAAATGGATACCAAAATGTGGGACGACCAAAAAAGGAAAGTTGGATACTAAAAGCTAGGACGGAGGGAGTATAATATTACTTTGTATTTATTTTATTATTATTTATAAAATATTTTTTTATAGTTATAATTATAATTTATAGAGTTTTAAATGACGAGCCTGCGCATCGTGCGGGTGAGCGTACTAGGATATTTGAACAGGTAAAAGTTAAGGAAAATAAAATGTACCTACTATTATAATAATATGTAAATTATATTCATTTTTATCATTTTACCCTTTTTTCTATATTTTATTTATTTTAACGTTATTTAATAAACATAAAATGTTATATTATAAAATCCTAAACCCTGAACGCTAAACCCTAAACACTAAATCCTAAGCTCTAATGGGAATATTTACTTTTAATAAGTATAAAATATGCATTTGTTAGCACAAATATGTTAATATAATATTTACCTTTCGTTCAATATAAAATATTATATTTTCTAAACTCTAAACCCTAAATCATAAAATAAATGAAAAAAAAATATTGACATGAAGAAATGTACTACTAATGTTTTTGAAACATTACTTTTCTTCACATCAATAGTTACTTTTTCTTACAACAATGATTATTTGAGCAAATATACAAAATTACAAGTTGTAACGAGTAAAAATAACATTACTTTTATATATATCAATGATTACTTTTTCATACAATAATAATTATTTGATTGAATAACTAAAAATATAAAATTTTTAGAATAAAAGTAACAATCATCGTGAACAAATGTAATTTTATCTAGAGACGTTACATTTCATTGTAATATTAATTACTTTTTATTACGACAATAATTACTGTGTGCCTGTTCTATTAGCTGTAATATTACTACATTAAAATTTTAAAATAAATAATTAATAAATAATTTTATATTTTTAAATAAATAAGAATTTTGGAAATCCCTTGAAAGTCCAAAACCCTAAACCCCTTTCATCTTCCTCATTTTCCTCTGTTGAGCTCCAAATCTCTCTCCTTCTCCTTTCCAAAGCTCAGCCATGGCGGAGATAAAGCTCTCAGAGATGCGCGACCTAACCCGAATTGAAAGAATCGGCGCCCATTCCCACATTCGCCGCCTCGACTCCGCCCTTGAGGCCCGCTCCTCCCCCGAGGGCATGGTGGGCCAGACCTAATATGTAGAAATTCCTCTTCTCCTTCGTTCGATTCCAGCCTTTTCCATATTCCCCCTTCAATTACAGCCTTCCCCATATTCACTTCACATCCACTAATGAGACTTATCTTAATCAGTCTATATGTTTTTTTCCAAATTTTTGAATATCTTCACAAAGTATTGCTTAAAAAAATATCTTCTTTTTTTCGCACATTTGTTTTAAATTTTTTTTGTGTTTATGTCATTATTTTTGATAGATCTGTAAATATCTACACAAAATTCATATACATACAAAGTTGAGATACTTTAACATTGTTTATAAATGCCGATGAGGGCACTGAGGCACCCCAAAGACTTGTTTTTTTTTTTTAGTTTTTTTTTTTTGCTCTAGTGGCACTGATACTCATTTTTTAGAGTTTTTTTTTTTTTTTTAGTTTTTAGTTTTTTTTTTTGTATATGTTATCATTTTGATAGATTTATGAATGAGTGCAAGAGGACTGAATTTGGCCTCTATGGACGTTCTGGAGCCTGTTCCTTATTACTAATTAAATCCATTAAATCCATGTTCAAACTTCATTCACATTCAACTCTACATCCGACTGAATATCACTAATTTTACTTCCGAGTATTTCTATTTATCTAAATTAGTGAAACAAAAATATATTTTCTAAAAAAAATAAAATTTATGACTTACTTATATTAAATAAAAATGAATTCATTTTATAGAGAGACACTTATCAAATCAATGATCAATAACTTGATAACACATTTTTTATCTAATGAGTATCATTATTTTCATGAAAATATCTAGATATTTTTCTTTTCCAAAGTTTGTATTAGTCTATATATTGTTTTTGAAAATTTTAATTATTTTTTGTAGATTCACATTTACAATATAGTTTGCCAAAATTGAAATTGGTGTAACCAAACTATAGTTGATATAGTATACATAGATTTGTTAATATACTATATCTATTTATAATATTTTTATATTCAATGTATATATATATATATATATATATATATATATATATAATTACTTTTAATATTTTATATTTTGATAAAATAACTAAATACAATGAACAATTATCCTAAAATAGACGAGCAAAAATTGTGATCTCTATATTTTTTTATATCTCTTGCATTAAATAAATAAATTTATTGAAGCAAATTAGATCAACAAACAATTAAATTTACTATCGAAATAATAAGTCTTTATGCTAAAAAATTAATGCATAATTACACTTACATTTAGGCTGAAAAATAGTTTATCCTCGTGATAGAAAGGATCCTAATTGAAAAGGAGAGTTCTTGTAATAACTCATGTATGTATCCTCAATTCATCGACGCCCATTAATTGAACAATGAGATGCAAGCTCCTTCAAATTAGTTTTTAAAAGAAAAAGAAAAAAAAGAAAAAAGTGAAGAAGGAATGCTAGGGGACGCAAGAAAATTAGTTTAAAAAAAAAAGAAAAGGAAGAAGGGCTGAAGCCTGAAGGGGCGCACTGACGTTAGGAGGAAAGAGAGTTAATTTTTTTTCTTCGAAATTTTCTACTCCTAAATTAAAGAATGATATTTGATGTGGGATCAATTAAGGATAATTTTATCATTTCATTTAAAAATGACTATTTGGTCATGGTTTTATGAGTGTTGTTATATAAGAATGTTTATTTATTTTTTTGACTATATATATATTTTTCTCTAATTAAAAGATGGGACAAAGAAAGCAAACCATCCAAATCCAGCTTCACATAATATACGAGTATCCCCATTTCAAACAAAAACGCAAACCATCCAGATCCACCAAACCTCCTCTCATGCTTTGTTGCCCTTGAATATTTCAAGCATACTCCTACCTTTACAGTAGCTTATCTGAAAAGAGACAAAATAAAAAGGATCATCTTCTCCACATAACAAGATATGCATAAAAAAGACAATTATCATATACCCTTTGTATGTCTCTGTTGTCAGTATTGTTCTGCGATAAGGTGTGAAAACTATCCAAGTCCGACAAATCCTTTATGAAGTGCCACTTTACAGGAAAGCTTCCACTCCTTTTATCTCGCAGCCAGAAATCCATATCTTTGTGGAAATCCACTGGGCCAGTCATTTCTGCCATACCACGGAACTGGCCACTCATATTAACCTTGTTTTCACAAAGAGAGAGAGAGGGAAAAAAAAAGCATCAGTCAATAGCAGTACAAGAATAAAGGGAAATAGCTAGCATGCTCAAGCTCATGAAAACATAATTAATTATAATGTGAGAAAATGGTTACTTTGACAAAAAAGAAGAGGGAGATGGGGCAGATTAATGGGAATCCAGCAGCAATTCTCTGGGAATCTTTATATGCATCATTAAGCTTCTTGTTTCCATAGGGACTGCATGACCACATGTTATACATAATACTCTTGTGCACATCATCCTCACTATCTGACTTGATTACGAAGAACTTTACATCCATATAATTCACCATATGAAAATCAACTCTCTTATACTCATGATCTCTAGAGATAATCATGTTTCCTTGTGCATCAGGATTTTCAGCCCTTGCTGTATCAGGATTCTCATATGAGGGAAGGGTATAGTAGTGTTGTGTGCCACCAGGAAGAAAAGAATTGTGGACAACCTGTGAGAAAAGAAGCACCTATTTTTAGTATCTTTAAACAAAATTTCCTAGGATCTTGACATAAAACAGTCACCCTATCATCCATAAAACAATCACTCTATCGTGTGTGGGAGCTAAAAAGATTGAACCAGAAAACAAATTTGAACAAGAATACCTCCGCCTCCTGCGGCTCCAACTCCATAACCTCCATAACGGCATCGTATCTCCACTCCTCCTCATCCTCCTCCTCCTCCTCCTCCAACTCCTTATCATCAAGGACACGGAATCTGCAATCACACATGTTTACTTAGTAAAAGAAACTATATAAGAGAAAGTTGCTTTTCATTAGAAAATTAGCAATCTAAAACACAGATTATTTATGTGAGAAAACAAACATAACACCATGCATGCATCACCTATATATTCAAAATTAATCTTTATGTAATCCTCCAGTTTCAATTGTAAAATGTCAAAAAAACGTACCCATTAGCAGCAAAATCATCGAGATCTGCATCGCAGGCTTCATCCGAAGAGTTATACACCTCATAGTTGTGTTCCTCCATAGAGTCATACTCACAAGTATACTCGTGTTCGTCCTTGCCTAAATCACCATAAGTAAGAATAGGGAATCCACTGATTGGCATTCCATGGGGCATACAAACGGGGCTATCAACATAACAAAAAACATCTATTATATTGTGATAATTATAAATACCAAGTTCCTTGCACTCTTTCTTAGTCCAATCATAAACTACTAGACGCCGTTGTTCAACATCCACACTAGCTCCACGAAGAAACAAAAATCCGCCGTATATTGTCCCCTCTACTTCATCTACAGCACCACCAAGAGAGACACAAAACATATTATCCCACCCCTCTCTCCATACCCAAGCCTGAAAATAATAACCAAGTTCACTATCTCCTCGTCGCCCACGGTAAACCATACCTAACAAATCTTCATCATTAAACTTGACAAGGCTAAAACGAAAGATATGAGCCTTTCGTGGTAAAGGCAAGTAAGAGAAGCTTTCCTCACTATAGTCGAACGATATAACTCCCGAGGCAGTCAAACAAAGCCAATAACACTTACCTCTAACATATATCATTTTTTCAATACCACAACTCCACATTTTGGCCATAAAAGCAGTAAGATTCGTAATCTCCTTCCAAGAATTATTTCTTAACGAATACAACTCAAAAGTTCGGATAGAAGGCCCTGACGGGCGGTAATTACGCTCCCAAATTCCTAGGATTTTGTAATCATCAGATTTAGAATCATAGCCTACACAACCACCAACCAAAGTGTTGACATAATTTGGAGATGGAGAGGCTTCCTTGGAAGGAATGATCTGAACCTGTTGGGTTGTGGGGTTGCAAAGATAACCATGGCCAGTGTAAAGATAACCAACAGTGCCAGGATAATCGATGAAAAACAACAAACCCCCGCAACTGTTACAAAGAGTAGATGTGCTTGGATCCAAAAAAGGGAGGTCGAAACTTTCTTCAGATATTTCAGATAAATCTCGCGGAGAAAGAGGAGTTAAATAAAACATACCACCCTTTCCATGGTTACGTTTCACAAGAAGCCGTTTCTCCCCGGAATTATTCATCGTCGATCAAAAATTGATAGATTTAGAAGAAGAATAAAGGGAATGAAATGCTCGTATATATATTTTCTTTCGTGTTTGAAAGAGGCAATCATCTATATCTATATATAAGAGTATATATCAACGGCGGTTCTGGGCCTCACGGGGGCCCATCCCAGAATATAGATAGCGTTTTTTTATATAATTACAAGTAAAAAAAAAAAAAGCATCAGTGAATAGCAGTACATGAATAAAGGGAAATAGCTAGCATACTCAAGCTCATGAAAACATATACTATCTATCTATATCTATATCTATATGTGTGATGGAGGAGTTCAGTTTGGTGGATACCGTGTGGAGTTTGCACGAGAAGGGCGTTTGGTTGTGGGGTTGGCTTGTTTGAACCCTAATCAAATGGAGAGGCCTAAGATGAGGAAAGTGGTGCAAGTTTTTCTCAATGGTGATGAGCCATTGATGGAGGTGCCCTTGGGAAGGCCGACCGAGGTTTGCTTGTCGTTGCTGTCTTCCTCGGGTGCTCTAGGGTTTGCAGTGGAGGTTCGGTGGATGACTCGCCAGATGAGATCACGATACAGTAGGATGGGCTTTATACCAAGTGAACTCTGTTAGTATATTGTTGTATAGACAATGTAGTGTATTCAAAAAGGTAATTTGTGTAAACAATATAACCTCTTTTCGAATAATTATTAAGCATAATATAACAATTTCATGAATTTTATGTCCAAGATGATTGTTGTTATATTACAGTTTCCGCATTTTTCTCTTCAATTGTTAGGTTGGTAGAGCTGCAAAAGGGCTTGTCATAACATTTGTTTCGTCTGCATCTGATTCAGATGTTCTCAATCAAGTTAGTATTTTGATGCTTAACTTTCTAGAAAATATTACTTTTGGCTGCTAACATGCTAAGCTTATTGTGTTGCAGGTTCAGGAGAGGTTTGAAGTTGATATTAAGGAGCAAATCGATACTTGGACATACAGTAAGTTTTGGCCACTGTCTCCTCCTCCCTCCCCACCCCAACCTCCTATGAAAGAACAAAAAGATTTTCCTTAAGAGCCTAAAAGTTTTTGGCATTTGAATTCGAAGCCGAAGCTGCGGGAGTGGAAGCGATGCCAGTGGGAGCGTCTTGAATTCATCATTATCACATGAATTTGAATCTATTTTTCTGCCATTTTGATTCTTTGGAGCATTATTACTACATCTCATATTATACATTGTGTTTTAAGTTATTGATGGATGCTTTGTTTATTATGACACCACACATTGTTTGTGTATTTCAAACTGGATACAACATTTTGTATTAATTTCTACTTTTATAGCTTGTTAATGCAATCTGTGAATTTCTCATAAGATGCTATGCTATAAACTTTTATAGTACACCAAACTTATTCCTCCTAGAAAGACTTTAAGTAAACTGCTAAAAAAGAATCCCCTCTTGTGTTTTTTTTCTTTTCTTCATTCAAAGCTATCTTAAGTAAGTGGTAAGGTAATAAAGGAGTGAAACTCATAGTTTTGTCCATGAAATCGGAACTGATTCCTCTTATTTGCATTTGTTTCTTTATCAACAACCAGCACAATGTATAATGAAATCTATCATCATAAAAGTTTGAGAAACCTCAATCAGATTTCTTAAGAAGCTTACCTGTGAATCATGCAAAGAGGCATCATATTATATATAGTTTTCAATAAAATTCTCACAGTAACACCTTCTCTTGTCAAACTTGTTCCGTTGTCCTATGAAATTGCAAAGCACATTCATTAATGTTGCTAAATTCTCATCACAAATTAAGTGACCAAACTCAGCTCTGTGCTTTTGTATATATGTGTTGCCATTACTAAGAAATGCAGCAAAAAGTTTGTGATCAAACAAAAATTATAAAAAATAATAAAATAAAATATAAACTCACGTACACAAGAAAATTTAGACCAAAACGTATTACCTCGTTGACTTGTGCTGACAAATCTAGAGAAGCTGATGAACTTAGCTATGTTGGTTGAATTGCAAATATATTGGATTGCACGAAATGGGTACAGAACAAGATGGATATATATATAAGATTCTGCAAAGTTCAAACCATGCAAAATTGGTTAGTGTGCATGTCTCAATTAAAAGAAGAAGCTATGAATTTTCAGAGCGAGAGAAGCAAGGAATTTAGTATAAACTATTTTTAACTACTTTTATTAGAAAAAAAAAAGAGAATAAATTCGGAAAAACTTGACGTATATCAAATTTTCAGTTCACAAACCCATTCAAAGCCCATTTTTTATGGATACTTTTTTTTTAACCTATTAGGTTTACAAAAAAATTCATAATTCGGAATGCCCTACCTCAGCTCCCTACCATAAAATCGAAGACTCAATCCAATTTCACGTATATCAAATTTTCAGCTCCCTACCAAAATGTCAACAATGTCGAATAGTGAAACCTTTTAACGCCAAATAACGGAGGAAGGAAAGTAGATATTCACTAGAATTTGCAAACGCATTTATAAATAAATTTGGAAAATAAAATCTTCAAATAATTTGACAACTCATATACATCTATATATTTATATTAAAATTAACATAAATTATACATTTTCAAAAGAAAAAGAGAGAGAGAAAAAGAGCAAATAAAAAAGAGCCCATTCAAAGCCCATATCTTATCATTCATCGATCTCTGACTATATAATATACCTCTGTATTTTTCTCTTTAAATTCATTCATGCATATCTTTTTAGTTTACGCGGAAGAATTCGTCGTGTGATTTAGGAAGAGAAAATTTATCGTCTTTTCCGATGGAAAAATCCAGAAATAGAAAGCAACAACAGATGGTAAGTAGCCGATTATTTGTATTTACATAATCGTATTATTTTGTATGAATGATGTTTAAATTTTGTGCTAATATATATGTTTAGATGGTAATTTTGGTATGCAAATATGCTTAATTAGTTTACATTACTGTAATGAGTTTAGTTTAATGTGGAAAAGCAGGTAATGGATGATGGTGTGAATAATGGTGGTGATATTGATAGGTTGCCTAATGATTTAGTAATTAAGATTCTGTCACACATGAGCATCAAGAGAGCTGCGAGGACTAGTGTCCTCGCGCATAGATGGAGATATCTTTGGAGGTTTTCCCATGGGACTCTTGGATTTGATGGAAAACTAATGGAAAAGGAAAAGTTCGAGTCTTGGGTGAATGGTGTGCTGGATCTTCATCAAGCTCCGTATATTGAGGGCATGATCATTAGCTTTGAGGGAGGGGTGGAGATCCATGAGAAGGCATCTACGTCTCGTGCAGTTGAGAGATGGTTGAATTTTGCTATGCAAAAGCAAGTTCAAAGGTTGGAATTGAATCTCTCATTTCAAGATATGTATAAAACGGAAAGCCCAACGGTTAGATATGTATTCCCAACTCCTGATGAGTTAAGATCACATTAATTCACATTCATTTTGCCGCCTGAGAAGCCTTAGATTGTCCCATGTTCACATCAGAAACGACGTGGTTCATTATTTTCTAGCATCGTGTCCCCATCTTGAAGAGTTATGCATACAGTTCTCTGACTACATTAAGGGGAATCTTCGAGTTGCTGATCCACCGAGCTTGAGAGTTTTGGAGATAACCGGATGCACCTATGTCAAGAGTTTGGAGATATCTGCTGTGAGTCTCGTCTTGTTAACATATGGAGGACCCAAAAACAGCTTGCTTCTGAAAAAAGCTCCGAATCTTCGTGAATTATTTGTTATAAGTGATATGTGTTTGTTCTTTGTTCTCGAGCCCAAGGAACACTCGAGCTATTCAGTTCAGCTGGAGAAGCTTGTATTGGATTTTCGATTTCAGGTATGCTCAGTGGCCCGAGAAAATTTTTTTGGACATTCCGTATATTTAAGGCATTATTTTATTAAAAGACAAGCATAATAGTAATAATAAAGAACAACATTTTCATAGATTATATAATTTAAATATATAACAAATTAGTTTCAATACATTACAAATTTTTTTGGGACATTCTGTATTTTTAAAGCATTTTTTATTAAAAGACGAGCATAATAGTAATTATAAGGAACTACATTTTCATATACTATATAGTTTTAATATATTACAAATTAATTTCAATGCATTACAAACTTTTTTTTTTGTCATTTCGTACATTTTAGCCATTTTTTATTAATAGACAAGCATAATAACAATAATAACGAATAATATTTTCATAAATTATATATTTTCAATAAATTACAAGCTAGAATTAATAATAATAAAAGACAAGCATAGTAATAATAGCAAACTAATTTTTTGGGGGCATTCATCCATTTTAGGCATTTCTATTAAAAGACAAGCATAATAGTGATAATAATGTATAATATTTTTATAGATTATATAGTTTTAAATAACACAATTATCCTTAAATTAATTATAAATGGAAGAATCTAACAAGCTAATCAACTTTTGTAAAATAAATTTCTTTTATAATATAAACATATATCTAAAAAAAAAAAAAAAAAACTCAAAATTTGGGAGGGGGCTTCAGCCCCCCCTAGCCCCCCCTGGCTACGCCCCTGGGTATGCTTCTCCATTTATATATATGCTATGCTCATATATTTTCTGACCCTCTTTAACTTTTTTCAGAGTGTATATAGAGGTTATGTTGCTGCTCCTCCTGATTTGCCTCGATTATGCTCTCTCAAACGGCTGCAAGTGCATGCTCATACAGGTTGGGATTCACCCCTTGACATCTTCACATCGTTGATTGAGGCATCTCCACACTTATGTGAATTTAGGATTGAGGTGAATAAGCTTTTGTTGAATTGATTTTGTATACTCATATATTCATACCTTTGACTCGACTCATCTGATTGTGTTTTTTTTTGTGACAGCTGAGCTACTTGGAAGAACCTTATTATGATGTACTACACTCTGACTCTACTTGAACAATTTGGTTTAGTTTTATATAAGAATTCGAATATTAATCTGTTGGTCTTGATCATGGCAGGCACGTAGGTACGAACTTCCTCGTATAGTAGGATCCAAGGTTGGGAAATTCGTTCATAGAAATCTTAAGGTGGTTGAAATGAGCAGCTACGTTGGATGTGGTCCTCCAGAAGAATTGCTGGTGGCATTGATTTGGAGTTGTCCATCACTTGAGAGGGTTGCGATTCATATTCCGACTGAGAGGGTTGTGATTCATTTTCCGACTGATTTCTATGATGATTACTTCCTTAACGAGTGCAGGTGGCGTAAAGACGTCGTGCCTTTTGCAACCTCACGCGAGGAAGCAAAAGAACGCGCCCAACGTTTCATAGCCGAAACGCGGAAGCAGAAGCCGAGTCTGCAGGAGTGGAAGCAGTGCCAGTGGGAGCGCCTTGAATTCATCGTCACATGAATTTGAATCTATTTATCTGCCATTTTGATTAATCTTTGGAGCATTACTACTACATCTCATATTATATATACATTGTGTTTTAAGTTATTGATGGATGCTTTGTTTATTATGACACCACACGTTGTTTGTGTATTTCAAACTGGATACAACATTTGTATTAATTTCTACTTTTATAGCTTGTTAAATTATAAAAGTAGTTGCTTTCTTTTTTAGGGAATGCAATCTGTGAATTTCTCATAAGATGCTATGCTATAAACTTTTATAGTACACCAAACTTATTCCTCCTAGAAAGACTTTAAGTAAACTGCTAAAAAAGAATTCCCTCTTGTGTGTTTTTTTTCTTTTCTTCATTCTAAGTTATCTTAAGTAAGTGGTAAGGTAATAAAGGAGTGAAACTCATAGTTTTGTCCATGAATTGCATTTATTTCTTTATCAACAACCAGCACCGAATGTATAATTATGAAATCTATCATCATAAAAGTTTGAGAAAGATACAGATGATATGCCCTCAGCCTCAATCAAAGAGGCATCATATTATATATAGTTTTCACAATAACACCTTCTCTTGTCAAACTTGTTCCGTTGTCCTATGAAATTGCAAAGCACATTCAATGTTGCTATATTCTCATCACAAATTAAGTGACCAAACTCAGCTCTGTGCTTTTGTATGTGTTGCCATTACTAAGAAATGCAGCAAAAAGTTTGTGATCAAACAAAAATTATAGTAAAAAATAATAAAATAAAATATAAACTCACGTACACAAGAAAATTTAGACCAAAACGTATTACCTCGTTGACTTGTGCTGACAAATCTAGAGAAGCTGATGAACTTAGCTGTGTTGGTTGAATTGCAAATATATTGGATTGCACGAAATGGGTACAGAACAAGATGGATATATATATAAGATTCTGCAAAGTTCAAACCATGCAAAATTGGTTAGTGTGCATGTCTCAATTAAAAGAAGAAGCTATGAATTTTCAGAGCGAGAGAAGCAAGGAATTTAGTATAAACTATTTTTAACTGCTTTTATTAGAAAAAAAAAAAGAGAGAATAAATTCGGAAAAACTTGACGTATATCAAATTTTCAGTTCACAAACCCATTCAAAGCCCATTTTTTATGGATACTTTTTTTTTAACCTATTAGGTTTATATATTACTACAAAAAAATTCATAATTCGGAATGCCCTACCTCAGCTCCCTACCATAAAATCGAAGACTCAATCCAATTTGACGTATATCAAATTTTCAGCTCCCTACCAAAATGTCAACAATGTCGAATAGTGAAACCTTTTAACGCCAAATAATGTCTATATGCTACATGGTCTTCGGAGGAAGGAAAGTAGATATTCACTAGAATTTGCAAACGCATTTATAAATAAATTTGGAAAATAAAATCTTCAAATAATTTGACAACTCATATACATCTATATATTTATATTAAAATTAACATAAATTATACTTTTTCAAAAGAAAAAGAGCGAGAGAGAAAAAGAGCAAATAAAAAAGAGCCCATTCAAAGCCCATATCTTATCATTCATCGATCTCTGACTATATAATATACCTCTGTATTTCTCTTTAAATTCATTCATGCATATCTTTTTAGTTTACGCAGAAGAATTCGTCGTGTGATTTAGGAAGAGAAAATTTATCGTCTTTTCCGATGGAAAAATCCAGAAAACAAAAGCAACAACGGATGGTAAGTAGCCGATTATTCGTATTTAGTTTAGTCTTACATAATCGTATTATTTTGTATGAATGGTCTTAAATTTTGTGCTAATATGTTTAGATGGTAATTTTGGTATGCAAATATGCTGTAATGAGTTTTAATTTTTGTGATGAACTGGAGGAACTAATGAAAAAAAATTGAAGTAGTCATCCGCTTAGTTTAGTCTTAAATATATGTATTTGGTGTGAAATAATGGAGTCTAAGTTTAATTTAATGTGGCAAAGCAGGGAATATATGATGCTGTGATAAAAAATGGTGGTGCTATTGATAGATTGCCTGATGATTTATTGATTAAGATTCTGTCACACATGAGCATCAAGAGAGCTGCGAGGACTAGTGTCCTCTCACATAAATGGAGATATCTTTGGAGGTTTTCCCATGGGACTCTTCGATTTGATGGAAAACTAATGGAAAATGAAAAGTTGGAGTCTTGGGTGAATGGTGTGCTGGATCTTCATCAAGCTCCATATGTTGAGGGCATGATCATTAGCGTTGAGGGAGGGGTCGAGCGCAATCAGAAGGCATATGCATCTCCGTCTCGTGCAGTTGAGAGATGGTTGAATTTTGCTATGCAAAAGGAAGTGCAAAGGTTGGAATTGAATCTCTTGTATGAAGATAAATACAAGGAACACCTATGGTCTCGATATCCATTCCCAACTCTTGAGGAGTTAAGATCATATTCACATTCACATTCATTTTGCCGCCTGAGAAGCCTTAGATTGTCCCATGTTAATATCACAACCGACGTGGTTCATCATTTTCTAGCATCGTGTCCCGATCTTGAAGAGTTATGCATACAGTTTTCTTACCACATGATGGAGGATCTTCGAGTTGTTGATCCACCAAGCTTGAGAGTTTTGGAGATAACCACATGCCCCTATGTCGAGAGTGTGGAGATATCTGCTGCGAGTCTCGTCTCGTTAACATATGGAGGACCCGCAGACAGCTTGCTGTTTAAAGATTATAAAGATGAGAAAAGCAGCTTGCTGGTGAAAAAAGCTCCGAATCTTCGTGAACTATGTATTACAGGTGATCCGTGTTTGTTCTTTGTTCTCGAGCCCCAGAGCTATTCCGTTCAGCTGGAGAAGCTTGTATTGGATATTCAATTTGAGGTATGCTTCTTCATTTATATATATATATATATGTATATATATGATGCTATGCTCATATATTTTTAACTTGTTTTTCTCAGGTTGACAGTAGAATATTATTTTGGGTTGCTGCTGATTTGCCTCGATTCTGCTCTCTCAAACGGCTGCAAGTTTATGCTCATACAAGATATGATTCACTCTTTAACTTGTTCAAATCATTGATTGAGGCATCTCCACTCTTATGCGAGTTTAGGATTGAGGTTATTCAAATTTTTTGTTGAATTAATTGATTTTGTATACTCATATTTGTGCCTCTGACTCGACTCATCTGATTGTGTTTTTTTGTGACAGCTGGGCTACTCGGAAGAACCTTATGATGTACTACACTCTGACTCTACTTGTACAATTTGGTTTAGTTTTATATAAGAATTGGAGTATTAATCTGTTTGGTGTTGATCATGGCAGCCAGGTAGGTACGGACTGATTCCTGGGAAATTCGTTCATAGAAATCTGAAGGTGGTTGAAGTGGGCGGCTACGCTGGATATGGTTATGCAGAAGAATTGCTGGTGGCATTGATTTGGAGCTGTCCATCACTTGAGAGGGTTGCCATTCATATTCCCACTGATTTCTTTGATAAGCCTCACGTTCGGGGCTTCATTAACAAGTGCAGGCGGTGTAAAAACGTTGTGCCTTTTGCAACCTCACGCGAGGAAGCAAAAGGACGCGCCCAACGTTTCATAGCCAAAACACGGAAGCAGAAGCCGAAGCTGCAGGAGTGGAAGCAGTGCCAGTGGGAGCGCCTTGAATTCATCATCACATGAATTTCAATCTATTTATCTGCCATTTTGATTAATCTTTGGAGCATTATTACTACATCTCATATTATACATTGTGTTTTAAGTTATTGATGGATGCTTTGTTTATTATGACACCACACATTATTTCTGGATTTCAAGATGGATACAACATTTTGTATTAATTAATTTCTACTTTTATAGCTTCTTAAATTATATAAGTAGTTGCTTTCTTCAATACGATGCATTCAAAGCCTATGGCACCTTGACTTAGTAAGAAAAAGGGTTGAAAAAGCAACAAAAAACTCAAATTTGATCTACTTTTATATTTTATGATATATAATATAAACTTACTATTACTTGAAAATGTTAGCAACATTGTTTACGGTTTTGACAAATTTCAAACTTTAAAACTATAAAGTTAAATGATACCCGTAGAATTTGACCTCAATTACCATCTATAATTCCATATTTGACATCAATTTAGCAAAAAACAAATTATATAGATATAGATTATCAACACAGTTTGTATACGGAAGATAATATATAGCAAATACTTCCTCCGTCCACTAATTTATGACCTAGGGGAGGAAACACGGGTTCTAAGAAAAAAGTGTATTGTTTAAAAGTTGAGTGGAGAAATGAACCCACAAAGTGTATTGTTTATTAGTTGAGTGGAGAAAGGGACCCACAAAGTGTTCAGATTGCAATTGTATTATACTCCCTCCGTCCCAGCTTTTTGTATCCACTTTTAGTAGTAAATACTACTAAAAGTGGATACAAAAAGCTGGGACGGAGAGAGTATTTGTTTGATTACCAAAATTGAAATTATGATGTAATTCTCAACTTTAATGAATTGACTGGAATTGATATACACAATGAATTTTCCATTATTCATATATGAATTTTTTAGTCAGATGGTATGAATGAATATGATCAGATTAATATAATGTATAGAATTTTTTGAAAATAAATATGAATTTTATGCTAAAATAATATGAATATTTGACATAATTTTTGGTTGAGCTGTACAGGTAGATAAAGTCTAACAACTACTAAGCACTATTCATAAGTTTTGGCACTAAATAAACAATGGACCAAACCAACGTACACATACTAAATACAAATGTTGCCTTAGGATTTGAAGAGAAAATTATGATTTGAGAAAGAAAAAAAATATACTGAATGGTTGTTCATAAAAAATTATATACACGTTTATAAATTAGTTTTTTTATGAATAATGGTGAATTTATGTATGAATTGTTATATTCACAGATGTGAATTTAATAAAACTGCTATTCAAAGAAATCACGATGTTATCATGCTGTTTGCCTCACAAAAATAAATAAATCATGATGTCTAATATTGATGATGAATATCGTTACATACCTTGATTTGAACAGATCTGTATTTTTATATACTATTTTTTTTGGTGTTTGCGTGATTGTGAAGAATAAAATATTACTATGGAATGTTTAACACAATCCCATTATTTAAGGAAATGATATTTACATAAAAACTGAAATTACCTAATAGTATAATTGGCGTTAATTTGATTGATTAAATTGAGCAAGATCTGTCCGTTGATTAATAAATATCCAAGGGTTCTTATTTTATAGCCTAAATCTTGTTTTCAAACCATGCAAAATTGGTTAGTGTGCATGTCTCAATTAAAAGAAGAAGCTATGAATTTTCAGAGCGAGAGAAGCAAGGAATTTAATTAGTATAAACTATTTTTTAACTACTTTTATTAGAAAAAAAATTAAGAATAAATTCGAAAAAACTTGACGTATATCAAATTTTCAGTTCACAAGCCCATTCAAAGCTCATTGTTTATGGATACTTTTTTTTAACCTATTAGGTTTGTATATTACTACAAAAAAAATTCATAATTCGGAATGCCCTACCTCACCTCCCTACCATAAAATCGAAGACTCAATCCAATTATACTTCATCCATTTATCTTTCATATATACCTCTTTAAATTCCTTCGTATATATGTTTTTGGTTTAAAGAGAAGAATTCGTATATTTTTTCCGGAAGAATCAAATTATGTCTTTTTCGATGGAAAAATCCCAGCGGATGGTAAGTAGCCGATTATTCATATTTGTGTTTGGTTTAGTCTTACATAATCGTATTATTTTGTATGAATGATCTTTAAATTTTGTGCTAATATGTTTAGATGGTAATTTTGATATGCGAATATGCTTAGTTTACATTACGAATGAGTTTTAATTTTTGTGATATATTGGAGGAACTAATGAAAAAAAAAATTGAAGTAGTCATCCGCTTAGTGTAGTCTTAAATATATGTATTTGGTGTGAAATAATGGAGTCTAAGTTTAGTTTAATGTGGAAAAGCAGGGAATAGATGATGCTGTGAATCATGGTGGTGGTATTGATAGATTGCCTGATGATATAGTAATTAAAATTCTGTCACACATGAGCATGAAGAGAGCTGTGAGGACTAGTGTCCTCGCACATAAATGGAGATATCTTTGGAGGTTTTCCCATGGAACTCTTCGATTTGATGGGAAACTAATGGAAAAGAAAAAGTTCAAGTCTTGGGTGAATGGTGTGCTGGATCTTCATCTAGCTCCATATATTGAGGGCTTGATCATTAGCTTTGAGGGAGGGGTCAAGGTCGATGAGGTGGCATCTACGTCTCGTGCAGTTGGGAAATGGTTGAATTTTGCTATGCAAAAGGAAGTTCAAAGGTTGGAATTGAATCTCTCATTTGAAGATATGTATAAAAATAAATACCTAATGTCTCGATATGTATTCCCAACTCTTGACGAGTTAAGATCACATTCACATTCACATGCATTTTGCCGCCTGAGAACTCTTGACGAGTTAAGATCACATTCACATTCACATGCATTTTGCCGCTTGAGAAGCCTTAGATTGGCCCATGTTCACATCAGGGACGACGTGGTTCATTATTTTCTAGCATCGTGTCCCGATCTTGAAGAGTTATGCATACAGTTATCTGACTACATTGAGGGGGATCTTCGAGTTGTTGATCCACCGAGCTTGAGAGTTTTGGAGATAACCAGATGCACCTATGTCAAGAGTTTGGAGATATCTGCTGTGAGTCTCGTCTCGTTAACATATGGAGGGCCCAAAAACAGCTTGCTGCTGAAAAAAGCTCCCAATCTTCGTGAATTATGTGTTAGAAGTGATATGTGTTTGTTCTTTGTTTTCGAGCCCAAGGAACACTCGAGCTATTCAGTTCAGCTAGAGAAGCTTGTATTGGATTTTCGATTTCAGGTATGCTTCTTCATTTATATATATGCTATGCTCATATATTTTCTGACCCTCTTTAACTTTTTTTCAGAGTGTATATAGAGGTTGGGTTGCTGCTCCTCCTGATTTGCCTCGATTATGCTCTCTCAAACGGCTGCAAGTGTATGCTCATACAAGTTTTTTTTCACCCCTTGACATCTTCACATCGTTGATTGAGGCATCTCCACACTTATGTGAATTTAGGATTGAGGTGAATAAGCTTTTGTTGAATTGATTTTGTATACTCATATATTCATACCTTGGACTCGACTCATCTGATTGTGTTTTTTTGTGACAGCTGAGCTACTCGGTAGAACTTCATGATGTACTACACTCTGACTCTACTTGTACAATTTGGTTTATTTTTATATAAGAATTCGAGTATTAATCTGTTGGTCTTGATCATGGCAGTCACGTAGGTACGGACTTCCTCGTATAGTAGGATCCAAGGTTACGAAATTCGTTCATAGAAATCTTAAGGTGGTTGAAATGAGCGGCTATGTTGGATTTGGTCCTCCAGAAGAATTGCTGGTGGCATTGATTTGGAGTTGTCCATCACTTGAGAGGGTTGTGATTGATATTCCGACTGATTTCTATGATGATCCTCGCGTTCGGAACTTCATTGGCGTGCGCAGGTTAGATAAAATACATGCACATTTTGCAATCTCACACGAGCAAGCAAAAGGACGCGCCCAACGTTTCATAGCCAAAACGCGGAAGCAACTGCGGGAGTGGAAGCAGTGCCAGTGGGAGCGCCTTGAATTCATCGTCACATGAATTTGAAATCGTCACATGAATTTGAATCTATTTATCTGCCATTTTGATTCTTTGGAGCATTACTACGTCTCATACATTGTGTTTAAGTTATTGATGGACAAATGCTTTATTCATTTCAAATTGGATACATCATTTCGTATTTCTACTTCTATAGCTTCTTAAAATATATAAGTAGTTGCTTTCTTTTTGTGTGAAATATTGAGAATGTGATCTATGGATTTGTCATAAGATGCTATGCTATATGTGTGTGTGTGTTTGTCTATTGATGCTGAACAAAAACAAACTCTAGCTAAATTGTTGTTTACTATTAGCCTAATTCAGCTGTGGCAATTGCAATATTGAAATAATTGTGTTTGGGATGTGATGAAATTATTACTACTATCATGGTTCCTCAATAGAGATGACTGCAAAATGACAGATTAGCTCTAAAACATAAATGCAATTATCAATAATTCCTTATTGAACAAAGACAGTGCTAATTCCACAAAACTTTCCTAATCTAACAAAGATGAAGAAAGAAGCATCAAACATCTTATTTTTGGCCATTTACCATAACCCTTTATGGCTTCTTCAATCACAAGTTAATCTCCAACTGAAACTGGATAATGAGATTTTTCACTTGACCTTCCAAGTCAGCCTCCGAGACTCATACTTGCTGCCTGAAAATCTCAAGCAATTCTTGAAACCTCCCAGCACGTTCCGCGAAGATCTTGACGAGCAGCCTCTCTCTGCGAGCCTCGCCCGGGAGCTGGAGCCGCTGAACTTGCGATACGGAAACCACCCTTTTATTAAGAGACTTAACCGGTGATCGCGTTTTGAAACAACATCATCTCCTAAATCCCACTGTCCATCTTCGTTATTCGCCTCCGAGATCTCTTCATGGATGCACTCTTCTTTCTTTGATCTTCTTTTGTGTTCAACCTTACTGTAAATTAAGGTTATATAATTTGAAAATTTTGAACCTTAACATGCTTGACATAGTCACATAGGAGATGCAGAACATGATCAACTTACTTGTGGGGTTCATCATCATCATCATCACTGTATGATCCCTTTGATTTTATCTTTGTGAAATTATTGGTACTAGAAACACGATGAATAAACTGAAGCTGAAAGTGTAATAAAGTGAAAATTGTTAAGCACAAGACAATGTGAAACATCAAAATTCTAGTACAAAGATGTTAAAAAACATAAGCAACTTTTGTGGCGATACAAGAGAGAAACAGCAAATTAAAGTTCCCAAATCCTGACCTATTATGTTTCTCTCTCTCTCATTACTACAATCAAACCAAAAGGGGTTAACAGCTAGTAACTAAATTTGTTCATATTAGAGTTTACTTTTGGTTCATCTTTATGTAAGGCTAATCGCTAGTACTAAAGCATCAGCAAAATCTTTGTGCAAGTTTGCACAATGACACAAATCTATCTTACCTTCAGAAACCTTGAACTTCTATTAAACACGCAGAATGTCCACGCAGAGACAACAGTCGCATAATCGAAAAATACAACTAACCTGATCACCATCCTTGATGCCCAGCATGCTGATATAATCTCTGTCATTCAATAGCATCTCACCTTCATGACTAAGGCAAAACTGTCCCCATACATGTTCCCTGCATAAAAATTTCAAAAATTTCCATTTGCATCAGTATAAACTCAGCTACCAGTTCATGTAGAAGAAGTTAAGCTCAAAGCAATTCCATTTAGTACTCAATGCATAATTTTCTCTTGATCAAATATTTAGAATACCTAAGTTGTTGCAACAAATCACCAATAACAACTAAAATTTGAAAGGAGACAGATTGAATTAAAAAACACAATGCCACTAGAGCTTAAAGACATTAGCATCAAAGAAAGATCTTCATTCTTCAACACTCAACAAGCTGAATCACATTTTACTCCTCCTCTCTTTTCTCTCTCTCTCACACACACACACATTTTGAAGGTAGAAACTCATTACCATGAAACTCTGGCAGGCCCCTCTTTGGGCAAATGATCAAAAGCTGCTTCAACAGCTCGCTTCAGCTCCCCAACGGTCCCCTTCTTACTCACATCAACTCCTTCACAACAAAATCATTCACACTTCACTATGTCTCAAGTTCACAATTCACATTCTCACATAATCAAATCAAAGGCAAACAGCCAAACACTGGTCCATTTCTATGAAATTAACCGCAAGCAATCATAAGCATAATTGTAATCAAACAAAAAAACTGGAGAAGCGCACGAACAGATCTACAAACACAAAATTGAAGTAGAAACCGCATACCGAAAGAGGATCCGTCCAATTTGAGGACAGTGAGGCGGAGCGGCGGCTGCTGAAGCCTATTGTAAGAAACGCTCCGCCTCGGGCTGCCGACGTACGCCGATGGGGGAAACAAGCGCATCGCCGATCCATTCGAGAATCGAGGCTTACAGTGATCGCTCCCGCTCTCCACCATCTGCATCATTGCGAAATTCCGCCGGAATTGGTAACGTGGAAGTCGAATATCATCGATCATCATGAAGCCACCATTTATACACCTCCCCGTCGCTCACCTCTCGCGGATCGAGGCTGGTTTATGGATCCCGAAATCGAGCTATTCCTGCGATTCCTTGGCGCAGATTTGAAGGTAGGGTATGGCTTGTGTCGAGAGAGATTCTGAATACAGAAAGAGAGAAATGAGAATAGAATCGATTCGAATTTGGCTCTCTTTTTTGCATTTTCTGTTTTCTCTCTCTGCGCAGTGATTGACAGTTAATTCGGTTAGCACCCGCCTTTTCATTTGGGCCTATTTGTGAGCCCAATAACAGATCCGCGGCCCAAATAAAGGCCTGTTACTACCTGACTAATTTTTGTTTCTTTTTCTGTTTTTTTCTTTTTATTTTTCTGTTGAAAAATGTATCCAAATTTTAACCAATAATTTTTGAAAATTGACTCCCTTCATTCTTTCTTAGTTTTGCTTTTGTACATTATTTTTTACTTAAAATACTAGATTTGTATAAAATAGACAAGTCTTATCATAATTATAAAAAATTAAATACAGAAGAATCTCATCTTATAATATATATATATATATGTATGTATATATAAATACACACACATACACTAAATTACTATATTATTTATTAAAAAATTAAAATAGAAAAGGATCTCATACATACAATCCAATTTAGAAGAATACACAAGTTTATTACGTAATATATAAATATTGTAGAGCTGTAAACAAATCAAGCCGCTCACAAATTATTCGAAGTTCGGTTCGAAAAAAGTTCGTTCAAATTCGCTTAGAGGAGTTTGATAAATAAACAAACCAAACTTGAGCTTAGTAGTATTCCGCTCATTAGCTTGTGAACATGTTCGTTAAGTAATTTAGTTTGAAAAATATAAATTATTATTAGGTACAACTTATATTTATCTACTAGAATTAATAATAATTATATTAAATCTATAATTAATTCTATTTGTTATTAAAAAAATAATTAGTATATTTATTATTTTGAATAAAATAGTTTATTTTCAAAAGAAAATAATAATTATTTAAGATACAAATATAAAATTAGAAAGTTCGTATAGACTCAATTAAGTTCGTGAGCCTTAAAATATTCTATAAATAAAGTTCGGGATTCGATTCGATATTAAACAAATTAAACCTGAACACATCACTATTCAGTTCGACTCAATTCGATTGGACCCCTGATGTGTAATATTAGTAACAAATTTGAAGAACAAGGCTCTTCATATAATAGGAAAGTAGTTACGTCTTTCAAATTACAACAATCACCACTGCAGTTTAAACATGGATAGAACAGCTGGATTTCTTCTATACAAAAAAAAAAAGAAAAGCAAACCAATAAATAATGAAATGGTACATGAAAAGACATAGACCAAAAATTCTGTTACATCATCAACAAGCACCACACCACTATCAAAAGTAGAGTTTAAAAAAAAACAAAAATGTGGACTAAGCAACTACAGATCAGCTGAAAATCCTTCCACTAAATCTAAATGTGGAGAAGTTGCTATATATATCATCAAAGCACATGTAGCTATATCCTATCTCATCCTAAAACTTTAATGGAGTCTCTATCATCAGCCCTACATAAATACTGTTTAGGGATCACAGTGTCACTTCCCAGTGAGCTTGTAATAGGCATACATTCCCGAGCCAACGAAGCAGATGAGCTGCCCGGTCACGTTCAGCTGCAACGGGGGTTCAGTGTAAGGATAAACAGAGCTGTTAGAGAGAGCGCAGTGAGTGAATTGGAGACGAGACTTACTAAATCAAACGCCAGCCCACCAAAAATCGCCCAGCCTAAGGCAATGGTGAAGAAGTCCTACATTATAGGAAAGAATGTAGTTTAGCACAGCGTGTGAGAGTTATGTGTGGATAGTATGTTGTAGATGAGCTCCACCACATAATGTGCAGCAATTCAAACAGTGGTATAAATAATAAATGTGATAATGGAAAGCTATCATAGTAGAGTTGACTGCATGATTTTTCCATCACTGAGATGAGATATTGATTCAAGAATGTTGACAGATTTGGATTTTGTGATGCACATCAGCTTCACTATTATATTTGTGTAAAGATTTCATTAACCATAAAATGTAACAAACTAAAGAAAATTTAAGAGCAAATCTTCAATAAATGAGCAGAAAAGTTTGGAACAAACCTTCAAGTTACCGCAGATTGTCTGCATGAGAGCAGAATTCAGAGTCGTGTTGAGGAACACGGTGTAGTTGAGGAAGAATGCCAAAATGCAAGAAAATAGCAATACAACCTGAATTCAGAGGAGCTGGATTATGAAGGGTAACCACAACCAAAAATGAACGTTTGCATTGCCAAAACTTTCAAGACTCTATAGCAATACAATATGCTGATCCACCTTTAGTTCTTGTACTTAATAGGACAGTGAGATGCCCATGGAACAGAATCCTTTCTCAATGTTCAATCTCTACACAATCATGTCATTACAGTAACGACTATTGAAACAATAGAACACATAAACAATGCTTAGAAATATGTACATGAATCAAATCAACAGCATAATAAGTTGGCAGAAACTAGAAAGTGGTAAATGTGTGCTGTAATTAATGATCAAAATCAATGTTGTGTTTCATTCAGCCACCAAATATTACCAGGAATCCCGGGGAGAGCAAATACCGGAAATTCATTGTCGTCTCAATGTCACCTTGTACAAAGGTCCAGACCAGTAAAACTGGTCCGCACAAAATTCCTGCATGTATCAGAAAAAGTAAATTACAACTTCTCCAGAAGAAGTGGCAAATAAACATTTAAAGGATGTGGTTATGCACCATTGCACCACATTAGGCCAAAGCTGTTGAGTCCACTAGATTTCCCTGCCACAGATACAACGTCAGCAAAGTCAAAGTCAAGAATGAAGCAGCAGATGACAAAGAAGGAAGAAACAGTACCAATGCGAGCTATGGTTGTGAGGTACACTGCTGTTGAGATGTTGGCTAACACAACCACTAGATAGCCATGGGGGTCGAATGCCATGTCATGGGCTCCCGCAACAAAAGCACCTAATAGAATCAATGACACACTGGCAAAACCTAAATTATTCATCAGACAGGCAAGTGACGCAGCCATATAACTTCAAGAACTTCTGTGACCGAAGAAAATCTACTGAGTTTATAAGGATGCAAGGAAAATAAGGCTACTAGTGCATATTTTTCGGTAATATGTGTATGTGAATCAATTTATCTCTTTAAGATTGTCAAAGGAGTATATGATAAAGAGTATGAAAACATCAGTCGAATAGTACCTTCCAAGAACGGGGCGACTATACCTCTGCCCCACGAAGACGAACTCAATTATCATTGTAAAGAAAACTGTAGTTCTCCTTATGGTTGTATACATTGGTACATTTACTCCCCTAACAGCCTCCATGGAGGCTAGCTTTCAAAGAAACAAAGAAAAAATGTGAACAACTCGTATTTTTTTCTCTTTTCCAATGAAGAAACTAACAAGTAATTGTAACTGTGAAACTGTATTACCATGTAAAATAAATAGGTCAGAGAAAGAGGTGAAGTGGAGATCAATGTCTTCATCGATACCAAACTATCAGTGAGCCCTCCAGATTCATTCGCACTAAACGATATAAGCTTTAAGCGCCTTAGTGCGTAGAGAAAACAGCATGAAGATGCCATCTGCAGCAGATATGTACACCAAAGAAAACAGTCTGTAAACCAATCAATCTTTGAACAAAATAAGAAATTACCAAAAACGAGCTCTCTGTATCACCTGGCAAAGGGTAATCACATTAGCACAAGGGAAGCTGTATGAAGAAAGAGCAGCTTTATTGAACATCACCAAGAGCACTGCAAAATCGAATTGAAATCACGTCTCCATTAGCGAAAATCAACGAGTATCGAATACTAATTTATCAAACTCAACATGAATCATTACTGAGGAGAAGATTTCCTGAGGTCTAATCAATGTTCAAAAACAATTCAAATCATTCCAGACTACAAACCAAATCATATTGTACGCAAGATAATCATCTTTTTCCTTTTCATATCAAATTTCTGCAATCTCTATCCACAAATTTCGCATGAAAAGAACGCAAAACATTTCCAGCTCAACCTCATCACACCTCACAATCAAATCATCAAATTAAGAGAAAAATAATAATGAAATTACCGGCGCAAGCCATGTAAGAGATGGCGGCATAGGCGCCGGCCTTAGAGATGGCGGAGGCCTTCAACTGCTTCTCGTCCGCTTCCGCCGCTGAATCAGTCACGGCGATCGGCAGCAGGGCGCCGCCGCTCATCGAATTCGTCGCCATAAAAATTGCCTTGATTTCTCGATCAATTCCGATTCTAATATGCGACCAAAAACTATCTAAAATTGCAAATTCTATGCGATTGATATAAACTCAATGCCGTCTCAAACTTGATGCACAGTGATATAGCAGTTGCTTCAACTGTAATCGGTTTTGAAAAAATTGTGGGTCAATACTTATGTAATGTCGTAATCTGCATTAAACTCATTGTGATCTGCATTTTGGAATCTGATTATGCAATAATCTGATGCGAAAAAGGGAAGAGATTTAATCGTAATCTAATAAAAAAAAATAAGCTGGCGGGAAGGAGTTCATGAAATGAGATAGCATAGTAACGGTATTAGATTTTTTGTTATATTATCAAAATATATAGTATGCAGTGAATAATTATAACTATTATATTTCCAAAATAAAATATATGAGAAAAACATAAAATCGAAATTAGATGCCTTATGGCATATGAATTCTAGAAGTATGTATACAAAAGCAAAAAAAAAAAAAAAAAAGAGAAAAAACAATAAATGGGCCAATTTGACCAATCATTGTAATTTTGGTATGAGGGAAATTCACTTAGTCAATCCCATTTGTAAAAAAATTATCCATATCTCATATGATCTAAAATCTAAATCCTCATTTTGACTAAATTTTATCTTAGCCTAATAATTAACAAGGAAAATAAAAGAGTATCACACGGCACATGTGTCGTTCAATTTTGAGTAATTTTGGATAATATATTTTAAATAGTCGACACAAAAAAAAATCCACTAATTTTGAGTATTTTAATATTTTATGTAATTAAGTATTTAATGAAAACATTAATTATTTGAACCAAAAATGAAATCTTATTATACACAATTTTAGATAGTGGGCTAATATGAAGAGTGATGGGCTTAAAGTTTATATTGGGCTAGGACTAGAAATTATATCTCTTTCCATTTTGTGAAGTAATTACTAATTAAACTAGTATGTGCCCGCTCGTGCGATGCACGACCATCATCGAAATTGAACGATAATTTAAATAAATAAATAAAAATGTTACAATGTATACGATAATTAATGTGTTTTCTAAGTAATTAATATATTTTGTTTATGCTCAAATTTTAAAATAAAGTTACAATGTATACATTTTTTTTTCAATTGGAAAGTGAAAAAATAAAGGGTTTAACATGAGATATGTGTCGTTCATTTTCCAAAATAAAATGTATACAATTTCAGTAAATTTAAATAAATGTGCTACTAAAAAATTAAACTCTTCAATTTACTTTTATTTTTTATTTTTAAAGAAAATCGATAATGGTTCTCTAATTACTGATTTTCCAATGAGTAATTTTGAAGCTTAAAAATTCGATTTTTAAGATATACTATATATTAGTTATTTATATTAATATAAAGTTGACCTTTAAAAAAATATTTTTAAGCTAAAGATTTCTAAAATGAACAAATATAAGTTTCATCATTGTAATTGCATTAAACTGATATAATAAAAATATAAATAGTAAAATATAAAAAATACTTATCTATAGTAAAAACATAAAAAATAAAATAAAAAAATATGGAAAAAAGAATGAAAGAACCGTGAATTTTAAAAAATGAGAAGTGAGAGAGGAGATGATAGAGGAGAGAAGAGAGAGGAGAGAGAAAAAAATAATTTGGTGACTTTAAACTATAATAACTTATTGGTTTTAAATTTATTTTTTATAATTTTTACATCAAATTAAAGATATCGTCATTATCTTTAATTTAACATCCATATTGAATATTTTTTTATAAATTAAAGTTGATGAATTTAAAAGAAAATCAAATTGAATAAATATATTTGAATAGTGTTTTCTAAGTAATTAATATATTTTTGTTGAATTAGTGTGAACGTGTGAAATGAGTTAGTGGTGTTAATAATTTTTTTTTAACCTTCATATTAAAAGTATTATCAAAATTGCCATTCAAATCAATTTCAAATTGATTTGAAATCAATTTCTAATTGAAAACTGCTGTTTTAATATAGTATAGATTGTGGGCTAGTATGAGGTTTGATGGGCTTAAAGTTTATATTGAGCTTGGACCAAGAAATTATATACCACTCTTTCTATTTTGTGGAGTAAATGCTAATTTTGATTTGAAGATTAAATTTCAAATTGGTAAATCTATATGGAGTAAAATGTTTGTGGGCTATTCGGTTCGTTTTTCGAACTTTTCACTTCTAAATTTTATATTAAATAAATACTATTAAAATAAAATATTTAAGTGGAAGATAAATGGGCCACAAAAATGTTATAATTACAAATAATAGTAGCAGTAGTATTATTTTGTTTTGACTTAATATAAATATGATTGGAAGAAATGAACTGGTCAATAGTTTTGGTTGATTAAATTAGATAAGTTACAGTGACTTGCAAATTGTCTTTTAAATAAAAGCTAAACAAAAGTTGAAGATTTTCTTACTTCCAAGTTTCTTGTACGCATCGAAAGGCCGATTGATTTAGGACACATTTATAATTAAGAAAGTAGCTGTGTTAATAATTATTATGAAAAATGATGCTTTATATGTGTGTGAGTCTATTTTTATATTAATTGCTATTGATTAATTTTTGAAATTTAGGTCCCAAAAATAGGCTAGTTAGGAATTCAACACGAATCCAGCAAATAACATCACAAAAGTTAAAGTAATTAGTATTTTTTTAGAGGAGAAAAGTTAAGTTTGATATTGAAACTAACGTTAATTGATAATGATATTTCATTATTTTTTTATTACAATTAATACGTTAAAGAAAATAGGATATTTCAATGTAATATAATATTATTACTACCAAAATGATTATCCCCAAACAAAATGGAAAAGAATGAATCTTGTATTAACTTTATCCACTTGATATTTGATGATTTACACACAAAAATAAATTGTTTTTAGAGAAAACCGACAATTTTGTGTATTAAATTGAAAAAGAAAAAAGGAATAAAAGAGAGATAAAATATTGAAAACACAGACAACGGTGGCGTACGTAAGAAAGCCACATCGTCTCTCTCTATCTCTCTCGCTCATATTCTATTTAGTTCTGTTTCACTTTCTTCTCTCTCTTCTCCACTCTTTTACTTTCCCATAGCTCGTAAATATTGGTTGAATTATCGGCTCCGCAACCATGAAATGATCGCTTAATACACTCATAACTTAATTTAATTCGTCGAGATTACTTTGTTTGCTTCTTAATCAATCGGTATATAGTTTTCCGTTGCACAATTTTTCTTCATCTCCTGCTATTCAGTAAGTTTTCGGTTTCATTTTGTGCTTAATTTGTGTGCCTTTTGTGTTTGTTTTGACTTGTTTTCTCCATGATTGCTTGGTGCTGAGCTAATTTAGCTAAGGAATGAAATTATGGAAAAAGGGGATTACTGGTTTGGTTATTCGTTTTGTTTTTCTTTGTTGCTGGATAGTGATTATACGTTCATGAACATAATTTCTGGGTGGAAAAGGACTAATATTTATGGTAGATTGAAGATTTGTTCATCTCGTGATTGGGATTTTTGGTGTTTCCAGAGATGAAAAGAGTGATTGTGATGTTTTTCTTGTGGGAATAGAAATTTAGGATTGAGGAGTTAGGGATGTTTGTCTCTCGGTAGAGATTCTATCTTTAGCAGCTCATAGCTTTTTTTAAAAAAAAAAATTGATGAATTCTGTGTTAGGCTATGCAAGCATTGTATGAATCAAGTGGATTGTTGATTTATTGGTGTACTTTTAAGCACATTTTGTGGCTGAATGGTCTCTGAGGTTAGCTTGTTGTGGGAATGTATAGGAAAATGGCAGGACAAGTTGTTGGTAATCGGCCTGCGCCTTCGTTTGATTTTGTGATGGTTGATGGAGACTCTGGTGATGTAAGCACATTAGCTGCATCATCTCACCAGATGACCCCATGGATTGATCCAACAACGATTAAGCTCAGGCACCGGATTGGGAGAGGGGCTTTTGGTGACGTTTGGCTAGCCACTCATCACCGCTCGTCTGAGGACCATGATGAGTATCATGAAGTTGCTGTGAAAATGTTGCACCCTGTCAAAGAGGAAAACATTAGAGATGTCTTGAATAGGTTGAGCGATTTGATTTTTAAGTGTCAAGGGTTAGATACGGTTTGTTTGCTCTACGGGCTTTCAGTTATCAATAAGAGAGTGAGTTTTCTGATTGACCTTTTGTGATATTGTTTGGATTCGTAGGGGAAATGGGTGATGGGGATGTTAAATCTAAAGCATGATATTGTTTTGTGCTGCTAGATATGCATTGTTATGCAATTCTACGAGGGCTCAGTTGGAGACAAAATGGCTCGCCTCAATGGGGGGAAGCTGTCGCTTGGGGATGTTCTGAGGTGATATTCGTTGTTGGTTTCAGGAAGACGTGTTGTTAGGGTTTGGACTCGTTTGTGAGTACTTACTTGGGGTTTGATGTGTTTACAGGTATGGAGTGGATCTGGCTCAGGGAATAATGGACCTGCATGCGAAAGGGATCCTTATTCTCAACCTCAAACCTTATAATTTCCTGTTGAATAGTAACGACGGGGCAGTTGTTGGAGATATTGGTATCCCTTATGTGTTGTTAGGGATTCCATTGCCTAGTACAGACATGGCTCGAAGACTTGGCACTCCAACCTATATGGCTCCGGAGCAATGGCAGCCAGAAATAAGAGGTCCTATATCTGTTGAGACTGATTCGTGGGGATTTGGTTGCAGTATATTGGAGATGCTTACTGGAACACAGCCGTGGAGTGGTAAATCGGTTGAGGAGATATACAAGTTAGTCGTGACAAAGCAAGAAAAACCTCATATTCCCAGCGGCCTCCCTCCTGCAGTCGAGAATGTCATTTTTGGTTGTTTTGAGTACGACTTCAGGAGCCGCCCTGTGATGGCAGATATTTTACATGCTTTCAAGAGGTATCATCCTTTTTCGATTCTTGATGCAAGTTTCCAGTTTATCACTTAAAAAACATCTAATGATTGTTTACATCTGGTCCATATTTTCGTTTTCACATACATGTGCTATACTATTGTGTTTAACTGAAAGCTAGTTTTTGCATATTCTTCTAAGTCGACTTTTAAATGCATTTGCAGTTCGCAGAATGCAGTTTCCCAGGACGGAAGCTGGACAGGTCTCGGAAGTAGAATGATCAGAGACAAGCCGGGTGGTGGTGGGTATACAGAGTGGTTCCTTGCGAAGGATCACCTGCAAATCGGGGATGTGGTCCGGTCTAGGAAAGCCCCAAACTCGTGCAGCCCCAAAAATATGGATGTGCCCGAAGGGGCTGTGGTGGGTTTGGAACGGGATACGGACCAAGATGGATATGTCCTGGTGAGGGTGCATGGAGTTCATGATCCGATACGGGTTCATGTTTCCGCATTGGAACGAGTCACATTTGGCCTGGCTGCTGGCGACTGGGTTCGCCTAAAGAAAGAAGAGAAGAAGCAATCGCCCGTTGGTGTCCTTCATTCAGTACACCGCGATGGAAGTGTAGCTGTTGCGTTTATAGGACTGGAGACCCTATGGAAGGGTGAGTATTCGCAGTTGGAGATGGCGAAACCTTATTGTACGGGGCAGTTCGTGAAGCTTAAGTCGAGCGTGTTCAGCCCGCGATTCGATTGGCCTCGTAGACGAGGGGGTGACTGGGCGACCGGCCGGGTTTGTCAAGTGCTGCCTAACGGGTGCCTCGTTGTCAAGTTCCCCGGCAGGCTGAGCATAGGGAAAGAGGACACGAGTTGCCTCGGCGATCCAGCCGAAGTCGAGCTCGTCTCGTTCGAGACCTCCCCCGGGCTGGTGAAGAAGTATCAACATCTAGAGGACTTCCACTGGGCCGTGAGGCCACTGTTGATCGCATTGGGGCTGTTTACCGCCATGAAAATGGGACTCTTTGTCGGAAAGAAGGTCGGGAGAGGAGGGCGGTTGAAGGTAAAGGATCCTCTGTTCCAAAACGACGTTCATGTTGCCAACGCCAGCGACGGCAACGGCAGCGGAAACGCGGCGTGGCGCCCGCCGAAGGTGGCTAACATTTTCAGGTGATGGCTCTTTACCAAAGAACCCAACTGTGAAATCTGCATAGTAGCTGTACATGAACAGGAATGGAAGCAAAGTTGATGAGTTGGAAACCATCAATTTCTCTCTGAATTAGCAAATTATAGGAACTCGACTTTGTATGTGTAAATATATTTGTTGATGGATGTCTTTTCTTTTCCTTATTTACATTATCTTGCCATTATGTGCTCTAGATTCTCATTCACTTTATAAGAGGAAAATAAAGCAAACTTTCAAGTCAATTCACAATTCATTACCAAGAAACTGCCAAAACCATACAAACTCCATTTCCCAAAGAGGAAAAGGTAAGTACATATTAGTGCCAAAAATTTAAAGCACAACAATCATAGAAAAATCACACAATATACAAAGAAACATTTGAGCAAGCACATTCCACTCATATATAAAAGAATGGGTTAGACATACTAAGCCTCTATGAACTCTAAGAAATTCAAACAGCTTCTATTGGTTTTCCAGCAATACTTGCCTCTTTGACAAGATGCTGAGTTAAACTGAGAAGCCGCGAAACTTCGTCCTTGACTTCCGGCGGACACTCCTCCTCGGAGTCGTCGTCCTCGGCCTCGAGGCTCAGGCCAGCTTGCTGCAGAAGCTGCCTACTCAATTCTGTAATTCTCTCTAGTGCACTTGTTGCAGCTTCGACTTCGAGTTGAGCTGCTTCTAGTTGCAGTTGCTCGATCGCGAGTTCACCGACACTTTTGTCTCCAATTCTCTCCTGTGATAATGCATAGAGCTGTTTCAGATCATCTCTATCCTGCATCAGCCCCTCTCGTAGTTCTGTTATTTCCTTCTCTTTAGCATCCAGTTTTCTGATTGCGGCATTGAGCTCTTCACCTTTCATGATGAGATGCTTGTTTACTGCAAGGATTTCCATTTCCTTTGCTCTGAGGCTTTCTCGGGTGAAGCTGAGTTCGGTTTCAAGCTGTTTCACCTGCTGCTTAGAACTATCAGCCGGCCAATCTAGCGAAGGGGATGACAGACCGTAGTTATTCTCATCAGCCGGGGTTAGTGCGTAATGGCCTTCGCGGTTGAGTGACAGAACCACTTCATTGGTGAGATCTACAATCTTTCCCACCACAGCCTCAGCTTCAGAGGATTTTGACTGTGCATTGCTTAGTTCGTGTTGCATTGTTAGGACGTGTTCGTCCTTCTCCTTGAGCTTGGAGACAGCTGCAATAAGCTCCTCTTCTCGGCTGGACAAGATCCCTTTTAGTTGAGCAATCTCGTGACTGAGTTCCTCCAGCGTCTCTCTTGCATCTGAGAGTTCCAAATTTTTCTGGTCCAGTATGAGTTGAAGGGAGACGTGTTCGGACTTTAAATGCTGGATCTTTAATCTTGCTTCTACCAGTTCCGACTCTTTAGCTTCGAGAAGAGTCTGTGATTGATCAAATGCAGCAGCCTTGCAGTCTATTTCCTGGCGGAGAGCTGAGAGTTCGGACACTGATTGTTTCAAAGACGCGCTCTCTTTATCTAACTTCGTCTGTAGCTCAGCAACGAGCTCTTTTTCCAATGATAGATCTCTTTTAAGCTCCTCGTTTTGAGCTTCAGCCACCCTTAGCTTCGCTCTCTCACTCTCCATTTCTACTTTGGCATCTCTCAAACTAGGCAGATAAGACATAATGCTCTGCCTTAGCTCTTCGAGTTCATTAAGCTGTTTTTCCAACAGTTGATCTTGAATTTCCATTTTCTCTCTGGAGGAAACCAAAACTTTTTGAGAAGAAACTAGCTCACATTTCACGTCCGAGATAAGTTTCTTCACTCTCCCAAACTCATCTATAGATGAATTTGCTTCCCCAACATGCTTGGATGTTTCCTCGGCCAGCTTTCTCAACTCCTCCTGTGCGATTAGCCAGTCCATTGTCTGCTTCTCAAGGTTTGCTTCGGCAATCTTCAATTTCTCAGATTCAGATTTCTGCATGAGAATGGAACTTCCAAGCTCTTCCTCTTTCTCTCGAATTACCCTCTGGAGTTGCTGGAGCTCTACTGCTTGCTTTTCCATAACTTCGTTTGCTTCATCCAGGAGCCTGGACTTGAATCGGAGTTGTGATTCAGCATTAGCAGCTTCATCAGTCTTCTCCATCAATTCCTGTTTCATCTTTGCGATTTCCTCTTCTTTGACCGACAGTGCTAATTGTGAAGCAGAAATCTCGTCATCCCTCTCCTTCAGTTGAAGCTTAAGGTCACTGATTTCCAAGGCTTGTGAGGCTAACTCTATATTTGCTAGCCTCAGCTCCTCCTCTAGCTTTCCCTGCTTCAATGTAGCAGCCGCCATTTCCTCCTCTCGTCGCTCCAAATCCTTCCTGGCAAGATTGATTTCATTGAACTCCGACACCACTTTCCTCTCTGCATCCTGCAGATCTTCTTCCTTAATCTTCAAGGCCACTAGAGCAGCTTGAAGATCCGATTCCAGCTTACCAAGATCCACACCCAGCTCTGCAACATGGGGCGAACGAGGATCCCTACCTATCTGTTCCTCAAGCTTCTGAGTCTCAGCAAACAACCTCTCCAAAAGAACCCTAGCCGGTTCACTCGCCCCATTATCACTAATACTAAAGGGCCTTCTGCTATTTAACACCGATTTTACAGTCCACGACGACTGAGGCTCTCTTCTACGTGGCTTCAGAAACTCCACTCTCTTCTGCTTCCATTTCGGACTAGAATGGCATAACTGCAGACGACAGACGACATTCAAAGTCACGCCTCATACATACACACTAAACACAACAACTAAATAACAAGTTAACGCAGAGTTGATAACAGCTCCCTCTCACCACCAAATCCGATTTTCCAGAAAACTAGAGATATTAAGCTGCAATTGCAAATTTACAAACAACATATCTAATGAGAAAATTCAGCAACAAAGTGCATCACTTCAATTTACGATACTCGCATCTTCCCCATTCAATCACAGAAGCTCACTTCTTCGCACCGTATTGGAAATGAAATCATTCAATGCGAAGGAAAATTGGGAGATATATCATTGAATTACTTCACACAAAAGCAGCAGCTGAATACCATTGCAAATCAATTCGTACAGAATAAACACGAGAGAGAGAGATGAACCTGCGAGAGCTGAGGTGACGAAGCTAGGGGAATAGAGGCAGAAAGCGCCATACTTCATCTGCCGACCACATCTGATCTCAAGCGCACCTTCAGACACATAAACTCTGCATCTACCATGGCAGGAAATGGCACCAATAGAGAGAGAGAAGAGAGATAGAGAGAGAGAGAGAGAGTTAGGGGTTAGTATATTATATAGAAGGAGAGAGAAAGCTTGGAGGTGGAGGAAGGAATAGAAATGGAGGGAAACGGCGCAGCTTAGCAGGCAAGAACAGAAATGGTTGCGATTGGCACGTGTGAGTTTCAGATCACCACCAAAAATCCACAAGTTTATGTACACGTCACCACACCTTATTTATGGAAATGGGACCACTCTTTTTCTATTTTCCACTTTAAAACGGACCACAACCTCAAATTATTTCATTTCAATTTTCCATTAGAGGTATTAAAAATTATTTCATCAATAAAGACCACAAATTTAAGGATTAAACCTCGTCACTTTCTTCAAAATCACACCTATCCGTTTCTTTCTTCCTTTTTCAAACTCAAAATTTTTAATTTTTAGTGCATTATTTTTTGTCTCTATTATTGTCGACCATAAGAATTGATAGAAGCCTTCTTCCTTGATTCGGTATTATCCTAAATTCAAAAATTCTAATTTTGTGAATTCTTGTTTGTATTATCGTCGACATAAGATATTTCATTGTGCAATAAATCAAAGAATAAAAAAAAATATCGTCTAAAAAGTAAGATGACAAGACAAGTGCAAGTGATGAAGAATGGAACACATTCAACAAGCTTTTCTCAACTTTGAATTATGTAACAATGGATACAAATCGGACTTCAATTTATATATATACATTGTTACATACAGCACGGTGAGGGACCAAAAATCGACACGAACACGAATACGAACGCGTTCTTGCGGGTAAAAACTGCAAGCATGGGATACAAGTAGAAGAAAACTTCCCCATGTCGTATATATTTCGACTCTACACATTATTTGCATTTGTGGTGCAACGAGGTATGGTACACGGCCCGACTGAATATACATATATGTCGACGAGTTAGCTGCTGCTGCTGCTATGTTAGACCTCACTTCCTACATTTACATCTGACATTTCACCTTTCTCCTTTGATTTCCTCATCTTGAGACTGTTGACTATAAGGGAGTTTACCTGCTTTCTCAACGCACCATTATCGACTAGGAGGCTCGTTAGTGTCTGCCTCGACTCCTCATCTGTGTGATTGTCACCATCCCCAGCTAACTGCTGAAACTGATTACATTTAGAAGATGAAACAAGGATGCATAAGTTTCATTGAATATCGATATTTTACTATCTCTAATTCTTCATGAGGATTTTAGCCAACCAAAGCTAGGAGTGTACCTCGGCAATGAGAAGGTCTATCTGACTTTCAGATGTGCCAACAAAATCCAGCTGATCCAATAATGATGACGGAAGGCTGTCAGCTGGATCGCCTTTTGTGTTGGTTAAATTATCGATCTTGCACTCCTGAAGCTGATCCTGAAGAATCTTGCATCTATCTAGCAACTTCCTCCAAGAGGTTCTCACCTGCTCATTTCTCTCTCTTTCTTCCTGAAGAAGTTCCTGGGATTCCAGAAGCAGTTCCAAAAGTAAGAGAAGATTAACATCTCGCTTAGACGAAGTTCGTCCAGATTCACACAGCGTCCAATAATACATGCAATAGAAGAGGATATACAATGACAGGGAAACTGATATGTTAAAAGAATGCATTGTACTATATGTTTTTCAAGAACCTCTCATTACACGTCTCACACGTAAGAGTTTGATATGACCACAGAGAGAGTTCAAACCATGTATGTAGGTAGAGTGACTGACAATTTTTCATTTTTTTTGGTTATTACAAGTCAATATAGAAGTGCAACAAAGTATACCTCCATCTCAGATTTTTCTCTCAGAGACTGCTTAAGCTGTTGCGTTAATTCTGATTGGGAGCTTCTTAGAGATCTTACTTCCTTGACAAGAACTTTGATATCAGCTTTGGATTTTACTTCCAGCTCTTGATGCCGCTTCAACAAGTCCTCAAACTGCTGTTTTGCAGAGTCCAACTCCTGTTGCAACATATCTGTCTGCCGATTGCCTGGTGAAATAGAAGGCTGACCATCCGGCGGCCTCTGATCCTGGAATATGTTTCTATCATTATAGAATTTTTCAAGCTTTCATAAACTACCACAGTGAAGAGTCAATAAACAGGACACGAAACCTGTTGAGAATTCAACTTCAGTTCTAGTTCCATAGATCTCCGCCTAAGTTCTTCCATATCCCACTGCATTTGAGTAGTTCTTTCTCTTTCAATTAGTATAGCCTGCTCAAGATTTTCTTTACTTTTTTGTTTAGTAGTTTCAAGCTCCACTTCCAAATCCTTCACCTGGGTAGAAATGAGATGTCATGGATTATACATCTATCATACTTGATTGAATATTAAAACATGGCAGAGAAAGGCATGTAGGCAGGGAACATTTCGTACGCTTTGCAACAAATAATCGAAGAAAAGGCTACAACCAGGATAGTAGCACTATGTAAGCAATGCTAATCTCACATGAGTATCAAAATTATTTTATCGTGTTTGAGTATAATTCTAACTACGAAAGATAACAATTGAAGTACTCAAATTGGAAAAGTCAGTGTTAGCAACCCAAATTTTAGCAATATGTAACCAATGGTAATATCATATTAGTATCAGATTTATGCTATTGTGTTTGATTTAATAACTAACTACTAAAGATAACAATTGAAGGACCCAAAATTTGAAACCGGTGTTTGAGAGAGAACCATTTTTAAAAATTCCTAAACCATACAATTCTAGGTTTGCTGGTACCCCAAAAAACATAAGTTCTCAACTCGTTTTACAGATTAACAATTAGAATCTTGAGTAACAAGTCCTCAACATTTCGTAATTCCAAGCATGAAATCTAAATTCAAGCTTTATCCTAAAAAAGGCTTCATAAGTTAAAAAATATATTCGTTCAAAAAAAAAAGTTAATAAAATATATTAAGGCTGAAACACAATAGCTTTCTGCTACACAGATTTGCAGCTAGACATAAATTAGAATTAACTTATAATCCTAACATTTTACTTTCCAAATCTATCCTTATGCTATTTCTCATTTCACCTGTTAAATTCCTCAGATTTAAGTGATTCCTTTCAGGTTAAAAGGATCGAGTACATACTTTAATGTAATTGACCTTTTAAGTTTCATGTATCCTAGGTATTATGCCTCAACAGACCTGAAGCCAAAATATGAAATGGGTTGAAACTGTCAGCATTCAGATACCTTTGTCGCAAGATAGTCCTTCACGGCAATTTCTTGATTCAACCTTGATATAAGATCTTCCATATCAGTTTTGGCTGTAATCAACCTCCGCTGCATTGTCATAAGTACTCTATTCATCTTCTGGCGCTGATCAACAGGGACCAACAGGTGTATATCATCTGGGAGTTGATAATCAGCGTCTCCAACAGTTCCAATAGTTCGTCCAACCTCAGCCGCACTCCCAAAATCAAAAGTCCCATGTCCATTTGAATTTGGAAATGCTAAACTTGATGACTCGCTGCCTCTTAAAGAGCTCCTGTCGCTTCCAATGCTCTCATTTGACAGCTTTCGACCATGATGAACCAATGAACTACGTTCAGCCAGATGCTCTGACATATCTTCTGCATGATGAGAGGCTTTCAAAGAACTTCCATTACTCATGTTCTGCTCTGAGTTATGATTTCCTCTGGCATGCGCTTTATGTTTAGGAAAATTCTCGAGCTTCTCTAGAATAGCATGCCCCATTGACAAGCCCTCGTCAATATTTGACATGCCATACTTAACAAATTTATCTACTGGACTTGTTGCATCATCATCAAATGACAGATCCTCAGTCCCAACTTCAGAGTTGTTATCCCTTCCAAGGCTAGGAGAACCAATATCAGATATCTCATAAGCTGTATCACTGCCATAATCTGATGTCACCGATGAACTAGCTGCTGCCAACATGCTTGAATGTGGATGAATATGAGGAGATGGGTCTGTAGTAGTTACAGAAATATGTGAATCGGAACTCTGCTGACCCTCTTCTTGGAATGCTGCAAAAAAATGTAACGAAAGAGAATTTATAACTAGCTCAACTGATGGAAATCCAACCAGTATAGTAAATGATTGATGCAAGAAAAGTACTAGCATAAAAAATATCAAATCACAGCATACTCACATGACCTAGCAGCAGCTTCTAGTTCAAGAAAGGACGCAACGACAATGCTTCTTGACAAATCAATATCTGAAAGTAAGTTTGTCATCCATTCCTCCAAAGAACTCCTTCTCTGTAAGAAAACAGAAGCCTCGAATAATATTAACAGTTGATTGAAACTAGAGAAGTAGAATACGAAAAAGAATTCCAGTCTCCAAGAACAATCTACAATCTCCATCCTAGGATTTATTAATGTTTTATCAGAGATAAGTTTGGGCTTTGGAGATATAATAAGGCCTCAAGAGAAATCATATATTATGTGCAAGCGTCATTCCACCCCCTCCAAAAAGCAATGCGTTTGCAATGCAAAATATGACTTTAATAATCTAAGCTATAAGCAAGCTTTACCGCTTCCAGCATTGCCCTTGTTTTCATCCGTAAGAGACCCTTTGGTGGAGCTGGTGGAATGCTTTTCCGAGGAAAGGCTCGTTTAAGCTACAAGAGAAAGTTGAGAACAATACCAGAATCAGTGATTACAACTTTATAACAGAACACATGCAAGTGTTAAGTCCGAGAAACAAATAGCAAGGCATATTCCCCCATACAAGTTTATGTAAGATGATGCCACGACCCTATCTAAAATATTTGAGCTTACAGCAGCATGTAGTTTTAGGAAATCATTGAATCTCCTCAACACAGTTCTTGTGGTCGTAATCCCCTCCGGTGATTGTATGCCAACCTGAACCCTGTAAAACTGCACCTTATAATTGTTAATTCTTGAACCACTAGGAAGTGAAAAACCTGTACAAGAAAAGGTCCTGATACAACCAGAGAGAAACAGAACATTCACTAAAAAAGGGCCTGTAGTGACAATGGATATCAATGGCAATCAAAGGAGGAGAAGAGGTTCCTCCTTTCACATGTACGTAGATAAAAGAGGGAACAATCAAAATAGCAAAAGCTGATTGATTATAAGAATATATGAAATGTGAAAAATCATCCATCAACTCTTGCCATAAGTAGCACAGATATTGGCTTAAATGCATAAGACTTGGCTTTCACACCAACCAGTTCATGCTAGACAATCTTAAAAGGTTTAAAGCAAGGACACTGCCTAGATCAACTTGACTAATGTCTTGCTACCCCTTTCTGTTGATGGAATTGAAGCAATTTTTTTAACTAATATCCAATTTTTGCATAATTATAACTGAGTACAGTTTATAATCATGTAATGAACATACAACAAAACATTAGATCAATACCACTGTTGGGTCAGAATCTCTTGATTTTGCAAGTACAATCCATGAAGGTACAGTGATGCAGTAACTCCATCCTGATCGAGGATCATGAGGCCAAACACTTTCTCTCCCTGCCTGCAAAGCACATTAACATTACCCATAGAAAAGTAATAATAGTCATGTCTAAGCAGCAAAATGGAATAATGTTTATCGAAAACAATCTAATCTTAGCCCCAAGGCCTATGCTCCATAGTACACGCAACTTGTTTACCACAAAATGTCAAGTATGACATCTAATGCATCAACATTTCAGGAAACTACCAGTTATAGCAAATATCATAGCAGAAAATTAATACTTCTTGAGCTAAGAAACAAGCTTTCCCTTCAACCTTATCTTGAGCTCACCGGCATATATTTCTTCTTACGCTATGATCCCAGCTGTCACTCGGATTACAACATATTTTAACCAACTGAAATTATTTAACGAATCCAATTTTGGGACTGAACTCAGCAGTATCGAATAAGCAATGCATGGAACCCAAATTTTACAGGAAACAGTCTGATCTTCCTATTTTACAGAATGAGAGGTGCATATGTTGAGCTCTCTAACTCATACAGTTGAAATTTGTACACATATCGAGCTGATCACACGATGTAATTCATGAAAAAATAAATCAAACCAGCAGCTATCGAAATCGATCAAAGCATTCAGGCAAAGCGGATCAACCCCCACTAAATTAATCGAAAATTCAGAAAATTAAAAAAAACAAGAGAACAGAATCATACCCAAATTCGAGGCGGAGGGCTCCAATCCATTCCCAACGGCAAAGGCGAAGTCCCATCGTGGCGGTGCTTCGGTGGACTCGGCCCCTGCATCTCCGAATCCGATCACTTCACACGGTCGTAATTCAACAAAACGATCGATCACTTCGATATATTAATCACTACAATGTTACTAAATCACTAACATCCAGCAGCAATTCAAGGCGACACTGATTAATAGGCATCAAAATGAAAGTGGCTTTAGAGTGCAATTAGGGTTTTGAGAGATTGGGATCAGAGGGCGCACGATAGCCCCCGGCAGCGGGATGAGAGAAGGAGAAAGTGGGGGAGGTGGCTACAAAGCGCAGGTGGTGCGCTGCTTCGGCTTCACGATTTCTCCTCCATTTTTGTCATTTTTCTTCTGATATGCACCACGTTTTTTAAAATATCGTGCGGCTAAAATCACCTCTAACTCGCATCGGACGGTACTGGAAAGCAGGCACCGGAGAGGATCGATTGTTTCGATGATTATATTTTTGTCTTGTCCTTTTTCTATTTTCTACCCCAAAACAACAAAATTCCTCCCTCAAAATTACAAAATGACAGCAAAATAAAATAAAAAATGGATTTATCCACAACATAAAGCATAGTTAAATACTACTATATCGAAAATTTGGAAAAATGGAAATTGAATAGAAAAGTTGAAAAACTAGTAATTTAGTTTCCCACATAAAGTGTAATTTATTTCCCACCTCTCCATAATTTTTAATTGATCACATGTTTGCTTTTAGTAATTTAATTAAACATTAATTTCGCTATATCATACACCTTCGAAAATATTCAAAATTATTGCGTGATTTATTATTATTATTATTTGGCTCTAGGTCATGTCATTTGTTAGCAACGAAAGTAGTAGGAAATTTCAAGTGAAAGTACATGATGTGCACTTGACAAGAATTTCAAATTGACATTTGCAAAATTGTTATTGTATTTTACAACAACCATTACTCGTAGATAGAAATTTAAGTTTACTTCCACTAAATACATAGTAATTTTCATCACTACTTTTTTAAAAATATTGTACCCAATTCCTTCGTGCATTTTATAAAAGTTATGCAAAGTGTTGTTCCATTTGTCGTCAATCCCCATTCGAGGTTAAACCAAGACATGTGGGAATGGACTAAAACGTGAATTTACAATTCAAATGAATGTTTGTACAAATGAATCTAATCGTTTTGGATGTTCTCGAAGAGACAAAAATATATAAACTCGAATTTGAGATTTCAACTCGTGACTATTTTAACACAAACTTATGGGACAAAGATGTCGCTTGTTTCTTAACGTAGTTTCATTCAAATTAATCCATCATTATGTGATTGGAAAATAAGATGCGACACAATTACTCGTCCTTTTCTGTAAATTTGGACACATGCAGGATCAGATCTTCACAAGAATAACAGTAATATTCGTGCACAAATACAACACTTACATTACACAAAAGGCAAACATTGGTATTGCCTAGTTTATTGCATGAAATTAAATCACCTCAAACTTAGAGAGAGGGAGAGAGAGAGACCTAAAACATCAATCGACAAACAAACACACAAACAAACTAAGAAGAGAAGCAGAATACAAATCAATCTTCACTTCACTCCATTCATTGGCATTTGAAGCCGGGGGGAACGGTTTTCTGGCAAGCACTGAGCAAGACGCTGAGCGCCACGGGGACGTCCAAGTTGATGCCGAGCACGTTCGCCTTGATGGCCGTGCAGAGGCACGCCGCCACCTCCAAGTCCGCCAGGCCCTCGAGCAGCGGGCAGCACTTGTCGCCCGAAGGCGGCTCCCCGACCACCACATTCACCAGGCCCAGGAGGTCCGCGCAGACGCCCAGCTTCAGCGTGTCCCGGGGGCAGAACGGGTTCAGCGGGGGCGCCTTGGGCGACGGCTGCGGCTTGCACGTGCCGCAGGCGGAGGTGAGGGCGGCGGAGAGGAGGAGGAAGGAGAGGACTAAGACGGCAGCTCGGGCTGCGGCCATGACTGAAGATACTACTAGACTTAAGTGAGTGTTGGAGTAGGGTTGGAGAGAGTGAGACTAGTGTGAGAAGGCCTAAGAGCAAATCTGCTCATTATATAGAAGGAAAAGAGAGGTTTATGATTGGAGAGGAATTGAGTGGAAGTAAAGGAGAGAGTGCAAGCTAGTTGGATTTTGTAAGCTTGTGACAAGTTCACCAAATGGTACAATGCTAATAGAAACATAAATATGTAAAATTAGGACATTTTTGGCATAGTTTTATGCTAATAAATAAAGGTACAATACTATAAAGCATGGGATGTTATATTTTGGTGAAGACATGAATGGGTCCCTCAATCTGGAAAACACATGCTAAAGGGGGGTAAATCTGGACCAATGATTCAACTACATGTGACTGTTTTTTATTTCTTATATAAATTCTTCTATCTATCAAGATTAGGTTGCAGTCAAGGAAAGAATCCAAAAGCTACAGGATAGAAATGCACCTATTTCACTCAATTTCTATGGGGTCTATTCCACCTCTAGGATTTCTGATACCACTATGAGTGGCCAGTGATCCAACACTAACGCACATAGATTCAAATTCATAGTCAGTCGAGCTGGCATTTATCGTTCAAGTGAAAAAAACAGCAGTGAAAATATCATACGAGAGTTAGGGCATGGAGTTACAGCAGTTACCTCTGTGTCCTACCAGGTTTGTGTTCCAGACCAGATGGAGAGGGAAGCTCTGGCAATGCTCTAATAGCACAGAAGCAACGCCGTGATTAGACTTCAAGAAATCTATTAGTTAGCAAACAAAACGTATCCAGAAAAGAAATGACACGGTCTCAAATGAACAACACTCTGATTGAAAAATCATGAATTACACAAATATTTATATCCAGAAATGTCGATTACAAAGCAAACCAACCATTTCGAATTTGGCTGAAAACACTAGGCAATTCAAAATATCTAGGTAGAGCTGGAGCCCTACAGAGAAAGCTTTACACACAACTAAATCTCAAACCAGGGAACCAAAAACATCAAACCAACAAATTCTCCAGACATCTCAGGGAGATGTGAAGCGGAAGAATCGCGAATATACTAAATAGAAGAAAGAGAATAGAGAAATAGCAACCAGGTCTCACTCGACCAGACCTCATTACAGGCAAGACGGAAGTGTGGGTCCATGGCAAACAAAAGCCAAAACGACATAGATTATTACCAGGAGAAGGAATATCAACGCAATCCTGCACAATACCAAGAATCAGTTGTTTAGAAACAAATACGACATAATGCAAATGTAAACATGACAAACTGTTCTATTATACTGCAAAATATTATACCAAATAGAACTTTTAAATTACTATAGAAGGAGTAGGTGGTCTTTCTAGCGTAGCAATACCCCTCAAAGTGATAGAAATTGAGCAAGCATATGGTAAAACAGAGTTTTCAAGATACAGTATCTTTCAAGTTATTGCAACTAATAATAAGTTAATGATGTCATTAGATTATCTTATTTATTTTTAGAATAAGAAAATATACTGTACTTCTAAAGAGATAGTGACACTTGAAGTACAAATATATAATTTATCAATCTAGTTTTATTTTTAACCAGAGTTTTCCATAATTTACAAGCACACAGATCTCAAGTTGAAACTTACGTAAGCTTGACATTTCTCCACCAGACATTGCTTCTAAAACGGCGAGCTTGCTTCCTGAAGCGAAAAGTGTTCCCTTGCATAGTGGCAGTCTTATCAACCAACAATTCTAGCCGATCGCCTCTATCTAAAACTTTATCAATGTTCTCAATCATGACATTCCGAACCTGCAACGACGACCAATAGACAGTATAGTTATATTTATTGAAAAATAGCAGCACAAAAGACTCAAACTAGGTTACCATAAATGTGATAATTGTAATTCCATTAGCAGTGCATGTAAACATGTAGCAGAAAAACAAAGCAAATACAGATCTAATGCATTTTGTAGCCAGAAACTCAAGGCACCCATTTAAAACATATCAAGCCAGATGTAAGGTGACATCATGATTGCCGAAAGTTCATATAGAATTTGGTAGCAAAAGTAAAATTAACTATAGGTCAAGAGACCAATCAGTTATCAAAGGTGATAATTACCTGGCTCATTTCACCTTTGAGTCGGTTTATCCTGTCAGCATTGGGATCACTTGAGAAATACTCCATTTGTTGGCTGAGGACCCTTGAAAATTCATCATTCATTGCATATGGCTGAGCAGACAATACAGCTCGACCATAGGTCCGGACAAATCTTTGATGAATTTCTTCGAGAAACGCAAAAGGAATTCGCCCTGTATGGATTTCAAACAACAAGAACTTTTTTGAGATATTGGAAGGAAGGGCAATCCATGTGCTCCCTCAACCACACAAGAAAGCACAAAATGATTGTATACGAGCAGGCTTCAAAACACATAATGAAATACATTCCTCAAAGCCTCCAATCTGGAACATAGTGTGTCGATGGTATTATGAATCCAATATCATGAATCTTGACAAGTCAAACTGTTTATCCTATAGAAACAAATGCCTCCATAAATAGAGGACGGCATCCAAAAGATAATATTAATTTATGAAGAACCATCAAGGTATTTTGCTGCTAGACTTAAAGATTCCACATCACTTCAAATAACAGAGGTTCTTTATAAACTAAATAAGCAGCTAAATATGGTCTCCTCACACTAGCTTAATGAAATAAACAAGATGTTGAGAACGCGTGCAGCTTCCTTGAATAACTATAATTATGAAATAGTAAGCATCTTTGCATGCAAAACAGACAAACATTTACACCATGTACTTGTATTTTAGCAAGAAAAACATGCGTTTTCAGACAATAGTACTTTATTCTCTTGTTTCTGTTAATTTAACTTTTCCACCATCATCGAGATCCAATAGCTGGAAACAACATACTTGACTTCACATACTTTCAAATAATATATGTTGCTTCATATTCAGAATGATACGATAGTGATATCCTTCCCCGTTAATCAAAAGCCAAAGTGACAGTACGGGATTTCTGATCATTCACAATGCATTAGTGTCCCTATAAGAACGGTTAGGCAGCACAATGTAATCCAAAATTAACAAAACCAAAAGTTTTCTGAAGTAGTTCCACGATTAACAAAAACAACCTCCCTCAATCTAAACAACCACCATTAAAAGTAAACCGAATTACAAGCTGCAACACCTCATAAAGAGACCTTTTCAGATCCATAAGAAAAAGGCTAAACGATTTTTAAAAAATCAGATAACAAAATGCACAAGAGTCGATAACTCAACCAGCTACCGATGTCGATATTCAAAACAGCTAATCCGGAATCACCTTTTGACTTCCTAAAATTTCAACCTCTACTTCTCACGAGCAGCAAAAGCAACATTCATATCAATATTAAAAATCCTAATCCTAATCATATTCGCGTCGGAATTCCAGCTCTCAATTGGCGTTCAACGACCAAAACAAACAATACACAATCAAATTCTCCACAAACAGTCAAAAAAAGAGAGAGAAAAGCTAGAGAGTGAAAGAGAGAGGTGTGAACGTACTTCCGGCGGTGTCGTCGGCCATACAGAGGACGGTGAGGCCATCGGTGCGTTTGACGTGAAAAATGTAGCGATCCTGCGAGTATGAAGCGTTGGTATCATTGTTACCGGGGATTTTTTCGAGAATTTGACGCGCGATCGCATTCGCCGTGGTGGAAGTAGCGCTGTATTCCGCCAGCACGACCGAGCCACGCGCCACCAGCGCGTAAAGTATCGTCATCCCCTCTCTCGCTTTCTCTCTCTCTCTCAAATGCTGCCTGCCTTGATTGATGAAATACTAATCACGTCAAAAGAGAGAAAACGACGGATTCATCCCTGCAATTTCGGAGATAAGCGCTTCAAGGAAGAAGCGCTTTTTACTGACATGGACAAACGCGTGTTTGGCGAATAAAAAATATCAGCAATACCTTTAGGGCATGTTTGTTTGGCACGGATTCTGGCCTGGGAAAGTAATCTGATTTCAAAATATTAAATTTCTGTGTTTGGTTAAATTTTTATGAGTCAAGGAAAGTAATAAGAATCCTGAAAACAAGGAAAGTAGTGCAACTTATTCTTATTCCCTAGCTTTTCTTAGGTATTCTTTTTCTCATTCTCAGGATTCTTATTTATTTGTATTATTTTATAATAAAATGTAAATTATAATTTTTATTTAGTTGGAATTTAATGTTTCTATTATTATTATTATTATTATTATTATTATTATTATTATTATTATTATTATTATTATTATTATTATTATTATTATTATTATTATTATTATTTAATTAGTTCATACTTTATTTTAAGCAAATTATAATGTAATTATCGTAACTATGTATCAACTTTATATTATTATTATTATTATTATTATTATTATTATTATTATTATTATTATTATTATTATTATTTAATTAGTTCATAATTTATTTTAAGCAAATTATAATGTAATTCTCGTAACTATGTATCAACTTTATATTATTATTATTATTATTATTATTATTATTATTATTATTATTATTATTATTATCATTTAATTGATTAATTAGTTCATAATTTATTTTAAGCAAATAATAATTTAATTCTCATAACTATGAATCAAATTAATAATAATAATAATAATAATAATAATAATAATAATATTTTAAGCAAATTATAATTTAATTCTTAGAACTATGATCATACTTTATTAAGAAAATCTTAATTTAATTTTTTAAAACTACAAAAATCATACTTTATGTACATTATTATTATTATTATTATTATTATTATTATTATTAACAAATCTTGATTAAATTTTAGAGCTATGAATCACACTTTATTATTATTATTATTATTATTATTATTATTATTATTATTATTATTATTATTATTATTATTATTATTATGTAAGAAAATTTGAATTTAATTTTAGAATTATAAATCATATAATTAACCTTAATAATGTACTTTGTTGTTACTACAAAAATTATAGAGAAATTTATTATAAAGATTAAATTACAATTTAATTCTTATATATATATTGATTAATTATATTTATTTAATGATACAAATCCAGAATACTAATAAATATTTTTGGTATTTCCAAACACTGGAAAATGAATCTATTAGGATTCATTTTCCACGGAATCATTTTCCTGGGAATAACAATCTCAATTCACATTACTTTCCTGGCAAACAAACATGCCCTTAGGTATTTCTAATAAAGCAAATAGCATCAAAATCCCTATAGTTTCGCCCGTTTTGCTTTTTTCCCATGACCTAAAAATTTATCGTTAAAATCTTTGACCGTTAATCCGATTCTTAATTTTCCCTTAATAATGTTTTCCGGTGACTAATTACATGACGTGTCACTTATGTGGCGGAGCTTTTGTTGAGTCATTAAATGAAGCCCAAAATGGCTCTCTAGAAACAAAAACCTACCACCATCACCACGAAAGTTGCCAATACTCGGAAATCTACATCAGTTGACCTTCTTGCTTCACCGGACTCTCCAATCACTGCCTGTAAATGTTCGCTATTTTATTTACACGCCGCAAGTGTACGGGTGCAATTGTATATAGTGGCAAACAAGGTCGAATCCACAGAGACTAATGATTATCAATGCCTACTCTTAATTACTTTACTCTATCTGGAAAAACGAATTTTAAAGGTTTGATTTTGGAAAACAAATTTAAATTGAAATAAAGAAACACTAAAAAGAAATCAAGCTGTGAAAATGCGAAGTAACAGAAGAAAGAGAGTTTCCCAAGGCAAAGGTTTCAACAGATTCTCCTAACTAACACGTTTGATTCAATTAATGAGATAATTCCTAAGGCAATCTCAAAGTTAATTCATACCCACTCCCGTGGCATACAAATCGTTGATTACATGCAAGGCTACCGTCCCCGGATCGCACTTCTAACATGTAACTCCTAAAAGTTCCTAGGATTAAAGCCTTCACAAATATTAATTCCCTTTAGAATTAAAATAAATGTGTTCTATGTTCTTAGTTCAGGTATTAATCATCATCTCCCGATCTCAAATTAAAACCTATGATTATGCTAAATTGGTGATCAAGCAATAAAGCAAACAATTATAACAAGAACATAGAAAGGAATATAAACCTCAATTAATTAAATCAACAGCCAGAAATTTGAATCATGTTTACTCCCTAAACCCTGGGAAAAAGGGATTCTAGCCACACATAGACATATGAACTAGAATACAATCTTCAATAAAACAAATAAACATAAAACAACGAAAAACCGTAAAGAAGTCGATGATCTTCAGTCTTGCTCTTGCTTCGTGTCTCACAGCTCTCAGGAAAAGTCAGAATATGATAAAAAGTGATAAAAGGTGATGAGAAAAAGTTATTGGGGAGTATTTATATGTCCTAGGTCAAGTAGGACTCAAAAATACTCCAAAAATCGCATAAAAGGCTGAAAAACGGATTTGGGGCGGAAACTGGGCGAGAAAACGGCGTCTCGCGCGGCCGGGTCGCGCGGCCGCGCGCCGAGACCGCATGCCCTCGCGCGGCCTGCTCGCGCGCCCGCGCGCCGAGCCCGCGCGCTCCTCCAGCAGTTCTGTCTTCGTCGCGCGGCTGGGTCGCGCGGCCGAGCGCCTGGACCGCGCGGCCTTGCGCAGTGATTTTGTTTTGGCTCGTTCTCCCTCGTCCGAACTCCGATTTACGAACCGTTTGCGCTCACGAACTCCTCTTGAGACGATCTACAACTTATATTTCAGCCAATGCTTCCAAATTCTGCTTCATTATATCTGAAAATTCGTTCAAACCACAAGCAAGTGACAAGTTCTTGACCATAAACCAATATAAGCTCAAATAAATCAACAAACACACAAAATCCTCATAACTAAACATCAAAAATGACACACCAAGAGGTAAAAATGCATGTTTATCAACCCCCCAAACTTAAACCATTGTCCGTCCTCGGACAAAACAAAGATGAACCAAGAATGAAACAACAAGAGCGTAGAGAAAAGTGGATAACATTGTGGCTTCAGATTTGTCAAGAAAAATACCAACATGCATTTGTATCTCCTATCATCAAGACATTACACTCATGACAAACTCAAATTATGGTCTCAATGAATTGCAATCCTCACCAAAAAGATAAAGAGTATAAGAACACTCAACTCTCAAGTGTATCAATTAACAAGGACGTGTATACGCTCAGTTCAAGCAAAACAAGTACTCAACCATAAGCTTGTCAATCGTCTCACCTCTCCACCACTACATGTGTGCTCCTATAACCAAGATCAAAAAGGTCTTTATTGAGGGTTGTAATGTAGGCTCTTTGGTAGGGTAGGATATATTTGGCTAAGTGACTAAAAGATACAGCTTAATGTAGCACAATCACCAACCTTATAGCATTCTTACTCAATTCTATCCTCCACCTTCCACAAAACCAAATTTTTCAATGTATAATCACCACAACACAACAAATATTTCTCATGACATTATGACTTTCTAATGCATCCTATGTACCCATTTTTTTTTCAATTTTCTCACTTTTTTTTTTCTTTTCTTTCCTCTTTTCTCTTTTTTTTTTCAACGACTTGTAGGGTACTAGGATTTTCAATTTAAAACCACAAAGCATAACTCATGATCATTCATCTCCACAAACCAACTATTCCATATTAACAATTTCCAAGCTTCCACCCATAGCTAAATCAAAGAATATGGAAAAATAAGGCTCAAAGGGGGTGAACTAGGATCATATAAAGATATAGGACAAATATGGGATAAATAGGCTAGCAAAGATGGCCTTCTATCATCTCAAAGTTATTAAGCACACTATGTGACCTCGAGGGAGAAACCAAGACAAGTTCTAGTGAGAACATGCATGCTCGAACAATCACTCAAGAATAAGAAATAAGACTGTAAACATAGTGACAGTCAAGGCTCAAATCTCACAGCTTATTTCATTGATTGCAACATCAAAAGAGACCATGCTTATCATTCATCAATCATGCTCAATCTCAACAATATCAACACAAACGCATGCAATTTCACAAGTTTTAAAGCAGAAATCATCATAAGCCAGTTATCCAACAAACTCTACACTACTCACATTATCATCAAGGTAACATCACAAGAAACCACCAAAGCAGACTAAGAAAACTCAACGACGACACAAAACAAACAAGAAAACCAAAAAGAAAAATGCACCCACAAAGACACATCCCCCCAAACTTATTCACCATTAAGGAGAATAAGTTTGAAAAGGATTTGTGGGGCACAAAAACAACTAAAAAAAACGAAAAGAAACGAACTAACCAAAATTGGGTTGCCTCCCAATAAGCGCTATTTTTAACGTCGTTAGCTCGACAGAACGGCAAACTCATCAAGGAGGCTGGTACAAGCAGTGCTGCGAACAACTGCTCCCTGCTCCACTCTTGCCAGCCATGCTCCATTCCTGCGAATTCTGATCACCTGGGTCCTGCCAAGAAAACTGATCCTCATCAAATATATTAAAAATATCAACACTTACCTTGCCCGGATCTTTAGCTTTCTTGGGCACTTCCTCTTCTTGGATGTGGCATGGTTCATAGACATGAAACGTTTGGCTTTCCTCATAAACTCTCAACGTGAGCTCTCCTTTCTCCACATCAATCAAAGCTCTTCCCGTTGCAAGGAACGGGCGCCCCAAAATCAGCGGGATTTTATTGTCATCCTCAATGTCTAAAACCACAAAATCGGCAGGGAAAATAAAATCCCCCACCTTCACTAGCACGTTCTCCACAACTCCACGAGGATAAGTGACCGACCTGTCTGCCATCTGCAGCCTCATAGATGTCGGCTTTAACTCCCCAATCGCCAGCTGCTTGAAAACAGATAACGGCATGAGATTGATGCTTGCCCCCAAGTCGCAGAGTGACCTTCTGAATTGCTGGCCTCCAATAATGCAGGAAAGTGTGAAGCTGCCCGGATCTTTGACCTTCGCCGGCAGCTTCCTCTGCAAGATTGCGCTGCATTCTTCATTGAGATTCACCGTCTCAAACTCTACGAACTTCTTCTTCCTCGAGATAATGTCCTTCAGGAATCTAGCATATTGCGGCATCTCCTGCAGTGCTTCCACCAACGGGATATTAATTTGCACTTTCCTGAAGATCTCTAAGAACTTGGAGAACTGCTCCTGCACCCTCTCTTTCTTATAGCGCTGAGGGAAAGGTATAGTCACAGTTGCTGGCGAAGTAGCTGTCTGCTTTTCATCCTTCTTTCTGCCAGAAACCTCAACAGTGACCTCCTCAGCTTTTTTCTCAATCAGCCGTGCACTCTCCTCTTTTGCCGTCATAGCCCCTTCCTGTGTAGTCCCGCTCGGCAGATCAACCATCTTAAAATGACGCTGGGGAAACGGCAACCACCCAGGAGGACGCAGATGAGGTGGAAGTCGTCGGCCTTCCCCCCAGACTTTCCACGAGAGCTCTTCTTTCTCCATCTCATGAGATCCATGGTTGCCTTCTGAGGGGGCTTCATTCTTCAATCCAATGGCCATGCATTGCTCCTTTGGGTTCACCTTGGCATTGTTTAAGAGGTTACCCGACTGCTGGAGTTTGTTGACGGCGGTGGCTACTTGACCCAATTGGGTCTCAAACATCTTCATTTGAGTCCCCACAGCAACGGCATTGGACTCTAGCTTTTCCATCCTCTCATCTGCCTTGGAGATGAACTTCATCATCAGCTCCTCTATATTTGGCTTCTTCTCTTCATTAATGATTCCATTCGTAACAGAGAAGCCTGGTGGAGGTTGGATTGCATTGTTGGGATTCCCATAAGCCAAATTGGGATGTGGACGCCCTCCATGATGAAATGTTGTCCACTATTGTATCCACCCTGTTGCCCATGCTGAAAGTTCCCATTTTTGCCATTGATGTAGTTGACGTCTTCTACGCCTGTCGGGATCTCTACAGCTGGCTTAGAATGGCCAACAGTCATAGCATTGATTTCGAGTTCATCTCTGCCAGCTGAGTCAAAATCAACGCCATAGGCTGAACTGGAGGTAGCAGCAACTTTCTTCAAGTGAACTCTCGGATGGCCATTGATAGCTCGTGGTGGCCATGCTCTCAATGATCTCCATAGCTTCAGAACTCCCTTCTTGAGCAATGAGCCCCCTGCAGCTGTATCCATGAACATCCTGGTGCGCTCTCCACAAGCGTTATAGAACATGAACCACCAGAGTCCCCTCATCGAAACCATGGGACGGGCACTTTCTCAACTTTCTGGTATCTCTCCCATGTCTCTGCTAGTGTCTCTCCATCAACTGTTGGAATTGGAGAATCTCCATCTTTAGCTTCAATGTGAGCCCGGGGGATGGAACTTCCGTAGGAAAAGATCAGCCAAATCCCCCCATACCGGATTAGCTCCCAGCTGCAAAGTTGATACCATGACTTTGCCTTATCCCGGAGTGAGAATGGAAAAGGCGGAGTCGTATGATATCATCTGGGACTCCGTTCATCTTGACGTGCTGCACAACTCCAAGAATTGCGCCAGATGCGCATTGGGTCTCCACAGCTTTGCCTCCATACTGGTTTTGCTGCACCATCGTGATTAAACCAGTCTTGAGCTCAAAATTATTTGCGTTGACTCTTGGAGGCTCATGAAATAATAATGCGGAGTGAACGCCTCATTGATCGGGGCCTGTTTCTGCTCGCAGCATCTTTCTGAGCATCTAACAACGCCTGCAGCTGTTCTCAACGCCGGACTTCTTCTGCAGTGGCAGCCATCGTGTCTAGTGTGGCTTCTCTTTTCTTGTTGTTGTTGCGGCGGAACGTGCTTCAATCTCAGGATCAAAATCTTCAAGAGGAAGATTCTGAGATCGTGTGTTCATTCACTACCTGGAAAACTCCAAACACAAGAATTAGAACCACAGGAAAAACAAAGAACAGTAAAATAAATAACAGAAATAAAAATCCAGATTAGTATCAAACAATTAACAGAATAGTACTGATAAAAATCAGTCCCCGGCAACGGCGCCAAAAACTTGTTCGCTATTTTATTTACACGCCGCAAGTGTACGGGTGCAATTGTATATAGTGGCAAGGTCGAATCCACAGGACTAATGTTATCAATGCCTATCTTAATTACTTTACTCTATCTGGAAAACGAATTTAAAGGTTTGATTTTTGGAAAACAAATTTAAATTGAAATAAAGAAACACTAAAAGAAATCAAGCTGTGAAAATGCGAAGTAACAGAAGAAAGAGAGTTTCCCAAGGCAAAGGTTTCAACAGATTCTCCTAACTAACATTTGATTCAATTAATGAGATAATTCCTAAGGCAATCTCAAAGTTAATTCATACCCACTCCCGTGGCATACAAATCGTTGATTACATGCAAGGTACCATCCCTGGATCACACTTCTAACATGTAACTCCTAAAAGTTCCTAGGATTAAGCCTTCACAATTATTAATTCCCTTTAGAATTAGAATAAATGTGTTCTATGTTCTTAGTTCAGGTATTAATTATCATCTCCCGATCTCAAATTAAAACCTATGATAATGCTAAATTGGTGATCAAGCAATAAAGCAAGCAGTTATAACAAGAACAAAGAAAGGAATATAAATCTCAATAAATTAAATCAACAGTCAGAAATTTGAATCATGTTTACTCCCTAAACCCTGGGAAAAAGGGATTTAGCCACACATAGACATATGACTAACAATCACAATCTCAATAAAACTAATGAACATTAAACAATGAAAAACCGTAGAGAAGTCGAGATTCTTCAGTCTTGCTCTTGCTCCGTGTCTCACAGCTCTCAGGAAAAGTCAGAATATGATAAAAGATGATAAAAGGTCGTGAGAATAAGTTATTGGGGAGTATTTATATGCTCTAGGTCAAGTAGGACTCAAAAATACTCCAAAAATCGCATAAAAGGCTGAAAAACGGATTTGGGGCGGAAACTCGGCGTCTCGCGCGGCCGGATCGCGCGGCCGCATGGCCAGCCCGCATGCCCTCGCGCGGCCTTCTCGCGCGCCCGCGCGCCGAGCCCGCGCGCTCCTCCAGCAAGGTCTGCTCCGTCGCGCGGCTGGGTCGCGCGGCCGAGCGCCTGGACCGCGCGGCCTTGCGCAGTGATTTTGTTTTGGCTCGTTCTCCCTCGTCCGAACTCCGATTTACGAACCGTTTGCGCTCACGAACTCCTCTTGAGACGATCTACAACTTATATTTCAGCCAATGCTTCCAAATTCTGCTTCATTATATCTGAAAATTCGTTCAAACCACAAGCAAGTGACAAGTTCTTGACCATAAACCAATATAAGCTCAAATAAATCAACAAACACACAAAATCCTCATAACTAAACATCAAAAATGACACACCAAGAGGTAAAAATGCATGTTTATCAGTAAAACACGACCCATTTATGTTTCTCCACTTCGGCAGTGTTCCTGTGCTGATTGCGTCGACAGCGGATGCAGCCCGCGATGCCCTGAAGACGCATGATCTAACTTTCGCAAGCAGGCCCATCATCTGTCGGTCAACTTTTGGCTGGAAATACAACGATTCAGAAAATGGGAAGAAAGTTTTGGAATTGTTGAGTGGATCAATGGAGTTGTTGGGAACTATTTGTATTGTAGATTTCATTTCGCGCGATGATGATGAGGAAGACATGACAAATTTTCGTCTTCAATTACTTATTGATTTGAGGATTTTTTTGATGAAGAACCCTAATTTCACAAGGGATTTAAGTTTGTCCTCAATTTTTCACTTTGATTTCAATAAATCCCCAAATAATATATAAAACGACAACGTTTTATGTTATTACTTAAACATTGTCGTTTGTTTCATCCTAAAATTAAGCCTACGTGGATTTCCGATAATCATGTCATCATAAGTTTAGTGGAAGATTAATTTTATGGGAAATTAAGAATCGGGATTAAATTCAAGGAATTTAACAAGAAATTTTTAGGTCATGGAAATTTGCGAAACAGGCGAAGCTACAGAGATTTTAAAATTAAGTGATAATTTTGTAAATATAATAAAATTAGATATATATTATTTTTATTTTATATTGTTTTTTAAAATTCTGAAATTCAGCCAATTATAAAATAATTGAACGCATATTAAATTAATGATCATGATAAAAGCTTTAAATGATATACTTTATGTAAATATTAAATCTAAAATATAAAAGTTAATATCTATTTAATGATTAAAACTTTAAAAATAACTTGTTCTCCTCTCTCTTTTTTGTTTTGAATAAGTCCACTTTTCAATATTTTTTTTCTTTCTCTCTTTTTTAACTTTTTTATTTTATTTTTCAAAATATCACTTTTTTTTTGCTACATTAAGCTCAATACAGTAAGATAATTTTATAATTTTCATTGTATTTATAATTTTTAATATGTTAATTATGTTAGTGTCAATTCTATATATAAAAAGAAATATAAAAACCTTTTATCGTGTATTGCACGAGGACAAATGCTAATTATATAATAATTTCGAAGATAAAGATTATAATACAAATTAAAACCTGACACCTCACAAAAATATTATACTCCATTTTTTGAGGGAATGCAAGTCTTCCTCAACAACACCCCTCAGCCACAGAGGCTGATTAATTTTACAAGACTAGAGAGATTTTTTGCAGATATTGAGCTTCCATCTCCATTTCTTCATGTTCGTGATCTTCTGCACAAATTACTGTTTATTCTTGTATTTTCTTAATTAAAATAAGAATATGTATATATACACACATACTATTATTACTTGTTACGGCACATCTCACCATATATTATATGGAGTAGTCATTCTTTTAGAACCTTCTAAATGCTTAACAAAATAATAAAAAATCAAAGTTCGATTTATTTATTTGAAGTATTAGTCATTATTATCTAATAGTATTTGATTTTTTTAATTATAGCTTGACAATAAGATATATTTTTTTTTTGGGAAAATTGCACCTAAATACACAAACTTTGTCGAAAATCCATATTTGACGCGAAGTTAGGATTTTACATTTTAATACACCAATTTAAGAAGTTGTTCAATTTTGACACAATTTTGAATTCCGGCGACCGGGATATTGACGTGGCAGCCGGAATCGCCACGTCACACACACACACACACTCCACTCTCTCTCTCTCACACCCCACTCTCTCTCTCTCTCTCCACACGTCAGCTCCCCCACCCCACCCCTCCCCCCCGGTCGGACCCTCCTCCTCCCCACACTGCCGTCGCACCCACCGCCGCCCCTGCTCTCTCCACCACCACACCTCTTCCGTGAAGGTTGCCGCCTCTCCGGCCACCGCTGTCGCCTCGCCCTCAATTCTCGGTGACTGCAGCAGGCGAGCCCACAATTTCAGTCGCCGCTGCTTGTATATCAAGCAGCAGCGCCACCTGAAACCCTAGGCCCCAAATTGTGGCCACGATTTCCGGCGAGCAGCAGCGATCCCCCGCCGTCGTCTACAACCTTCCGGAGACCGACGGGCACGACGACTCATCGTACTGCAGTGCCTTTGACGAGGAGAGCGAGTTCGACTGGGAGTCGAGATCGTCGACCTGACCCGAGGTCTCGGCGCCGGTGGACGCAAGGGCAAAGCGGGCGGCGGCAACCTGGATCTCGATCTTGGGCGGATTTTCGGGGAAATTGAACTTGGCGTTGCCCAGATCTTCGCCGAAGGCACACGCCGCCTTCTCCACCATGGTCAATCGGCGGCGGCGACCTGGATCTCAGCAGTAGAGGGCGGCTGGGGGCTCGACGGCAGCGGTGTGGGGAGGAGGAGGGTCCGACCGGGGTGGCTGGGGGGTGAGCTGACGTGTGGAGAGAGAGAGAGAGAGTGGGGTGTGAGAGAGAGAGAGTGGAGTGTGTGTGTGTGTGACGTGGCGATTCCGGCTGCCACGTCAATATCCCGGTCGCCGGAATTCAAAATTGTGTCAAAATTGAACAACTTCTTAAATTGGTGTATTAAAATGTAAAATCCTAACTTCGCGTCAAATATGGATTTTCGACAAAGTTTGTGTATTTAGGTGCAATTTTCCCCTTTTTTTTTTGATAGAATGGTTAAAAATCAAGAGTGATCTTAATTGCAACAAATGGAAAGATTAACATAAAGTTCATACTTTCCATGAAAAAAAAAAAAAACATAAAGCTAATACTTTTAACTAAAAATATGTACATATATTTATATTTAAATAATAAAAATTCAATCAACCCTCCTTAAAAAGAAGAAGAAGAAAACAGAAAAGTGGAAAAAATAGAAAGAATTGATGCAATCCCTGACTTTTGTTGAAGGCGAGCATGTATTGTATACTGCCACAGTCTCCTACGCACATAATCCCCTCTCTCTTCTCTCTCACACACACCAGATCTCTTTCTCTCTCCACTCTCCATACACGATGATCAATCCACAATAAAACCAGAGGGAGAGAATATATACATATTATATACAACAGTACAACACACACACACATATATACATATACAGATATATATAAGCAGTACTCACACCCACAGAGAAGGAAACCTAGACCAAGCTGCGGAGCTCAATAAGCAATGAAACACCATCACTATGCTCAAAACGACGTCGCCGTCTCCTCATCGGACTCCGCCCCGGACTCCGTCGCGGCGCCGCCCTCCTCCAGCCGAGCATCGGAGAAGCTCTCCACGGCGGTCGAGGATCCGCTGCGCGACCACGCCGCCGCCGCCGCCGCCGATTCCGTCGTCGTCGAGCGGCGCGGCGACTGCTCCGCCCTCTGCAAATGGACAATCGCCAATTTCCCCAGAATCAAATCGCGGGCGCTATGGAGCAAGTACTTCGAAGTCGGGGGTTTCGATTGCCGCCTGCTAATCTACCCTAGAGGTGATTCCCAGGCGTTGCCTGGATATCTGTCTATCTATTTGCAAATTATGGACCCTAGGAATACAGCTTCGTCCAAGTGGGATTGCTTCGCGAGCTACCGCCTCGCCATTGATAATCTGTCGGACTCCTCAAAGTCAGTGCACCGCGACAGCTGGCACCGGTTCTCGTCGAAGAAGAAGTCACACGGATGGTGCGATTTCGCCTCGGTTAACTCTCTGTTAGACCCCAAGGTTGGGTTCCTGCATTTATCGAATGATTGCATTCTCATAACCGCGGATATACTGATACTTCACGAGTCGTTTTCTTTCTCGCGTGATAATTACGATTTGCAGGCGAGTAATGTGTCTAATCTGGGCGGGGGAGGGGTTGTAGGGCCCGTAGTTGGGGATGTTTTGAGCGGTAAGTTCACTTGGAAGGTGCATAATTTTAGTCTGTTTAAGGAGATGATTAAAACGCAGAAGATAATGAGCCCGGTGTTTCCAGCTGGTGAGTGTAACTTGCGGATTAGTGTGTATCAGAGTATGGTGAATGGTGTGGAGCATTTGTCCATGTGTTTGGAGAGCAAGGACACGGAGAAGAACGCATTGATGTCGGACAGGAGTTGTTGGTGCCTGTTTAGGATGTCCGTGTTGAATCAGAAGCCGGGCAGTGGTGCAAACCACATCCATCGTGATAGTTATGGGCGGTTTGCTGCTGATAATAAGAGCGGGGACAACACGAGTTTAGGGTGGAATGATTATATGAAGATGTCGGATTTTATAGGCCCTGACTCTGGTTTTTTGGTGGAAGACACAGCAGCGTTTAGCACATCATTTCATGTTATTAAAGAGTTGAGCAGTTTCTCAAAGAGTGGGACTTCGATTGGTGCGAGAAATGGAGGGAATGCACGGAAGTCGGATGGGCATATGGGAAAGTTCACCTGGAGAATTGAGAACTTCACCCGATTGAAGGATCTTTTGAAAAAGAGGAAGATTACTGGGCTTTGCATTAAGAGTAGGAGATTTCAGATTGGTAACCGGGATTGCCGCCTTATTGTTTACCCCAGAGGTATGTTATGTAACACTGGTAGGGAAGGCCAGAATTGCAACACATTGTCCATTCTCATCTCCGAGTCAAACTCTGTGCACAGTGTGGATGCTCAATTGTTGTTGATGACCATAAAGATGACTTAATTTATGATTACAATTTTGAGTGATTTGGTTATTTTGGTTAAAACACAATTGAATAATTTTATAAGAAACAATAAAGAAAATATTGTTTTGATTGTAAGGTTGTATCAGAATTGACAAACTAGAAGTTATAATTAGATAGTTTAACCCTGTCCTATAATAAAAAATGAACGAGGGAAGGGATTTTAGGCAATGGTAATATGACGGCCAATTGTTTTTCTCATAGGGACACAGTAGTATATGTTGATGGAACTTGTCTGTTATCATCTACCATCAAATAGAGGGCTACTCTCGATTAGTCATGCTATTTATATGGATCTTTAAATCAGTTGGTTTTGGTGCTTGAAAAGTTATGAATATATGTAGTAGTTAACTGCACTTACTTTGTTTCTAGGATTCATATCAATTCTGCCTATGGATTGTTGTTGTTTGGCATAATGTGCTGGTTGAACTTCTTGGCAGAACAAGTTATGGACTATCACTCTTAAGCTGATTTCCTTTGTTTTCAAGCTGAATATGCCAAATAAAGTGATCGTTGATATGAAAGGTCGGGCTTCCAAACAATTCGAGTCCTAGACATGGTGTTGTCATACCAGCAACTGTTTTCAGGATTACATAGGAAGTGTCAAAACATTGAATTAGACATCCCTGACACATTGAACATTCCTGATGTTAGTAGTTTCTTCTTTTCAATTCGTGGAAATTCGGTCTTGAGCTAATATGAGATTTGCCTATATCAGGGCAGTCTCAGCCTCCATGCCACCTCTCAGTGTTTCTTGAGGTTACAGATTCACGAAATACTAACAGCGATTGGAGTTGTTTTGTCAGCCATCGTCTGTCAGTCGTGAATCAAAGAATGGAAGAAAAGTCCGTTACTAAAGAATCTCAAAATCGCTATTCAAAAGCTGCCAAGGACTGGGGTTGGCGTGAGTTTGTGACACTCACTAGCCTCTTCGATCAGGATTCTGGATTTTTGGTCCAGGATACTGTAGTCTTCTCTGCTGAGGTTCTTATTCTGAAAGAGACGTCCATAATGCAGGACTTCACCGGCCAAGAAGCTGACTCAGGAAGTACTCATGCTCAATCAGAAGGAATGGAGAAAAAGAGTTCATTCACATGGAAAGTGGAGAATTTCTTGTCCTTCAAGGAAATTATGGAAACTAGAAAAATATTTAGCAAATTCTTTCAAGCTGGTGGATGTGAGCTTCGGATTGGTGGGTGGCTCTTTAAAAGTTTTCCTCATTGCATTCAAATTATTGCAGCAGCTATTGGAATTGTGATGGATGGCTAATTCTAACTTTTTGCTGCCTGTTTTTCCTGTTCTGGTTGTACAGGAGTTTATGAGTCCTTTGACACCATATGTATATATTTGGAGAGTGAACAATCAGTTGGCAGCGACTCTGAGAAGAACTTTTGGGTCAGATACAAGATGGCTATTGTGAATCAAAGGAATCCATCTAAAACTGTTTGGAAGGAGTCTTCCATTTGTACAAAGACATGGAACAATTCTGTTCTTCAATTTATGAAGGTAACTGACATGCTAGAACCTGACGCAGGATTTCTGATGCGCGATTCTGTTGTGTTTGTGTGTGAGATCTTGGATTGCTGCCCATGGTTCGAGTTTTCAGACCTCGAGGTTAGTAGGTCATCTTTTAGTCTCTATCCGTGCTCTCCTCCTGTCATCCCAGAATATTAGCAATGTTTATGTTCACAGTTGACCTGCTTACTGCTGAGTGTTGCTAGTACAGATAACATATTTTAGATTCTGCCTACTGATATTATAGTACATCTAGAACTGGTCATTCAAGCATAAGTGTGGAGCCATGTTTGTTTATTTGGAATGAAAGGCTTGACTTTTGGCCAATTCACTTGTTTGTGGAGATTCATCTTTTCTAATGAGCAATGGTTATGATCAGTTACCAAATATGCCTATGAGATTAAAAATATCAAATTCAACTATGATCCATTAACATTACACCTTTTAACATCACATGTATTTGGTATCTTTTGCTTTGTTAACTTGGTGGTTTTCATGTCAGGTTTTAGCTTCTGAAGATGATCAAGATGCCTTGACAACTGACCCTGATGAACCCATTGATTCTGATGATAGTGATGGTTTAAGTGGGGATGAAGAAGACATCTTCAGAAATCTTCTGTCCCGGGCTGGGTTTCACCTTACATATGGAGATAATTCTTCTCAACCTCTGGTTACTTTAAGAGAGAAACTGCTCATGGATGCTGGAGCAATAGCTGGTTTCCTGACTGGACTCCGTGTTTATCTTGATGACCCTGCAAAAGTGAAGCGCTTGCTGCTTCCTACAAAGATTTCGGGCAGTAATGATGTAAAGAAAAATAATAAGAATGATGAGTCTTCACCTAGTTTGATGAATTTGTTGATGGGAGTCAAAGTTTTACAACAAGCAATTATTGATTTATTATTAGATATTATGGTTGAATGTTGCCAACCTTCAGAGAGTAGTTCAAGTGAAGATTCCTGCTATAATAGCTCTAAACCTTCTCCAGATGGTAGCGGTGCAATCAGTCCACTGGAATCTGATGGAGACAGTGGAGTGACAGAATCTGGGGAGGCTTCTCTGGGGGAGAGATTAAACCTAGGAATTGGTGAGACTACAAATTCATCTGCTGTACAAAGCTCTGATCTTACTGTGAGTAATTTGCCTGCAAAACCTGTTCCTGGACAACCTACTTGTTCGCCAGAGACATCTGCGGCTGGTTCGCTTGAAACTCCTTCTCTTCGGTCCAAGGTATGATTGTTAAAATACTTGAACTAGTGAAACTCTTTCCTGCGTAGTTTATATATTAATCTAGGGAAACTTCAATCTAGACGAAGTGGCCAGAGCAGTCAGAGGAGCTACTTGGGTTGATTGTGAATTCCTTGAGGGCTCTTGATGGAGCTGTTCCACAAGGTTGTCCGGAGCCAAGAAGGCGGCCACAATCTGCTCAAAAGATCGCTCTTGTACTGGATAAAGCACCCAAGCATCTTCAACCAGATTTAGTTGCATTGGTTCCAAAGTTAGTTGAGCATTCAGAACATTCACTTGTTGCTTGTGCACTTTTAGATCGGCTGCAGAAGCCTGATGCAGAACCTGCATTGCGTTTGCCGGTAATATAAGGAGGAAATTCCTTTTATCTTATTGTTCCTTCGATTGCATTCATGATGTATCATGTGTATTAGCTACAGTACATTTCCATAACTAAGATAAGTTTTAGTTGTTCTTTTACTGGGTATAGCTCATCTTTGAGAACTTGTTATTTCGCAGGTTTTTGGAGCACTCAGTCAGTTGGAATGTAGCAGTGAAGTATGGGGACGCGTTCTTTTTCAATCACTGGAGCTTTTGGCTGATTCTAATGATGAACCTCTTGCTGCCACAGTGGACTTTGTATTTAAAGCTGGTTTGCATTGCCAACATCTTCCTGAAGCAGTAAGCACAAATGAGAAAATAAGATCTTTTTTGTGTGTTTCATGATATCTTCATTCTGCTTGTCGCCATTGAGCATGATACTAACTTTTCGAACTTGTGTTTCAGGTAAGGTCTGTACGAGTAAGATTAAAAAATTTGGGCACAGATGTCTCTCCATATGTCTTAGATTATTTAAGTCAGACAGTAGCTAGTTGTGCAGATATTGCGGAATCTATTCTTAGAGATATTGACTCCGATGACGATTCTGGTGATGATTTCTCACCAACCCATCATGGGCTTTTTATATTCGGTGAAAGCAGTCCTAAGTCTGAAAGACTACACTCAGGGGAAGCTCCTCCTGCATTTTATGGTAGTTCTCATTTTTCTGATGTGTATATTTTAGTTGAGATGTTATCCATACCATGTCTTGCGGTTGAAGCTGCTCAAGTCTTTGAGAGAGCTGTAGCTCGAGGGGCTTTTGGTCCCGAGTCTGTAGCTGTGGCTTTGGAAAGACGGTTTACTAGAGCATTGAATTTCACTCCCCAGTATGTTGCTGAGACTTTTCAGCAGGCTAATGCTGTCATGGAAGGGGAAGCCATTGAGCAAATGAGAGCGGAACAAGAAGATTTCAATTCCATTCTTGGTCTTGCCGAGACATTGGCACTTTCTGGAGACTCACGGGTGAAAGGATTTGTTAAGATTCTTTATACTACGCTGTTCAAACGCTTTACTGATGAGCCTCAGAGGTTGAGGTTGCTAAAAAGGCTTGTTGATCGTGCTACAACAACTGCAGATGCTAGCCGTGATGCTGATTTAGACATGGAGATTTTGGTGATCTTAGTGTGTGAGGAGCAGGAAACAGTAAGACCAGTTTTGAACATGATTAGGGAGGTTGTTGAACTTGCAAATGTTGACCGAGCGGCACTTTGGCATCAATTATGTGCAAGTGAAGATGATATTCTTCATACCCGTGAAGAAAGAAAAGCTGAAATTGCTAGCATTTCTAAAGAAAAAACTGTTTTATCTCAAAGGCTAACTGAATCCGAGGCCACAAATAGCCGTCTAAAGGTAATTATTTTCCTCCACTGCTTTTCCCAGAAAATCATTCCAACTACTAAGGCTTGCATATACAATTGCAGTCTGAAATGAGGGCCGAGGCGGATCGGTTTGCCCGGGAAAGAAAAGAGCTGATAGAGCAGATGCAGGAAGTTGAGACTCAACTCGAGTGGGTTCGCTCAGAAAAAGATGATGAAATCACGAAACTTACGACTGAGAAAAAGGTTCTTCAAGATCGTCTCTATGATGCAGAATCACAACTCTCCCAATTTAAATCTCGGAAACGTGATGAATTGAAGGTTTGTTGGTTAATCACCACATGGCTTTTATAGTAATTGTGTTGGTCACCAATAAAAGATTTTTGATTCAAATCCGAATCTGACTTCCATTTATAAGATACGTGTATAATTTGTCTTGCGTAGTTGTGAAAATGATGGTTGTATATATATGTATTTTTTTGGGGGGGACAACCTTTTTCATAAAAAACCTCTCAAGGAAGCTCAATAGATTTTGCTCATTTTCTTTACTCTTTCGTATGTATATGCCACGAGTGTTATGGCTTTGGCTAATTATGAGTGTCATACTTGACTATTTTCATGTATTTTTCAGCGGGTAATGAAGGAGAAAAATGTTCTTGCTGAGAGATTAAAGAATGCAGAAGCAGCACGAAAAAGATTTGATGAAGAGTTGAAGAGATTTGCCACAGAAAACGTGACTCGAGAAGAGATACGACAATCACTAGAGGATGAAGTTCGTCGGCTAACACAAACAGTGGGGCAAACAGAAGAAGAGAAGCGCGAGAAGGAGGAACAGGTTGCTCGATGTGAGGCATATATCGACGGGATGGAGTCCAAATTACAGGCCTGCCAGGTTTGTGCTTAAACCCAAATCCTAAATTCCCTTAGGCTGTGTTGAGAAACGAACTGATTTGTTCCTATTTGGTTACAGCAATATATCCATCATTTAGAGGCTCAACTTCAGGAAGAAATGTCGCGGCACGCCCCTCTATACGGTGCTGGTTTGGAAGCTTTATCGATGAAAGAACTCGAGACAATATCTCGAATCCATGAAGAAGGGCTGAGGCAGATTCACGCCATCCAACAGCGTCCAGCCGGCACTCCTCTTGGATTGTATCCTCCTCCAATGGCTGTCGGGTTGCCGCCTCCTCTTATACCCAACGGGCACGTGAATGTCAACGGCACCGTTGGACCCTGGTTCAACCACTAGACCACGATACGCGATGAGTGTCGAGCAGGCCATCGTCGCGATTCCTATTTTTCAAGTTCGTTTTCTTTTTCTTGGCATTTTTTAGAGCATGAGAAAGTTCATGCCGATGGCAACCTGAGCATACTAATTGAATGCATTGGGCATCTACACTTGCAAATGCCTTGTTTTAGTGTTAAGCTCTCTTCCTTAATCCAAAAGGCTTTTAGAAACTAGTAATATTAATAGATGTCATACCTCAAATCTCTTCATTGAGAAATCTTAAATTTTGATCACATATCAATTTATGTCCCAATTTTGACATTCGAACATTTAATATGACCAATCTTTCGACATTTTCAGTCATATTTTCAAATGATATTTTTCACGTGAGTTGCAACAACATTGTTGATGATTATTTGATGTCAAACTCAATTTCTCTAGATTCATACAACACAACAAACCAAATCTTACCAAAATACAATAATTAAGCATAAAAGGAATTCAAACACACAAAATCCAAAAACACAAATATCATAAATCTAATCAAATTTAAACAAAATTAATAAATTAATTTAAAGACTCAAAATAAGACGAAAATAATAGACTACTTAAAAGGAATAGAAAGGTTTGTAAACAAAAGAAATTTATCTCATAAAAGTGAAATTATAAAACAAAAATACTCCACAAGAGAGTAAATACTAAATAAGTTTGTAAAAAAAGAAAAGAAAGGATCCTAATTAAAACGGACGACGTCGTGTTGTGTTTATGTGAGGGAGAGGGAGACACAAATTAATTAATGCTTAATTTGTGGCCTACTCCTATTATGACTCTACCATATACTTAACTTACTTATCCTATTAACTCATATAATTAATAACATGTTCACTTTTTTAGATTTAGTTCAACTCCAAGTCCCTAAACACATTGGACTAGATGTTGAGATAAGAAAGAAGATCATCTCCACTTTTCTCAAACTTGCTTTTGATGATGATTCTAGTAATCAAGATTTTCATACATTAAGCTCGTTTTATGAGAAAGTAAATTAAAGCAGTCAAAAATCATATCTCTCGTGGATACTAAAAAAAACGGTCGTTAACACGGTCATCGTAAACCCAAATCCTTATAACTCTTCTAATTCATGTATATGCTCAACAAAATATTGGATGAAAATGAGGAAGCCTTTATCTTTTTGTTCTACATCAAACCTATCTAAAGTTGTAACAATATTTGATGCCAAACTCAATCCGTCTAGATTCAGAAAAACACTACAACTTCACTCACCTTGCAAGAAAATTAGTACGACTTGAATCATGACAACTTCGGTTATATATATATATATGGTTGAACACAAACCAAAGCATGAAGGAATTCAAACATATAACATCTAATCAAATTTAAAATTTTAAACAAAATCAATAAGAAAGAAAACACTACAAATGATGCTTCTTCAAATTTCTCCACTTATCCTTCAAGTCCCCCTCCGTCCTCCCATCAAAGGCATCCGGATTGTCGTTCAAAATCATCTTCCAACGCCCTTCCTCGAACTTGGCCACCCCGGCCATCAGCGCTTCTTCCTCTTCCACCCTCCATCTCCGGCTCCTCCTCCGCTGCTTCCCGGAGGAAGACGGCGTGGTGTTCGCCGCCGCCTTCTCCATTCCCTCTCTAAACTCCCTGAAAACCCTCTCGAAGTCCGGATTGGTCTTCACCTTTTCCACCACAACCGTCAGAAACGCGGGCCCCATCTTTTCCTTCTCCTCCTTCACGTAAGCCCTAACCGCCTCCTCGGCGCGAACCGATTCAAATCTCTCCAGCGCACTCCTGCAGGCGTCGTCGTCCCACGCCGCCGCCTCGACGTCGCGTTTCCACGACGACAGCTCGTCCGACCCCAGCCCCGCCGTCTTCTCCGGCAGCTTCACCTTGTCCCATACCCGCTTCACCCTCGCGTAAAACACCGCCTCTCCCTCCTCGCCGCCGTGTTTCAGAGGCCCTAAGGCGCAATCCACCACCACCTCGCGGAAAGCTCGCCTCAGCGCGTCCGAGGCCTGATCAATCTTTCCCAAGAGTATCAGCAAATCGAGCGTGGCTTCGGAGATCGAACGCCGCGACACCTCGATGTCGAGTTTGAATAATATCACCGCCTTCTGATGAGGCGTCGGATCGGCGTCGAGATCGCGGAGGAAAGGCTCCAGCAACTGCTCACTGACCGGCTGCTGGAGGAAGTGTTCGATCTCCGCGTTTGGAACGTAGGGAACCATCTCCATAGTATTTGATCAAACCCTAGTTTGATGAAGAAACTGTAAAAAAAACCCTATTTTGATGAAGAAACTGTAAAAAACCCTAGTTTGATGAAGAAGCGGTGAGGATAATGAGATACGAAGCCCATTTTTATAAAAGAAATTAATTGAAGGTATATGATTAGGTTTAATTGTGACTTGTGATTAACCCAAATACTTATTTTGGCATCAACTTGATTAGGGTTATGAGATGAGATCTTTCTATATATAATACTCCTTAATTAATTAATTAATTCTAGTTCTATTACGACTCTTCCATAATTAATTAAATTAATTTTGAGGGATAGGTTAAATCTTTTACATTGATTCTATAATGTGGAATAAAATGTAACTTATTAATTAATTAATTATAAAAAAAAGAATTATTAGGAGATGAGTAGAATTAATGCAATTTTAGTGAGACATGGATTGTTAGCAGTAGACCACGAAAAGGTATTCCTATTATTAGAGGAGACGTGTGGACGAGAAGAATGACTGTATGACTAGCAAAAGACGAAGGCTGTAAATTTATGTTAGTTTTATCCTAACAAATTCAAACTCCAACATCCATTTAGTACATGCAAATCTCTCATTAATCGCATCCAAATTCGATATATCCAAAGACAAATTAAAGGAAGAAGCTCCCTTTGCAGTTGATTTGATCTTCCTCTCTCTCTCTCTGCGTTGTTTCTGCTACAGTTTCATTATGTGGGAATTGCATGTTGTTGTTGATGATTATGGGCTTTGCTCATTTGCTTCATGCAAAGCTATTATCTCATCAGGGACTGCAGATTTAACTCCTTTTGATTGAGATTCAAGTCACAAAGACAAAACTCCCAGGTACAAATTTGGTTTATGCATGCATGCATGCATGCATCTTTATTCAATACTAAATGTATATTCTATGTGTTTGTGTTTGTGTTCGTGCAGAATGAACAGAGTTTGCTCGCCTTATTTTGATCCTGATTTTGATAACCTCCCAGAGAGGATACATGGGCCAGCGTAATGAAGTTTCTTGATCTTCAACTTTGGATTTTTCCTATATTTTTTTCTTCCCTATATATAATATTTGTGTCTGTGGATTGCAGTTTTAGAGTGAACGTAGACAATGAAAGCTTAGAAGATTGCACGATTGTTAAGGTTAGTTTTGTGCAGTTGTTGCATTAGGGGTAATTTTATGATGAGAATGGTTGGTTATGGATGGATGAAAAATCGCAGATCGACTGCGTGAACAAGCAGAGCCTCCTCTTGGATGTGGTGCAAGCTCTCACTGATTTGAACCTCACCATATCTAAAGGCTACATCTCTTCTGATGCAGGCTGGTTCATGGATGGTATGCATATATCCTTCTTCTCTCTCATTCTACCTACCTTACTTATTGGGAGAGAGAGAGAGAGAGTTTGATCTTGTTTTTATGCAGTTTTTCATGTGAAGAATGAGCTGGGCTTCAAAGTTACCGATCAAAGAGTGATCAGCTACATCCAGCAGGTGAGGTGACTAATGAGTGAGCTAGCTAGCTAGCCATGGAGTTGTTTAACATTGGTGTTGTGTGACTGAGCGCAGGCGATGAGCTCAGGCAACGCGTCTAGCCCGAAGGCGAAGGCGAAGGCGACGAGTAGTTTGGCGATAGAGATGACGGGGAAGGACAGGCCGGGGCTGTTCTCGGAGATCTCAGCAGCACTGGCTGACATGGGGTGCAACATCATCGAGGCGCACGCGTGGAGCCACAACGCGCTCCTCGCCTGCGTTGCTTACATATCGGGCCAGTCTGTCGACACCCCAATCGACGACCGCAGGCTCCACGCCATCGAGGACCACCTCACCACGGTCCTCCGCGCCACCGCTGCCACGGAGGAGAGTGCAGAGGTGAAGCCCGCAGCAGGGCTGCCCCTGCCCAAGGGGGAGCTCGGCACCACCACCAGAGTGGAGCGCCGCCTGCACCAGCTCATGCTCGAGGTGCGTGACTTCGACAGCCCGTCGGCCTCCCTCTCGGACCACCACGGGAGGACCAGCGTGGCCATCGAGAGGTGCCTCGAGAAGGGCTATTCAATTGTCACCATCCAATGCAAAGATAGGAGGAGGCTCATGTTTGACACTGTCTGCACACTTATTGATATGCACTATGTCATCTTTCATGCCTCTGTAGATGCTTGCAGAGGCTATGCATATCAAGTAATGCATATATATATATATGTATACACATACCTTCCTTTTACCTCATAAAGAGTAATACACTCATCCAATCTTGACAAGAAACATATGTTTCTGCAGGAATACTTTGTGAGGCATGCAGATGGGCGCGCATTCAACACGGAGAGTGAGAAAGATAGAGTCATAAAATGCTTGGAGGCAGCCATAGAACGCAGGGTTTGTGAGGTATCACTTCACATTTCACATTGCACAATTCTCATCCCTATATATATATGTATATAAAGTGGTGGCTTTGGGTGAAGGGGGTTCGTGTGGAGCTGTGCGCGTACAGCAGGGTGGGGTTGCTCTCGGACATAACACGGGTGCTTAGGGAGAACGGGCTAGCAGTGGTGAGGGCAGACATTGCAACACAAGGAGAGAAATCAGTGAATGCTTTCTATGTGAGGGATACCTCAGGGAACCATGTGGATTTGGAGTTCATCAAGTCCATGAAGAGAGAGATGGGTACCTCAATAGATCTTGAAGTGATGGACGACGACAGGAGGCCACCATCGTCGCCTGAAAGGCCTAAGTTCTCCATCGGGGAGATATTCGAACGCCTCTCCCATGCTATCAAATGATGTACATACATATGCATAGCTAGCTTACCTTTCTGTAGCTGAAACAGATTCATATTTTGTACATAAACATATACACACTAGTTTTGCTTATCAAATGCGTAGATTTAACCGCCGAAGCCAAACAGAGTGCAAGATCATGTGAAACATATCAAACCTCTCAGCAGGCTGGTTTAGAACAAAATGCTTCCTTATAGCTCTCAACCCTTCCTTGAGCCTCAAAAACTCGTCTTCGGTTA
[truncated: 65,055,069 more chars]
